# Supplementary material for: Unsupervised statistical clustering of environmental shotgun sequences
Source: BMC Bioinformatics. 2009 Oct 2;10:316. doi: 10.1186/1471-2105-10-316 (PMC2765972; doi:10.1186/1471-2105-10-316)
Supplement: Additional file 4 — LikelyBin version 0.1 archive. This archive contains the source and executable files for the binner application. [file 1471-2105-10-316-S4.ZIP]

Archive with 27 entries (21 files):
- likelybin-0.1/
- likelybin-0.1/AUTHORS
- likelybin-0.1/c/
- likelybin-0.1/c/Makefile
- likelybin-0.1/c/mcmc-core.c
- likelybin-0.1/c/mcmc-core.exe
- likelybin-0.1/c/mcmc-core.h
- likelybin-0.1/c/mcmc-mats.h
- likelybin-0.1/c/mcmc-mats3.h
- likelybin-0.1/c/mcmc-mats4.h
- likelybin-0.1/c/mcmc-mats5.h
- likelybin-0.1/c/test-input
- likelybin-0.1/FILES
- likelybin-0.1/INSTALL
- likelybin-0.1/lib/
- likelybin-0.1/lib/AKUtils.pm
- likelybin-0.1/lib/MCUtils.pm
- likelybin-0.1/logs/
- likelybin-0.1/Makefile
- likelybin-0.1/mats/
- likelybin-0.1/mats/mats.m
- likelybin-0.1/mats/mkmats.pl
- likelybin-0.1/mats/nulls.pl
- likelybin-0.1/mcmc.pl
- likelybin-0.1/README
- likelybin-0.1/test_binner.pl
- likelybin-0.1/utils/
