# Supplementary material for: Unsupervised statistical clustering of environmental shotgun sequences
Source: BMC Bioinformatics. 2009 Oct 2;10:316. doi: 10.1186/1471-2105-10-316 (PMC2765972; doi:10.1186/1471-2105-10-316)
Supplement: Additional file 4 — LikelyBin version 0.1 archive. This archive contains the source and executable files for the binner application. [file 1471-2105-10-316-S4.ZIP › likelybin-0.1/AUTHORS]

Andrey Kislyuk <kislyuk@gatech.edu>
Srijak Bhatnagar <srijak.bhatnagar@gmail.com>
Jonathan Dushoff <dushoff@mcmaster.ca>
Joshua Weitz <jsweitz@gatech.edu>

Questions, comments, bug reports, and patches should be addressed to Andrey Kislyuk <kislyuk@gatech.edu>.
