# Supplementary material for: Unsupervised statistical clustering of environmental shotgun sequences
Source: BMC Bioinformatics. 2009 Oct 2;10:316. doi: 10.1186/1471-2105-10-316 (PMC2765972; doi:10.1186/1471-2105-10-316)
Supplement: Additional file 4 — LikelyBin version 0.1 archive. This archive contains the source and executable files for the binner application. [file 1471-2105-10-316-S4.ZIP › likelybin-0.1/c/mcmc-mats.h]

const double N1[] = {-0.5, -0.5, 0.5, 0.5, 
};
const double N2[] = {-0.171583451863123, -0.171583451863124, 0.171583451863124, 0.171583451863124, -0.433664234926859, 
	0.0476746933283342, -0.159315866865522, 0.373721956600932, -0.00665863917517344, -0.433664234926854, 
	0.230085420228358, 0.0386540020105438, 0.0386540020105445, 0.373721956600929, -0.0151339070794548, 
	-0.2256585996689, 0.230085420228356, -0.159315866865532, 0.115947805579746, -0.0151339070794497, 
0.126777868712254, 0.126777868712254, -0.126777868712254, -0.126777868712254, -0.203790317794687, 
	0.584575510283289, -0.0932309348217988, -0.160776388954552, 0.357165700880162, -0.203790317794689, 
	0.16409818582473, -0.190695700197949, -0.190695700197948, -0.160776388954551, -0.150014815649401, 
	0.374709036089647, 0.16409818582473, -0.093230934821796, -0.047630304065786, -0.150014815649402, 
-0.289037018985454, -0.289037018985454, 0.289037018985454, 0.289037018985454, -0.264639265124307, 
	0.0233352116562596, 0.238974636009365, -0.28670760152677, 0.0318977624294575, -0.264639265124306, 
	-0.183649123415429, 0.127353607124823, 0.127353607124822, -0.28670760152677, 0.130748801477302, 
	0.317642211910099, -0.18364912341543, 0.238974636009364, 0.102962704914217, 0.130748801477302, 
-0.0681358983421177, -0.0681358983421176, 0.0681358983421178, 0.0681358983421175, 
	0.0494528339426582, 0.147865672236114, -0.207644680701397, -0.0578097238194928, 0.145751026673315, 
	0.0494528339426586, -0.0221400026755728, -0.241199756282519, -0.241199756282519, -0.0578097238194929, 
	0.556844726279018, -0.189699347834889, -0.0221400026755729, -0.207644680701397, -0.258924144559931, 
	0.556844726279018, 
-0.181571635260839, -0.181571635260839, 0.181571635260839, 0.181571635260839, 0.211273098176759, 
	-0.188476492284474, -0.217038924248942, 0.0126706830958179, -0.308752112769682, 0.211273098176759, 
	0.197801224423284, -0.2818938450912, -0.2818938450912, 0.0126706830958177, -0.0485805875869946, 
	0.499375384843216, 0.197801224423284, -0.217038924248942, 0.249389922673492, -0.0485805875869948, 
-6.23333690969916e-17, -4.67986418386493e-17, 1.29909800634638e-16, -2.07777896989972e-17, 
	0.06116004702759, 0.0961182134674974, -0.243299191471889, 0.0860209309768013, 0.338106245438015, 
	0.0611600470275901, -0.389676742250629, -0.00958955021497611, -0.00958955021497615, 
	0.0860209309768012, -0.0212006044519931, -0.0552307763098318, -0.389676742250629, 
	-0.243299191471889, 0.65417653817451, -0.0212006044519932, 
1.45391689140911e-17, -1.92912086623326e-16, 1.73526528071204e-16, 4.84638963803036e-18, 
	0.0609516824131574, 0.439311250512464, -0.268143368494791, -0.23211956443083, -0.494621534041452, 
	0.0609516824131573, 0.0862671242318249, 0.34740272739647, 0.34740272739647, -0.23211956443083, 
	0.0381096997747328, -0.153392862740373, 0.0862671242318249, -0.268143368494791, 0.143766544488233, 
	0.0381096997747329, 
};
const double N3[] = {0.380982035004772, 0.380982035004772, -0.380982035004772, -0.380982035004772, 0.164523048555378, 
	0.209313637658796, 0.0316275177130375, -0.0244821689224384, 0.197914434653551, 0.164523048555377, 
	-0.00543479482098495, 0.0239793466168282, 0.0239793466168285, -0.0244821689224382, 
	-0.209246461717201, -0.171232750981961, -0.00543479482098506, 0.0316275177130371, 
	-0.197928296179623, -0.209246461717201, 0.0772317109010282, 0.0815879182096349, -0.0038342613891629, 
	0.00953768083387727, 0.055557473927705, 0.0815879182096346, 0.0394451958044368, 0.032723049717017, 
	0.0310480816474148, 0.0412297244085466, -0.0147023649426818, -0.025947923400243, 0.0212708728749026, 
	0.0412297244085465, -0.0513013775650164, -0.0356813886408697, 0.0607499349951011, 
	0.0555574739277055, 0.0423916693370056, 0.0392153563937389, 0.0607499349951007, 0.0772317109010284, 
	0.00574860864722726, 0.0207927940120214, 0.0274967076480905, 0.0212708728749028, -0.0236921001723175, 
	-0.03051027517166, 0.0274967076480894, 0.0310480816474142, -0.0115316250762157, -0.0230338176024612, 
	0.0207927940120216, 0.0327230497170174, 0.00667568499933951, -0.0362121821115513, 
	0.0392153563937391, 0.00953768083387799, -0.037023024038503, -0.0362121821115503, 
	-0.0230338176024605, -0.0356813886408699, -0.088401866711132, -0.062129388762737, 
	-0.030510275171661, -0.0259479234002438, -0.0526451636473201, -0.0621293887627383, 
	0.0057486086472284, 0.0394451958044378, -0.0136055752341469, -0.0370230240385032, 
	0.0423916693370061, -0.00383426138916202, -0.0136055752341473, 0.00667568499934007, 
	-0.0115316250762168, -0.051301377565018, -0.0824501298910695, -0.0526451636473213, 
	-0.0236921001723178, -0.0147023649426821, -0.0824501298910677, -0.088401866711132, 
0.0234778572920761, 0.0234778572920766, -0.0234778572920766, -0.0234778572920761, 
	0.357488392478391, -0.31697318389877, -0.0365662656207184, 0.0195289143331743, -0.326580343105302, 
	0.35748839247839, 0.0854683977630997, -0.0928985898441115, -0.0928985898441117, 0.0195289143331744, 
	0.14108380027117, -0.0911919820523084, 0.0854683977630996, -0.0365662656207187, -0.213463789705627, 
	0.14108380027117, 0.224476808267423, -0.0161756032991843, 0.129364595110067, 0.0198225924000837, 
	-0.127913701964865, -0.0161756032991843, -0.125715616424052, -0.0471682622106692, 
	-0.0247882007117743, 0.00683847652714036, 0.0155380843411076, -0.0341546257771922, 
	0.0375046174672875, 0.00683847652714031, -0.0855066130102581, 0.0606924333490042, 
	-0.0414122758937851, -0.127913701964865, -0.112270774079483, -0.0449835911671692, 
	-0.0414122758937852, 0.224476808267423, 0.188648411201641, -0.0142245510968887, 0.0266900564044472, 
	0.0375046174672875, 0.0998627897146765, -0.0785890658233113, 0.0266900564044471, -0.0247882007117744, 
	-0.0860546224436872, -0.00874582309309702, -0.0142245510968886, -0.0471682622106693, 
	-0.0197928512022583, -0.0117129253342952, -0.0449835911671692, 0.0198225924000837, 
	0.0564028384345552, -0.0117129253342951, -0.00874582309309692, 0.0606924333490043, 
	0.0384202424565769, 0.0507169475586854, -0.0785890658233115, -0.0341546257771922, 
	-0.0291652380104901, 0.0507169475586854, 0.188648411201641, -0.125715616424051, -0.0338672354490444, 
	0.0564028384345552, -0.112270774079483, 0.129364595110067, -0.0338672354490443, -0.0197928512022584, 
	-0.0860546224436871, -0.0855066130102581, -0.0127373162411916, -0.0291652380104901, 
	0.0998627897146765, 0.0155380843411076, -0.0127373162411916, 0.0384202424565771, 
0.0083610517296803, 0.00836105172968042, -0.00836105172968041, -0.00836105172968031, 
	0.0302730018342016, -0.0885208611314768, -0.0560421017906571, 0.122651012817613, -0.0609838466907943, 
	0.0302730018342016, 0.0303017640251439, 0.00877013256112932, 0.0087701325611292, 0.122651012817612, 
	-0.239479653208697, 0.0996974561002749, 0.0303017640251438, -0.0560421017906568, 0.25685893924453, 
	-0.239479653208697, -0.0882937701691735, 0.126726667267213, 0.125070459785931, -0.133230355049768, 
	0.0675477546115325, 0.126726667267213, -0.221008206651962, -0.0617870763582596, -0.132221002755466, 
	0.210275984457315, -0.118842251518288, -0.0152548319742185, -0.121667547812657, 0.210275984457315, 
	0.0348474221376764, -0.000804845964721758, -0.0463779472210126, 0.0675477546115326, 
	-0.178795040039305, 0.0966413859579906, -0.0463779472210126, -0.0882937701691734, 
	0.124501733476254, 0.0404429857481337, 0.119481623211184, -0.121667547812657, -0.0305366507394641, 
	0.0630243393660814, 0.119481623211183, -0.132221002755466, 0.0909176321711865, -0.0694081200657748, 
	0.0404429857481338, -0.0617870763582599, -0.118671563262605, 0.14878578643386, 0.0966413859579908, 
	-0.133230355049768, 0.01045419547553, 0.14878578643386, -0.0694081200657748, -0.000804845964721818, 
	-0.10113289149427, -0.0681337956839307, 0.0630243393660815, -0.0152548319742184, 0.120061744392343, 
	-0.0681337956839309, 0.124501733476254, -0.221008206651962, 0.116354041725322, 0.0104541954755299, 
	-0.178795040039305, 0.125070459785931, 0.116354041725323, -0.118671563262605, 0.0909176321711862, 
	0.0348474221376764, 0.0110321405433246, 0.120061744392343, -0.0305366507394643, -0.118842251518288, 
	0.0110321405433247, -0.10113289149427, 
-0.011710515606374, -0.0117105156063741, 0.0117105156063738, 0.0117105156063743, 0.161216575893106, 
	-0.0215836091932245, 0.0504778025222216, -0.201821284828477, -0.115951344643675, 0.161216575893105, 
	-0.208624006269591, 0.151648259413786, 0.151648259413786, -0.201821284828476, -0.00373783039771748, 
	0.0656213714187819, -0.208624006269591, 0.0504778025222215, 0.173594549751461, -0.00373783039771725, 
	0.0491241760692692, 0.0780784059616145, -0.0873335235171677, 0.121347517379389, -0.144205440992423, 
	0.0780784059616144, -0.139092866734287, 0.183636292571871, 0.0487189670437894, -0.0541531957258407, 
	0.0392322165260105, 0.0166798146782625, -0.159435951156397, -0.0541531957258408, -0.0658968731011653, 
	0.0776647351549267, -0.0465983397898284, -0.144205440992423, 0.172620182985094, -0.0977677468465178, 
	-0.0465983397898284, 0.0491241760692689, 0.00244684705858231, 0.156243892555082, -0.0820093073520343, 
	-0.159435951156397, 0.000702629950815577, 0.0321186222880246, -0.0820093073520339, 
	0.0487189670437892, 0.0951409580345209, 0.08979764168751, 0.156243892555082, 0.183636292571871, 
	-0.153389467971715, -0.0348424577414518, -0.0977677468465176, 0.121347517379389, -0.190558597619896, 
	-0.0348424577414515, 0.0897976416875101, 0.0776647351549264, -0.0940700217910001, 
	-0.0771301854491538, 0.0321186222880245, 0.0166798146782624, 0.0939531199016487, -0.0771301854491539, 
	0.00244684705858241, -0.139092866734287, 0.11858061102601, -0.190558597619896, 0.172620182985094, 
	-0.0873335235171677, 0.11858061102601, -0.153389467971715, 0.0951409580345207, -0.0658968731011654, 
	0.0503973449164568, 0.0939531199016486, 0.000702629950815544, 0.0392322165260104, 
	0.0503973449164569, -0.0940700217910002, 
0.00769153049449721, 0.0076915304944969, -0.00769153049449709, -0.00769153049449703, 
	0.0128686062586021, 0.255709516020334, -0.243852066091496, -0.0170345256929434, -0.160559080011926, 
	0.012868606258602, 0.143526749670762, 0.0118552545770592, 0.0118552545770591, -0.0170345256929433, 
	0.0256486116485869, -0.0281608710271998, 0.143526749670762, -0.243852066091496, 0.0669851742776499, 
	0.0256486116485869, -0.0715318955940905, 0.249588798246169, -0.0705034043241522, -0.0946848920693244, 
	-0.197892407003046, 0.249588798246169, 0.0522544336075596, 0.151758691169652, 0.0503334198545813, 
	-0.201765011104869, 0.0222883821061524, -0.114708856947361, 0.0532934527833174, -0.201765011104869, 
	0.225000772448649, -0.0935637398200413, 0.0034760859534731, -0.197892407003047, -0.069450412971286, 
	0.103307654008933, 0.00347608595347311, -0.0715318955940906, 0.129202650099843, -0.0482782342006238, 
	-0.0414395308841655, 0.0532934527833174, 0.0467492305789291, 0.084923597192681, -0.0414395308841654, 
	0.0503334198545814, -0.0579475716595579, 0.0609089372662012, -0.0482782342006238, 
	0.151758691169652, -0.0848348893287313, -0.00679031306323746, 0.103307654008933, -0.0946848920693243, 
	-0.0188669745693147, -0.00679031306323727, 0.0609089372662014, -0.0935637398200415, 
	0.114157457868919, -0.055854043666492, 0.0849235971926809, -0.114708856947361, 0.0574784323939716, 
	-0.055854043666492, 0.129202650099843, 0.0522544336075599, -0.019063359467326, -0.0188669745693147, 
	-0.0694504129712861, -0.0705034043241523, -0.0190633594673262, -0.0848348893287315, 
	-0.057947571659558, 0.22500077244865, -0.157546458905413, 0.0574784323939716, 0.0467492305789292, 
	0.0222883821061523, -0.157546458905413, 0.114157457868919, 
-0.0100020453614488, -0.0100020453614487, 0.0100020453614487, 0.0100020453614489, 
	0.0204796548872528, 0.0231899741346555, 0.0908573791181998, -0.144529053501557, -0.244095363025547, 
	0.0204796548872526, -0.0676159534970153, 0.28122961627386, 0.281229616273861, -0.144529053501557, 
	-0.0182033673701512, -0.108495150040704, -0.0676159534970153, 0.0908573791182, 0.0049639871104154, 
	-0.0182033673701512, -0.0847441666310648, 0.092171712600814, 0.195720565684123, -0.18266845676662, 
	-0.125387802544586, 0.092171712600814, 0.119769580924109, -0.0633635168456811, 0.0765565602033711, 
	0.000704416843219431, -0.0348555751248273, 0.0484519771964368, -0.119113201615335, 
	0.00070441684321927, -0.0124622524655777, -0.0136580162638637, 0.0841227654880637, 
	-0.125387802544587, -0.114011501196858, -0.0888188247721661, 0.0841227654880638, -0.0847441666310647, 
	-0.133779579357446, 0.1548806353877, 0.161910449026938, -0.119113201615335, -0.0438370406152356, 
	-0.0665761602933825, 0.161910449026938, 0.076556560203371, 0.0403667346769495, 0.002395872366602, 
	0.154880635387699, -0.0633635168456811, 0.192094893011932, -0.00238239528008937, -0.088818824772166, 
	-0.182668456766619, 0.129340623317318, -0.00238239528008942, 0.00239587236660228, 
	-0.0136580162638638, 0.0782998713736377, -0.0852410948465272, -0.0665761602933824, 
	0.0484519771964368, -0.00512987209723075, -0.0852410948465272, -0.133779579357446, 
	0.119769580924109, -0.182946578380997, 0.129340623317318, -0.114011501196858, 0.195720565684123, 
	-0.182946578380997, 0.192094893011932, 0.0403667346769496, -0.0124622524655779, -0.0178106230037257, 
	-0.00512987209723074, -0.0438370406152357, -0.0348555751248273, -0.0178106230037256, 
	0.0782998713736377, 
-0.0146907363315825, -0.0146907363315824, 0.0146907363315824, 0.0146907363315825, 
	0.00807503701896057, -0.0894785806745601, 0.115554632967443, -0.0488418256434258, 
	0.100745288522511, 0.00807503701896062, -0.181255647337133, 0.0577445854640794, 0.0577445854640795, 
	-0.0488418256434257, -0.00698575653153987, 0.0127737330424686, -0.181255647337133, 
	0.115554632967443, 0.0873775072328126, -0.00698575653153986, 0.0568774825303443, 0.0337114083561252, 
	0.0136360809503222, -0.096149934817831, -0.0257834678616256, 0.0337114083561252, -0.154908474852117, 
	0.0575019536830568, 0.162843779634711, -0.0484065525682249, 0.129908671155561, -0.128791265254604, 
	0.0323375723829258, -0.0484065525682248, 0.0562424676357117, -0.0890153130938386, 
	0.214203705953404, -0.0257834678616255, -0.178990823234158, 0.0913158736648902, 0.214203705953404, 
	0.0568774825303442, -0.0194025883209643, -0.243603563143823, -0.0696800915871179, 
	0.032337572382926, 0.0239568824408339, -0.167870010573775, -0.0696800915871178, 0.162843779634711, 
	0.0319745011565593, -0.0673936037400728, -0.243603563143823, 0.0575019536830567, 0.176202238247898, 
	0.0676439566769471, 0.0913158736648904, -0.0961499348178311, -0.111651721167432, 0.0676439566769472, 
	-0.0673936037400727, -0.0890153130938386, -0.086626066103499, 0.23604922640587, -0.167870010573775, 
	-0.128791265254604, 0.0733857824649772, 0.236049226405871, -0.0194025883209641, -0.154908474852117, 
	0.10470713700338, -0.111651721167432, -0.178990823234158, 0.0136360809503222, 0.10470713700338, 
	0.176202238247898, 0.0319745011565593, 0.0562424676357118, -0.0742252440244356, 0.0733857824649771, 
	0.0239568824408339, 0.129908671155561, -0.0742252440244358, -0.0866260661034988, 
0.00885733459273803, 0.00885733459273809, -0.00885733459273806, -0.00885733459273805, 
	-0.00883641310155475, -0.0367626020261001, 0.100315434156222, -0.0458590844358289, 
	-0.0185248755959142, -0.0088364131015544, 0.0823997600929621, -0.0461811368027553, 
	-0.0461811368027552, -0.0458590844358289, -0.0395322631829103, 0.122715149828756, 
	0.082399760092962, 0.100315434156222, -0.152040265659012, -0.0395322631829102, -0.0258417822390475, 
	0.00797671169006158, 0.0844223376788239, -0.0753936802313926, -0.0622179864470938, 
	0.00797671169006149, -0.00745354879573342, 0.0249322215266658, -0.0685456747357267, 
	-0.0310220200926219, 0.0777203952020296, 0.122162733782541, -0.145261039894212, -0.031022020092622, 
	0.0987817982319505, 0.0316421773190549, 0.236589677739905, -0.0622179864470938, 0.0206098025761046, 
	-0.213506369464829, 0.236589677739905, -0.0258417822390473, 0.00231003348152626, -0.221894342083938, 
	-0.0715632768608898, -0.145261039894212, 0.0410894340885474, 0.258134642759516, -0.0715632768608896, 
	-0.0685456747357269, -0.091982777458231, 0.185910592252092, -0.221894342083938, 0.0249322215266655, 
	-0.034349270522115, 0.185130254276632, -0.21350636946483, -0.0753936802313925, 0.0579107109837613, 
	0.185130254276632, 0.185910592252092, 0.031642177319055, -0.182948680024172, -0.0741363527298851, 
	0.258134642759517, 0.122162733782541, -0.183445873983416, -0.0741363527298852, 0.00231003348152625, 
	-0.00745354879573344, 0.0296325644234082, 0.057910710983761, 0.0206098025761046, 0.084422337678824, 
	0.0296325644234082, -0.0343492705221149, -0.0919827774582311, 0.0987817982319505, 
	0.0246065875506846, -0.183445873983416, 0.0410894340885476, 0.0777203952020295, 0.0246065875506848, 
	-0.182948680024172, 
-0.0111043582524766, -0.0111043582524766, 0.0111043582524767, 0.0111043582524765, 
	-0.132308715179996, -0.0415390812686305, 0.130808060585394, 0.0319353776107561, -0.0326854620918359, 
	-0.132308715179996, 0.106557541153327, 0.0473322778660284, 0.0473322778660285, 0.0319353776107559, 
	0.017440030033453, -0.0856033272577612, 0.106557541153327, 0.130808060585394, -0.243701273519699, 
	0.017440030033453, -0.114982145094856, -0.0393806539131485, 0.00189845544136648, 0.0201556283866415, 
	-0.00315082700319584, -0.0393806539131484, 0.037228416861113, -0.0362360172133991, 
	0.100496065752969, 0.0416789634284385, 0.153303807421942, -0.164670776017955, -0.0870228177734529, 
	0.0416789634284383, -0.150051924215671, 0.227331156171442, -0.0475219753070665, -0.00315082700319574, 
	0.068917592921701, -0.0509302527032747, -0.0475219753070664, -0.114982145094856, 0.0768440182507411, 
	-0.046648613028815, 0.0180641947391966, -0.0870228177734531, 0.116171352246336, 0.0593448119412477, 
	0.0180641947391967, 0.100496065752969, 0.0815912198928369, -0.152819202518974, -0.0466486130288151, 
	-0.0362360172133992, -0.0121428052450243, 0.142359713353267, -0.0509302527032748, 
	0.0201556283866415, -0.0796497114258777, 0.142359713353267, -0.152819202518974, 0.227331156171442, 
	0.0773803152449909, -0.134452238864006, 0.0593448119412477, -0.164670776017954, 0.154174875682951, 
	-0.134452238864006, 0.0768440182507408, 0.037228416861113, 0.0721348174673509, -0.0796497114258773, 
	0.0689175929217011, 0.00189845544136654, 0.0721348174673509, -0.0121428052450242, 
	0.081591219892837, -0.150051924215671, -0.329415444879816, 0.154174875682951, 0.116171352246336, 
	0.153303807421942, -0.329415444879816, 0.0773803152449909, 
0.00804271233767814, 0.00804271233767817, -0.00804271233767818, -0.00804271233767815, 
	0.122820499957176, 0.0959149858040603, -0.0624992757904611, -0.148193497633097, 0.192920062072695, 
	0.122820499957176, -0.147256504068364, -0.160441345623829, -0.160441345623829, -0.148193497633097, 
	0.09375983630535, 0.206832294613897, -0.147256504068364, -0.0624992757904615, 0.107953231215798, 
	0.0937598363053501, 0.0836016994867318, -0.0394839936772744, 0.239720039404498, -0.16101724525678, 
	0.12255507078186, -0.0394839936772744, 0.100746950649036, -0.087903041949562, -0.114243281187535, 
	0.0180369861633181, 0.105328168257871, -0.071621149024116, -0.0347351911230055, 0.0180369861633179, 
	-0.0381542190482667, -0.0933410736251424, 0.0379256197004228, 0.12255507078186, 0.0739774942277436, 
	-0.0415381226373311, 0.0379256197004226, 0.0836016994867318, -0.00885951972090704, 
	0.0101527004909283, -0.139571221148136, -0.0347351911230055, -0.0380347409156055, 
	0.065084649118383, -0.139571221148136, -0.114243281187535, 0.0873106324597224, 0.0060625242521195, 
	0.0101527004909282, -0.0879030419495624, -0.159901362719004, 0.0772103585538088, -0.0415381226373311, 
	-0.16101724525678, -0.0228484882927941, 0.0772103585538087, 0.00606252425211933, -0.0933410736251424, 
	0.142710137966973, 0.0383282477113999, 0.065084649118383, -0.0716211490241159, 0.175040546808231, 
	0.0383282477114, -0.00885951972090688, 0.100746950649036, -0.216295446703699, -0.0228484882927943, 
	0.0739774942277434, 0.239720039404498, -0.216295446703699, -0.159901362719004, 0.0873106324597223, 
	-0.0381542190482667, -0.116243729003889, 0.175040546808231, -0.0380347409156056, 0.105328168257872, 
	-0.116243729003889, 0.142710137966973, 
-0.00154286046157774, -0.00154286046157744, 0.00154286046157749, 0.00154286046157769, 
	0.0124402891902113, -0.272896444387492, 0.179488446699397, 0.0794248480363067, 0.0309255090877356, 
	0.0124402891902115, -0.0163460636156125, -0.0285625951239118, -0.0285625951239118, 
	0.0794248480363065, -0.125180784778068, 0.0758613923272508, -0.0163460636156128, 0.179488446699397, 
	-0.0364187378441384, -0.125180784778068, -0.126057151950757, -0.126377690154768, 0.203720949138612, 
	0.0611541821571238, -0.258149922932483, -0.126377690154768, 0.0916376105561351, 0.0199935581436233, 
	0.052655987338774, -0.00534040639735985, -0.0185331024875646, 0.150705968245547, 0.199710963098514, 
	-0.00534040639735983, -0.00323633336225889, -0.111709375302589, 0.0481211953930353, 
	-0.258149922932482, 0.00703454478653781, 0.233919691840645, 0.0481211953930349, -0.126057151950757, 
	0.0640528001974313, 0.0263234455505015, -0.111767324012647, 0.199710963098514, -0.162026222644635, 
	0.0577365199431552, -0.111767324012647, 0.0526559873387739, -0.0150903466236729, 0.0456390881736345, 
	0.0263234455505012, 0.0199935581436235, -0.0382343736453389, -0.0366452251726977, 
	0.233919691840645, 0.0611541821571236, -0.179003800788764, -0.0366452251726979, 0.0456390881736344, 
	-0.111709375302589, 0.0892472135908286, -0.148357711239942, 0.0577365199431551, 0.150705968245547, 
	0.0157766153784911, -0.148357711239943, 0.0640528001974313, 0.0916376105561346, 0.00696732641958556, 
	-0.179003800788764, 0.00703454478653795, 0.203720949138613, 0.00696732641958558, -0.0382343736453388, 
	-0.0150903466236729, -0.00323633336225867, -0.0338686732366979, 0.0157766153784909, 
	-0.162026222644634, -0.0185331024875646, -0.0338686732366978, 0.0892472135908286, 
-0.0106604342497989, -0.010660434249799, 0.0106604342497989, 0.010660434249799, 0.00142477303397728, 
	0.17143638099926, -0.0647379695150054, -0.118783618768031, -0.104270441231319, 0.00142477303397749, 
	0.0906107124136163, 0.00157452153392667, 0.00157452153392659, -0.118783618768031, 
	-0.0553756794797957, 0.183245210963699, 0.0906107124136163, -0.0647379695150056, 0.0401633708309839, 
	-0.0553756794797958, 0.0950431168188606, -0.0854869405676287, -0.0695543844483447, 
	0.0614229812310899, -0.037803347960802, -0.0854869405676286, 0.135721050026906, 0.159005619500785, 
	-0.00733190378032889, 0.12549667424998, -0.296362706653361, 0.113459966668705, 0.0243735757632093, 
	0.12549667424998, -0.211296072392202, -0.0573577963890179, 0.122190965478509, -0.0378033479608019, 
	-0.0655375049407063, -0.12312055380832, 0.122190965478509, 0.0950431168188607, 0.0450259099168101, 
	-0.260835219180202, 0.0705911009424019, 0.0243735757632093, 0.0540496748765982, -0.0584036391685929, 
	0.0705911009424017, -0.00733190378032901, -0.00389198861696468, -0.0577926870111814, 
	-0.260835219180203, 0.159005619500785, 0.0549775373551236, 0.0484265838582198, -0.12312055380832, 
	0.06142298123109, -0.105512630049021, 0.04842658385822, -0.0577926870111816, -0.0573577963890177, 
	0.125562936716587, -0.065788132796184, -0.058403639168593, 0.113459966668705, 0.193977016259771, 
	-0.065788132796184, 0.0450259099168099, 0.135721050026906, 0.0153763825189217, -0.105512630049021, 
	-0.0655375049407064, -0.0695543844483449, 0.0153763825189218, 0.0549775373551237, 
	-0.00389198861696475, -0.211296072392202, 0.0613744155803796, 0.193977016259771, 0.0540496748765983, 
	-0.296362706653361, 0.0613744155803794, 0.125562936716587, 
-0.00470960832872013, -0.00470960832872006, 0.00470960832872019, 0.00470960832872001, 
	-0.0473584348367174, 0.0946241722303617, 0.0699966236172624, -0.121971969339627, -0.109679299820179, 
	-0.0473584348367173, 0.0143876817713786, 0.137940444556797, 0.137940444556797, -0.121971969339627, 
	0.0577948300422171, -0.0690536969306672, 0.0143876817713785, 0.0699966236172626, -0.137469527102138, 
	0.0577948300422169, 0.0411424099208116, -0.0741734746280235, 0.0415303367415091, -0.0558577068710145, 
	0.165256135131738, -0.0741734746280236, 0.0960157501251291, -0.0924742383984821, 0.0279568414042476, 
	0.0515203526810529, -0.0203508127228293, 0.0108702422547912, -0.0402626532115903, 
	0.0515203526810529, 0.0864863824410157, -0.219716051250105, -0.254381932402746, 0.165256135131739, 
	-0.041696969085499, 0.0211434665363275, -0.254381932402746, 0.0411424099208117, 0.124643698412763, 
	0.0412373892324533, 0.0592249541500315, -0.0402626532115901, 0.0483267827694219, -0.0529014019364846, 
	0.0592249541500316, 0.0279568414042476, -0.12899603870771, 0.179754687710228, 0.0412373892324533, 
	-0.0924742383984822, -0.0314417672289992, 0.220619060951825, 0.0211434665363277, -0.0558577068710146, 
	-0.307876789956765, 0.220619060951825, 0.179754687710228, -0.219716051250105, 0.0184246654267958, 
	0.0793315281552983, -0.0529014019364846, 0.0108702422547911, -0.106354065404272, 0.0793315281552984, 
	0.124643698412764, 0.096015750125129, 0.101605023190251, -0.307876789956765, -0.041696969085499, 
	0.0415303367415093, 0.101605023190251, -0.0314417672289992, -0.12899603870771, 0.0864863824410155, 
	0.0113941945688286, -0.106354065404272, 0.0483267827694217, -0.0203508127228291, 0.0113941945688285, 
	0.0184246654267959, 
0.0155962533946909, 0.0155962533946906, -0.0155962533946907, -0.0155962533946909, 
	-0.0526986972804852, 0.163425032732271, -0.0657638476974476, -0.0293662343596473, 
	0.119471974258274, -0.0526986972804852, -0.0537706963613673, 0.00259367277826888, 
	0.00259367277826908, -0.0293662343596475, 0.250083991463554, -0.238907683276866, -0.0537706963613673, 
	-0.0657638476974476, -0.14614570079943, 0.250083991463554, -0.259858742574652, 0.0466576648182159, 
	0.174553392062055, -0.0140510115861039, 0.0707389423710755, 0.0466576648182158, -0.111250194722237, 
	0.157278620265216, -0.0576306276929025, 0.0365286026012467, -0.0395636240853057, -0.00509819852048588, 
	0.0311214169918705, 0.0365286026012467, -0.197092962952856, 0.100076709000091, 0.161599030953962, 
	0.0707389423710755, -0.171453279935641, 0.0585872808688779, 0.161599030953962, -0.259858742574652, 
	0.0189676464505907, 0.0265933678896139, -0.0527654891681273, 0.0311214169918706, 0.038052486002997, 
	-0.0701791101881076, -0.0527654891681273, -0.0576306276929024, 0.0469619979521633, 
	0.0660277916871354, 0.026593367889614, 0.157278620265216, -0.163733291353539, -0.0175450240230226, 
	0.058587280868878, -0.0140510115861039, -0.0563574796193992, -0.0175450240230227, 
	0.0660277916871353, 0.100076709000092, 0.106505750075245, -0.0225262592989187, -0.0701791101881075, 
	-0.005098198520486, -0.141104115269354, -0.0225262592989186, 0.0189676464505905, -0.111250194722236, 
	0.0948693315296776, -0.0563574796193988, -0.171453279935641, 0.174553392062055, 0.0948693315296777, 
	-0.163733291353539, 0.0469619979521635, -0.197092962952856, 0.145089379470617, -0.141104115269354, 
	0.038052486002997, -0.039563624085306, 0.145089379470617, 0.106505750075245, 
-0.00705690649241591, -0.00705690649241598, 0.00705690649241592, 0.00705690649241597, 
	-0.0207268807186368, 0.0843318543047669, -0.00744812472813912, -0.0632137553504068, 
	0.0111437899553792, -0.0207268807186369, 0.0546736020900908, -0.0521474178192489, 
	-0.0521474178192488, -0.0632137553504069, -0.0273830538539009, 0.149801133515973, 
	0.0546736020900906, -0.00744812472813899, -0.0127855170156349, -0.0273830538539009, 
	0.0416531666474847, 0.0261166025458753, 0.0802317312941468, -0.168728381206144, 0.0553511291109517, 
	0.0261166025458752, 0.0968453178211411, -0.0939811951732012, 0.232668385901064, -0.142237718148381, 
	-0.0713327625232986, -0.0265460299575224, 0.0254815650504736, -0.142237718148381, 
	-0.166296633571068, 0.219839031318569, -0.0955510241238364, 0.0553511291109519, -0.113893446934374, 
	0.165237131902638, -0.0955510241238362, 0.0416531666474848, -0.0247691158584606, 0.0579400926161752, 
	-0.159993311981987, 0.0254815650504737, 0.116732586987932, 0.0724527620336723, -0.159993311981988, 
	0.232668385901064, -0.181160671151199, 0.0563381794128738, 0.0579400926161754, -0.0939811951732012, 
	0.0333622795426172, -0.0494685948048402, 0.165237131902638, -0.168728381206144, -0.0102539112420607, 
	-0.0494685948048403, 0.0563381794128736, 0.219839031318569, -0.24888891245916, -0.0546713521261829, 
	0.0724527620336722, -0.0265460299575225, 0.158565753566006, -0.054671352126183, -0.0247691158584606, 
	0.0968453178211409, -0.00714868863052897, -0.0102539112420607, -0.113893446934374, 
	0.0802317312941468, -0.00714868863052904, 0.0333622795426173, -0.181160671151199, 
	-0.166296633571068, 0.176106034140626, 0.158565753566006, 0.116732586987932, -0.071332762523299, 
	0.176106034140626, -0.24888891245916, 
-0.00275605284929774, -0.00275605284929794, 0.00275605284929785, 0.00275605284929782, 
	-0.0140665737623682, 0.0548248349169349, 0.00557715228595477, -0.0490914662898191, 
	0.0301063365673359, -0.014066573762368, 0.0680368980467889, -0.0868327137010547, -0.0868327137010545, 
	-0.049091466289819, -0.0102247057196522, 0.148904938559824, 0.0680368980467889, 0.00557715228595456, 
	-0.0606332917637937, -0.0102247057196521, -0.0563065693968183, 0.00811774236997208, 
	0.0688710744885725, -0.0347488212240945, -0.118214037792561, 0.00811774236997239, 
	0.124211727602597, 0.0407094027369268, -0.128567071781263, -0.138083318931422, 0.161518029912257, 
	0.110709513086382, -0.00941516409316276, -0.138083318931421, 0.00583379597352058, 
	0.0925732207612443, 0.0623515900589562, -0.118214037792561, 0.0614188952491745, 0.0245498890517669, 
	0.0623515900589561, -0.0563065693968183, -0.0693871517823696, 0.0492755573578637, 
	0.354372270158302, -0.00941516409316264, -0.0649576431671868, -0.211962564851164, 
	0.354372270158302, -0.128567071781263, -0.167640532198318, -0.144997379879775, 0.0492755573578635, 
	0.0407094027369268, -0.207924468146542, 0.0311067943506966, 0.0245498890517668, -0.0347488212240947, 
	-0.0699993284681879, 0.0311067943506965, -0.144997379879775, 0.0925732207612442, -0.127435329404368, 
	0.169634782803247, -0.211962564851164, 0.110709513086382, 0.0805232075213584, 0.169634782803247, 
	-0.0693871517823695, 0.124211727602597, 0.0832116506947494, -0.069999328468188, 0.0614188952491745, 
	0.0688710744885725, 0.0832116506947494, -0.207924468146542, -0.167640532198319, 0.00583379597352092, 
	0.0206502369396455, 0.0805232075213583, -0.0649576431671869, 0.161518029912257, 0.0206502369396456, 
	-0.127435329404368, 
-0.00259770150325098, -0.00259770150325084, 0.00259770150325084, 0.00259770150325098, 
	0.0432316763913184, 0.0176751427626413, 0.0138841554240305, -0.0773886760812411, -0.063204458866341, 
	0.0432316763913185, 0.0889425576463012, -0.0715674766745295, -0.0715674766745296, 
	-0.077388676081241, -0.0353466634347241, 0.186900517693746, 0.0889425576463012, 0.0138841554240304, 
	-0.0648823481323568, -0.0353466634347239, -0.130568589193299, -0.103046580178727, 
	0.0741971995944416, 0.202649646168903, 0.0249431750442412, -0.103046580178727, 0.0844850691896118, 
	0.0112934787075154, -0.0254375130249092, 0.121311859703341, -0.034622287299486, -0.0473679039549156, 
	-0.15728800779579, 0.121311859703341, 0.0929091840774198, -0.134321712066212, 0.0933356262764572, 
	0.0249431750442412, -0.177577678286318, -0.0039055819007212, 0.0933356262764576, -0.130568589193299, 
	-0.103138388073959, 0.183603027382119, -0.061738863702168, -0.15728800779579, 0.252153976014777, 
	0.0558154531294822, -0.0617388637021678, -0.025437513024909, -0.0110051543518342, 
	0.0266140544043815, 0.183603027382119, 0.0112934787075154, 0.00904343944268891, -0.275507422206853, 
	-0.00390558190072125, 0.202649646168903, -0.000625318142569815, -0.275507422206853, 
	0.0266140544043815, -0.134321712066212, -0.0746310427445415, 0.146992036971648, 0.0558154531294821, 
	-0.0473679039549155, 0.0314609315475311, 0.146992036971648, -0.103138388073959, 0.0844850691896116, 
	0.108221194673218, -0.000625318142569799, -0.177577678286319, 0.0741971995944416, 
	0.108221194673218, 0.00904343944268895, -0.0110051543518341, 0.0929091840774201, -0.178247309405474, 
	0.031460931547531, 0.252153976014777, -0.0346222872994861, -0.178247309405474, -0.0746310427445415, 
0.00283082164094054, 0.00283082164094057, -0.00283082164094051, -0.00283082164094061, 
	-0.0542183290646917, -0.0625087054529851, 0.0102340912903388, 0.109323764868279, 0.132709112276974, 
	-0.054218329064692, -0.0848156421427567, 0.00915568057141475, 0.00915568057141479, 
	0.109323764868279, 0.0531144445794372, -0.174424711660071, -0.0848156421427569, 0.0102340912903391, 
	0.0186362846320401, 0.0531144445794371, 0.233380600617885, -0.182919484841449, 0.0495038228594838, 
	-0.154183267700612, -0.0589625203404389, -0.182919484841449, -0.00811364392156417, 
	0.187486943650467, 0.00833178148426357, 0.0598063164904891, -0.118190704602734, 0.0602866979183203, 
	-0.194419404952853, 0.0598063164904891, 0.175671362670433, 0.0682654906602102, -0.0349065731017263, 
	-0.0589625203404389, 0.0432573926302706, 0.183320813088869, -0.0349065731017263, 0.233380600617885, 
	-0.200874798726238, -0.0518175578546124, 0.0251305657557076, -0.194419404952853, 0.190052348144751, 
	-0.105579151090363, 0.025130565755708, 0.00833178148426337, -0.0884614640018452, 0.064154797333289, 
	-0.0518175578546127, 0.187486943650467, -0.125906383504289, -0.000607321720150516, 
	0.183320813088869, -0.154183267700612, 0.0807935412001721, -0.000607321720150615, 
	0.0641547973332887, 0.0682654906602102, 0.073025780521778, -0.15233162393584, -0.105579151090363, 
	0.0602866979183202, 0.0231993654478107, -0.15233162393584, -0.200874798726238, -0.00811364392156404, 
	0.0433792593048733, 0.0807935412001721, 0.0432573926302706, 0.049503822859484, 0.0433792593048732, 
	-0.125906383504289, -0.0884614640018453, 0.175671362670433, -0.0917729794843578, 0.0231993654478109, 
	0.190052348144751, -0.118190704602734, -0.0917729794843581, 0.0730257805217777, 
-0.00966867782487556, -0.00966867782487562, 0.00966867782487555, 0.00966867782487563, 
	0.0215296551574641, -0.0596066075089484, 0.0130727027268581, 0.0153355717997507, -0.0307371992119903, 
	0.0215296551574642, 0.0454904883437247, -0.0459516221140743, -0.0459516221140744, 
	0.0153355717997506, 0.0281668142884452, 0.0121179138507541, 0.0454904883437249, 0.0130727027268579, 
	-0.0770613275341523, 0.0281668142884452, 0.0877816851927658, 0.21993805135151, -0.168287339811321, 
	-0.117902741575491, -0.09036247304242, 0.219938051351511, 0.0497544309409507, -0.238936616758989, 
	-0.086211641348539, 0.0278024697128843, -0.0410764459682808, 0.112558320330793, 0.171938315361152, 
	0.027802469712884, -0.107799852448397, -0.0766053608258879, 0.0877897262473745, -0.0903624730424199, 
	-0.00945957938863013, -0.0187048730283148, 0.0877897262473748, 0.0877816851927658, 
	-0.275881087357557, 0.121839331074881, -0.135844315693697, 0.171938315361151, 0.096881574690863, 
	-0.0874850860145931, -0.135844315693697, -0.0862116413485389, 0.102422286692459, 0.0736820482357019, 
	0.121839331074881, -0.23893661675899, -0.0682795360342021, 0.139425199604237, -0.0187048730283148, 
	-0.117902741575491, 0.01251798679932, 0.139425199604236, 0.0736820482357019, -0.0766053608258879, 
	0.0566531628325191, -0.0255630359538878, -0.0874850860145933, 0.112558320330794, 0.0126077154884415, 
	-0.0255630359538878, -0.275881087357557, 0.0497544309409506, 0.259099157961011, 0.01251798679932, 
	-0.00945957938863013, -0.168287339811321, 0.259099157961011, -0.0682795360342019, 
	0.102422286692459, -0.107799852448397, -0.0842914772666562, 0.0126077154884417, 0.0968815746908631, 
	-0.0410764459682808, -0.084291477266656, 0.056653162832519, 
0.0189876053067273, 0.0189876053067274, -0.0189876053067274, -0.0189876053067273, 
	0.0566505615132189, -0.0521451293290302, -0.0662656357477244, 0.080747808870263, -0.0184805758945002, 
	0.0566505615132187, -0.0410101196916429, 0.0218277393796514, 0.0218277393796511, 0.0807478088702629, 
	-0.00256321959087669, -0.118999933965765, -0.0410101196916427, -0.0662656357477243, 
	0.0908513697235167, -0.00256321959087697, -0.0199602066065271, -0.108986260005155, 
	0.00522970703499064, 0.180367321089911, 0.169188282745538, -0.108986260005155, -0.0454773391050568, 
	-0.0668698129643567, 0.0564783431867704, -0.0851033385371014, 0.0803612765753256, 
	-0.118001916972719, 0.0892322294135263, -0.0851033385371016, 0.0894034195590181, -0.0127845015651797, 
	0.139171842973981, 0.169188282745539, -0.14160269621621, -0.18523800539781, 0.139171842973981, 
	-0.0199602066065273, -0.117725824821137, 0.0551647499669024, 0.0592384432879774, 0.0892322294135263, 
	-0.154881235927647, -0.0345995564654996, 0.0592384432879773, 0.0564783431867705, -0.257956365401891, 
	0.164067318306794, 0.0551647499669023, -0.0668698129643568, -0.0298847887449369, 0.0634175911220428, 
	-0.18523800539781, 0.180367321089911, 0.0222009020561196, 0.0634175911220425, 0.164067318306794, 
	-0.0127845015651801, 0.064269429916438, -0.218115466248929, -0.0345995564654997, -0.118001916972719, 
	0.251717005721383, -0.218115466248929, -0.117725824821137, -0.0454773391050568, 0.0999921421784315, 
	0.0222009020561195, -0.141602696216209, 0.00522970703499052, 0.0999921421784316, -0.0298847887449369, 
	-0.257956365401891, 0.0894034195590183, 0.00768730984500607, 0.251717005721383, -0.154881235927647, 
	0.0803612765753255, 0.00768730984500628, 0.064269429916438, 
-0.0176848197421747, -0.0176848197421745, 0.0176848197421747, 0.0176848197421746, 
	-0.0643906511473958, -0.0474217246994709, 0.0709508397862422, 0.0231767163184497, 
	0.111409664459814, -0.0643906511473957, -0.0313135492146826, -0.0333902838399104, 
	-0.0333902838399104, 0.0231767163184498, 0.066242322841471, -0.038343935577836, -0.0313135492146827, 
	0.0709508397862422, -0.0881947936708561, 0.0662423228414712, -0.121661025569361, 0.165988801588926, 
	-0.0794473970305147, -0.0292710301364462, -0.151270517613473, 0.165988801588926, -0.046301604930321, 
	-0.015838403744603, -0.106095770672382, 0.28589032127053, 0.0360040284525864, -0.144847739264492, 
	-0.0352150283362213, 0.28589032127053, -0.105151329087941, -0.122347247527918, 0.011680401852785, 
	-0.151270517613473, 0.193977778594404, 0.0570220016260982, 0.0116804018527848, -0.121661025569361, 
	0.0810383976011899, -0.0354484250320091, 0.041289614573678, -0.0352150283362211, 0.0574304358079047, 
	-0.0948185712600443, 0.041289614573678, -0.106095770672382, -0.224048593848988, 0.255464466107782, 
	-0.0354484250320094, -0.015838403744603, 0.0821757734355966, -0.0642792284988947, 
	0.0570220016260982, -0.0292710301364461, 0.0597049733276923, -0.0642792284988947, 
	0.255464466107782, -0.122347247527918, -0.0747737664760845, 0.00789887073769199, -0.0948185712600441, 
	-0.144847739264492, 0.193423504209008, 0.00789887073769198, 0.0810383976011899, -0.0463016049303209, 
	-0.125755315213244, 0.0597049733276923, 0.193977778594404, -0.0794473970305147, -0.125755315213244, 
	0.0821757734355967, -0.224048593848988, -0.105151329087941, 0.0475816250570644, 0.193423504209008, 
	0.0574304358079047, 0.0360040284525866, 0.0475816250570644, -0.0747737664760845, 
-0.00979853326637933, -0.0097985332663796, 0.00979853326637946, 0.00979853326637948, 
	-0.0648954622363862, 0.084424697849916, -0.014764750007586, -0.0145630188723231, -0.103981190831605, 
	-0.0648954622363862, 0.0557428731356295, 0.103335246665982, 0.103335246665982, -0.0145630188723233, 
	-0.0649034292526416, -0.0140702652746378, 0.0557428731356295, -0.014764750007586, 
	0.0337238393909773, -0.0649034292526415, 0.0406450436984974, -0.115361339514609, 0.0393658909917422, 
	-0.0295450574120173, 0.0893745194401436, -0.115361339514608, -0.0307357731893236, 
	0.141147291113704, -0.271457517443892, -0.0980679469346023, 0.207451896307528, 0.14730881806338, 
	0.17621947553633, -0.0980679469346023, -0.0914006676741375, -0.00131387979991294, 
	-0.11325337597033, 0.0893745194401436, -0.0954256099700229, 0.0153232756686042, -0.11325337597033, 
	0.0406450436984974, 0.0540808861740678, -0.0463680161386215, -0.0336906402682198, 
	0.176219475536329, 0.0623559696551063, -0.149141931787587, -0.0336906402682198, -0.271457517443892, 
	0.182265882350266, 0.226217522027828, -0.0463680161386217, 0.141147291113704, 0.0847333318829976, 
	-0.0761773601920985, 0.0153232756686042, -0.0295450574120172, 0.0758361230631883, 
	-0.0761773601920984, 0.226217522027828, -0.00131387979991297, -0.191269667275594, 
	-0.0985374042049622, -0.149141931787587, 0.14730881806338, 0.0863002526545306, -0.0985374042049623, 
	0.0540808861740678, -0.0307357731893235, -0.0434383629123031, 0.0758361230631884, 
	-0.0954256099700229, 0.0393658909917423, -0.0434383629123031, 0.0847333318829976, 
	0.182265882350266, -0.0914006676741376, -0.143441627939681, 0.0863002526545305, 0.0623559696551063, 
	0.207451896307528, -0.143441627939681, -0.191269667275594, 
-0.00976315478579443, -0.00976315478579442, 0.00976315478579445, 0.00976315478579441, 
	0.0388182352361442, 0.0297662199014544, -0.0776540933512006, -0.000693516572192278, 
	-0.0418655779988262, 0.0388182352361439, -0.00560774310866381, -0.00110806891444848, 
	-0.00110806891444868, -0.000693516572192291, 0.0749321840143782, -0.0633674437419427, 
	-0.00560774310866386, -0.0776540933512006, 0.0180928072312808, 0.074932184014378, 
	0.169342412351013, -0.0370374317256672, -0.103694099329454, 0.010207353940253, -0.0971580292621416, 
	-0.0370374317256672, 0.188859170744563, -0.0248974898552999, -0.201478347070022, 0.11810863941261, 
	0.182823345965115, -0.177107731658903, -0.128932228535305, 0.11810863941261, -0.0766211038792347, 
	0.0867511764297376, 0.0289362580503611, -0.0971580292621416, -0.173797518993655, 0.200153712206609, 
	0.028936258050361, 0.169342412351013, -0.113149168259703, -0.0463112669055261, 0.0935725702934628, 
	-0.128932228535305, -0.190380196091396, 0.220132111224575, 0.0935725702934629, -0.201478347070022, 
	0.0628497798582454, 0.0439479280038657, -0.0463112669055263, -0.0248974898552995, 
	0.124989170815758, -0.0548884829693802, 0.200153712206609, 0.0102073539402529, -0.156166099749674, 
	-0.0548884829693803, 0.0439479280038657, 0.0867511764297375, -0.00383334958957499, 
	-0.0519335708296504, 0.220132111224575, -0.177107731658903, -0.0544582524779641, -0.0519335708296504, 
	-0.113149168259703, 0.188859170744563, 0.0748483541561509, -0.156166099749674, -0.173797518993655, 
	-0.103694099329454, 0.0748483541561508, 0.124989170815758, 0.0628497798582453, -0.0766211038792346, 
	0.0863223837302344, -0.0544582524779642, -0.190380196091396, 0.182823345965115, 0.0863223837302344, 
	-0.00383334958957496, 
-0.0133528061570566, -0.0133528061570564, 0.0133528061570566, 0.0133528061570564, 
	-0.0752219616493694, 0.0506979537106545, 0.116738302824016, -0.105567101042357, -0.0936242166174924, 
	-0.0752219616493691, 0.117269119047681, 0.0382242530621244, 0.0382242530621245, -0.105567101042357, 
	-0.0430375964377237, 0.123733250575013, 0.117269119047681, 0.116738302824016, -0.177617019276917, 
	-0.0430375964377234, 0.108478793843296, -0.0485916757279456, 0.0409534659936299, -0.17606254575835, 
	0.0310981543842131, -0.0485916757279455, -0.153851341350268, 0.222042816404655, 0.0979481579657161, 
	0.0761842318225564, 0.0669134235698262, -0.124307510534083, 0.11495417164099, 0.0761842318225563, 
	-0.124997502216023, -0.171708002289881, -0.107581640771025, 0.0310981543842132, 0.0169019498698927, 
	-0.0340426801005737, -0.107581640771025, 0.108478793843296, -0.108347918846312, 0.0322288041246717, 
	0.0338619141117635, 0.11495417164099, -0.199418189496843, 0.167871222791771, 0.0338619141117635, 
	0.0979481579657163, -0.0646285597941024, -0.0289572592212529, 0.0322288041246718, 
	0.222042816404655, -0.110061857717589, -0.105985509749613, -0.0340426801005736, -0.17606254575835, 
	0.210523634566179, -0.105985509749613, -0.0289572592212529, -0.171708002289881, 0.0835608946748404, 
	0.0740667703985704, 0.167871222791771, -0.124307510534083, 0.00610276791875434, 0.0740667703985704, 
	-0.108347918846312, -0.153851341350268, 0.168944744678082, 0.210523634566179, 0.0169019498698927, 
	0.0409534659936298, 0.168944744678082, -0.110061857717589, -0.0646285597941024, -0.124997502216022, 
	0.00590627481445323, 0.00610276791875443, -0.199418189496843, 0.0669134235698263, 
	0.00590627481445328, 0.0835608946748403, 
-0.00333496157832215, -0.00333496157832218, 0.00333496157832211, 0.00333496157832222, 
	0.0216827142012722, 0.0166239169059041, 0.112550930196922, -0.154192522882421, 0.138238130259111, 
	0.0216827142012724, -0.0527410441440323, -0.110514761894673, -0.110514761894673, -0.154192522882421, 
	0.0788031998823599, 0.189239046473057, -0.0527410441440322, 0.112550930196922, -0.135278124356928, 
	0.07880319988236, 0.00135906119166139, 0.149963850964585, -0.0909595110578715, -0.0386806868971028, 
	0.140348322719511, 0.149963850964585, -0.194642116117303, -0.0790461406608878, -0.0694077036054019, 
	-0.105880983226741, 0.0209712411772805, 0.266868375851785, -0.130543492484891, -0.105880983226741, 
	0.0404890599525272, 0.0417428928766845, -0.0381098833658797, 0.14034832271951, -0.0618659749432202, 
	0.0978656658487004, -0.0381098833658796, 0.00135906119166134, 0.0901808093035396, 
	-0.0317472729280492, 0.0915646807218893, -0.130543492484891, -0.0529664806292513, 
	0.0392042482482209, 0.0915646807218893, -0.0694077036054021, -0.115557659922387, -0.0171140790887729, 
	-0.0317472729280493, -0.0790461406608879, 0.182224082245169, -0.181945430550905, 0.0978656658487005, 
	-0.0386806868971027, -0.0314320712831137, -0.181945430550905, -0.0171140790887733, 
	0.0417428928766846, 0.206562615108583, -0.152388229014135, 0.039204248248221, 0.266868375851785, 
	0.0355546513871854, -0.152388229014135, 0.0901808093035399, -0.194642116117303, 0.0831523339528449, 
	-0.0314320712831136, -0.0618659749432201, -0.0909595110578714, 0.0831523339528448, 
	0.182224082245169, -0.115557659922387, 0.040489059952527, -0.0957641757742526, 0.0355546513871854, 
	-0.0529664806292514, 0.0209712411772805, -0.0957641757742526, 0.206562615108583, 
};

const double * Nmats[] = {N1, N2, N3};

const int Ndims[3][2] = {{1, 4}, {7, 20}, {25, 84}, };
