# Supplementary material for: Unsupervised statistical clustering of environmental shotgun sequences
Source: BMC Bioinformatics. 2009 Oct 2;10:316. doi: 10.1186/1471-2105-10-316 (PMC2765972; doi:10.1186/1471-2105-10-316)
Supplement: Additional file 4 — LikelyBin version 0.1 archive. This archive contains the source and executable files for the binner application. [file 1471-2105-10-316-S4.ZIP › likelybin-0.1/c/mcmc-mats5.h]

const double N1[] = {-0.5, -0.5, 0.5, 0.5, 
};
const double N2[] = {-0.171583451863123, -0.171583451863124, 0.171583451863124, 0.171583451863124, -0.433664234926859, 
	0.0476746933283342, -0.159315866865522, 0.373721956600932, -0.00665863917517344, -0.433664234926854, 
	0.230085420228358, 0.0386540020105438, 0.0386540020105445, 0.373721956600929, -0.0151339070794548, 
	-0.2256585996689, 0.230085420228356, -0.159315866865532, 0.115947805579746, -0.0151339070794497, 
0.126777868712254, 0.126777868712254, -0.126777868712254, -0.126777868712254, -0.203790317794687, 
	0.584575510283289, -0.0932309348217988, -0.160776388954552, 0.357165700880162, -0.203790317794689, 
	0.16409818582473, -0.190695700197949, -0.190695700197948, -0.160776388954551, -0.150014815649401, 
	0.374709036089647, 0.16409818582473, -0.093230934821796, -0.047630304065786, -0.150014815649402, 
-0.289037018985454, -0.289037018985454, 0.289037018985454, 0.289037018985454, -0.264639265124307, 
	0.0233352116562596, 0.238974636009365, -0.28670760152677, 0.0318977624294575, -0.264639265124306, 
	-0.183649123415429, 0.127353607124823, 0.127353607124822, -0.28670760152677, 0.130748801477302, 
	0.317642211910099, -0.18364912341543, 0.238974636009364, 0.102962704914217, 0.130748801477302, 
-0.0681358983421177, -0.0681358983421176, 0.0681358983421178, 0.0681358983421175, 
	0.0494528339426582, 0.147865672236114, -0.207644680701397, -0.0578097238194928, 0.145751026673315, 
	0.0494528339426586, -0.0221400026755728, -0.241199756282519, -0.241199756282519, -0.0578097238194929, 
	0.556844726279018, -0.189699347834889, -0.0221400026755729, -0.207644680701397, -0.258924144559931, 
	0.556844726279018, 
-0.181571635260839, -0.181571635260839, 0.181571635260839, 0.181571635260839, 0.211273098176759, 
	-0.188476492284474, -0.217038924248942, 0.0126706830958179, -0.308752112769682, 0.211273098176759, 
	0.197801224423284, -0.2818938450912, -0.2818938450912, 0.0126706830958177, -0.0485805875869946, 
	0.499375384843216, 0.197801224423284, -0.217038924248942, 0.249389922673492, -0.0485805875869948, 
-6.23333690969916e-17, -4.67986418386493e-17, 1.29909800634638e-16, -2.07777896989972e-17, 
	0.06116004702759, 0.0961182134674974, -0.243299191471889, 0.0860209309768013, 0.338106245438015, 
	0.0611600470275901, -0.389676742250629, -0.00958955021497611, -0.00958955021497615, 
	0.0860209309768012, -0.0212006044519931, -0.0552307763098318, -0.389676742250629, 
	-0.243299191471889, 0.65417653817451, -0.0212006044519932, 
1.45391689140911e-17, -1.92912086623326e-16, 1.73526528071204e-16, 4.84638963803036e-18, 
	0.0609516824131574, 0.439311250512464, -0.268143368494791, -0.23211956443083, -0.494621534041452, 
	0.0609516824131573, 0.0862671242318249, 0.34740272739647, 0.34740272739647, -0.23211956443083, 
	0.0381096997747328, -0.153392862740373, 0.0862671242318249, -0.268143368494791, 0.143766544488233, 
	0.0381096997747329, 
};
const double N3[] = {0.380982035004772, 0.380982035004772, -0.380982035004772, -0.380982035004772, 0.164523048555378, 
	0.209313637658796, 0.0316275177130375, -0.0244821689224384, 0.197914434653551, 0.164523048555377, 
	-0.00543479482098495, 0.0239793466168282, 0.0239793466168285, -0.0244821689224382, 
	-0.209246461717201, -0.171232750981961, -0.00543479482098506, 0.0316275177130371, 
	-0.197928296179623, -0.209246461717201, 0.0772317109010282, 0.0815879182096349, -0.0038342613891629, 
	0.00953768083387727, 0.055557473927705, 0.0815879182096346, 0.0394451958044368, 0.032723049717017, 
	0.0310480816474148, 0.0412297244085466, -0.0147023649426818, -0.025947923400243, 0.0212708728749026, 
	0.0412297244085465, -0.0513013775650164, -0.0356813886408697, 0.0607499349951011, 
	0.0555574739277055, 0.0423916693370056, 0.0392153563937389, 0.0607499349951007, 0.0772317109010284, 
	0.00574860864722726, 0.0207927940120214, 0.0274967076480905, 0.0212708728749028, -0.0236921001723175, 
	-0.03051027517166, 0.0274967076480894, 0.0310480816474142, -0.0115316250762157, -0.0230338176024612, 
	0.0207927940120216, 0.0327230497170174, 0.00667568499933951, -0.0362121821115513, 
	0.0392153563937391, 0.00953768083387799, -0.037023024038503, -0.0362121821115503, 
	-0.0230338176024605, -0.0356813886408699, -0.088401866711132, -0.062129388762737, 
	-0.030510275171661, -0.0259479234002438, -0.0526451636473201, -0.0621293887627383, 
	0.0057486086472284, 0.0394451958044378, -0.0136055752341469, -0.0370230240385032, 
	0.0423916693370061, -0.00383426138916202, -0.0136055752341473, 0.00667568499934007, 
	-0.0115316250762168, -0.051301377565018, -0.0824501298910695, -0.0526451636473213, 
	-0.0236921001723178, -0.0147023649426821, -0.0824501298910677, -0.088401866711132, 
0.0234778572920761, 0.0234778572920766, -0.0234778572920766, -0.0234778572920761, 
	0.357488392478391, -0.31697318389877, -0.0365662656207184, 0.0195289143331743, -0.326580343105302, 
	0.35748839247839, 0.0854683977630997, -0.0928985898441115, -0.0928985898441117, 0.0195289143331744, 
	0.14108380027117, -0.0911919820523084, 0.0854683977630996, -0.0365662656207187, -0.213463789705627, 
	0.14108380027117, 0.224476808267423, -0.0161756032991843, 0.129364595110067, 0.0198225924000837, 
	-0.127913701964865, -0.0161756032991843, -0.125715616424052, -0.0471682622106692, 
	-0.0247882007117743, 0.00683847652714036, 0.0155380843411076, -0.0341546257771922, 
	0.0375046174672875, 0.00683847652714031, -0.0855066130102581, 0.0606924333490042, 
	-0.0414122758937851, -0.127913701964865, -0.112270774079483, -0.0449835911671692, 
	-0.0414122758937852, 0.224476808267423, 0.188648411201641, -0.0142245510968887, 0.0266900564044472, 
	0.0375046174672875, 0.0998627897146765, -0.0785890658233113, 0.0266900564044471, -0.0247882007117744, 
	-0.0860546224436872, -0.00874582309309702, -0.0142245510968886, -0.0471682622106693, 
	-0.0197928512022583, -0.0117129253342952, -0.0449835911671692, 0.0198225924000837, 
	0.0564028384345552, -0.0117129253342951, -0.00874582309309692, 0.0606924333490043, 
	0.0384202424565769, 0.0507169475586854, -0.0785890658233115, -0.0341546257771922, 
	-0.0291652380104901, 0.0507169475586854, 0.188648411201641, -0.125715616424051, -0.0338672354490444, 
	0.0564028384345552, -0.112270774079483, 0.129364595110067, -0.0338672354490443, -0.0197928512022584, 
	-0.0860546224436871, -0.0855066130102581, -0.0127373162411916, -0.0291652380104901, 
	0.0998627897146765, 0.0155380843411076, -0.0127373162411916, 0.0384202424565771, 
0.0083610517296803, 0.00836105172968042, -0.00836105172968041, -0.00836105172968031, 
	0.0302730018342016, -0.0885208611314768, -0.0560421017906571, 0.122651012817613, -0.0609838466907943, 
	0.0302730018342016, 0.0303017640251439, 0.00877013256112932, 0.0087701325611292, 0.122651012817612, 
	-0.239479653208697, 0.0996974561002749, 0.0303017640251438, -0.0560421017906568, 0.25685893924453, 
	-0.239479653208697, -0.0882937701691735, 0.126726667267213, 0.125070459785931, -0.133230355049768, 
	0.0675477546115325, 0.126726667267213, -0.221008206651962, -0.0617870763582596, -0.132221002755466, 
	0.210275984457315, -0.118842251518288, -0.0152548319742185, -0.121667547812657, 0.210275984457315, 
	0.0348474221376764, -0.000804845964721758, -0.0463779472210126, 0.0675477546115326, 
	-0.178795040039305, 0.0966413859579906, -0.0463779472210126, -0.0882937701691734, 
	0.124501733476254, 0.0404429857481337, 0.119481623211184, -0.121667547812657, -0.0305366507394641, 
	0.0630243393660814, 0.119481623211183, -0.132221002755466, 0.0909176321711865, -0.0694081200657748, 
	0.0404429857481338, -0.0617870763582599, -0.118671563262605, 0.14878578643386, 0.0966413859579908, 
	-0.133230355049768, 0.01045419547553, 0.14878578643386, -0.0694081200657748, -0.000804845964721818, 
	-0.10113289149427, -0.0681337956839307, 0.0630243393660815, -0.0152548319742184, 0.120061744392343, 
	-0.0681337956839309, 0.124501733476254, -0.221008206651962, 0.116354041725322, 0.0104541954755299, 
	-0.178795040039305, 0.125070459785931, 0.116354041725323, -0.118671563262605, 0.0909176321711862, 
	0.0348474221376764, 0.0110321405433246, 0.120061744392343, -0.0305366507394643, -0.118842251518288, 
	0.0110321405433247, -0.10113289149427, 
-0.011710515606374, -0.0117105156063741, 0.0117105156063738, 0.0117105156063743, 0.161216575893106, 
	-0.0215836091932245, 0.0504778025222216, -0.201821284828477, -0.115951344643675, 0.161216575893105, 
	-0.208624006269591, 0.151648259413786, 0.151648259413786, -0.201821284828476, -0.00373783039771748, 
	0.0656213714187819, -0.208624006269591, 0.0504778025222215, 0.173594549751461, -0.00373783039771725, 
	0.0491241760692692, 0.0780784059616145, -0.0873335235171677, 0.121347517379389, -0.144205440992423, 
	0.0780784059616144, -0.139092866734287, 0.183636292571871, 0.0487189670437894, -0.0541531957258407, 
	0.0392322165260105, 0.0166798146782625, -0.159435951156397, -0.0541531957258408, -0.0658968731011653, 
	0.0776647351549267, -0.0465983397898284, -0.144205440992423, 0.172620182985094, -0.0977677468465178, 
	-0.0465983397898284, 0.0491241760692689, 0.00244684705858231, 0.156243892555082, -0.0820093073520343, 
	-0.159435951156397, 0.000702629950815577, 0.0321186222880246, -0.0820093073520339, 
	0.0487189670437892, 0.0951409580345209, 0.08979764168751, 0.156243892555082, 0.183636292571871, 
	-0.153389467971715, -0.0348424577414518, -0.0977677468465176, 0.121347517379389, -0.190558597619896, 
	-0.0348424577414515, 0.0897976416875101, 0.0776647351549264, -0.0940700217910001, 
	-0.0771301854491538, 0.0321186222880245, 0.0166798146782624, 0.0939531199016487, -0.0771301854491539, 
	0.00244684705858241, -0.139092866734287, 0.11858061102601, -0.190558597619896, 0.172620182985094, 
	-0.0873335235171677, 0.11858061102601, -0.153389467971715, 0.0951409580345207, -0.0658968731011654, 
	0.0503973449164568, 0.0939531199016486, 0.000702629950815544, 0.0392322165260104, 
	0.0503973449164569, -0.0940700217910002, 
0.00769153049449721, 0.0076915304944969, -0.00769153049449709, -0.00769153049449703, 
	0.0128686062586021, 0.255709516020334, -0.243852066091496, -0.0170345256929434, -0.160559080011926, 
	0.012868606258602, 0.143526749670762, 0.0118552545770592, 0.0118552545770591, -0.0170345256929433, 
	0.0256486116485869, -0.0281608710271998, 0.143526749670762, -0.243852066091496, 0.0669851742776499, 
	0.0256486116485869, -0.0715318955940905, 0.249588798246169, -0.0705034043241522, -0.0946848920693244, 
	-0.197892407003046, 0.249588798246169, 0.0522544336075596, 0.151758691169652, 0.0503334198545813, 
	-0.201765011104869, 0.0222883821061524, -0.114708856947361, 0.0532934527833174, -0.201765011104869, 
	0.225000772448649, -0.0935637398200413, 0.0034760859534731, -0.197892407003047, -0.069450412971286, 
	0.103307654008933, 0.00347608595347311, -0.0715318955940906, 0.129202650099843, -0.0482782342006238, 
	-0.0414395308841655, 0.0532934527833174, 0.0467492305789291, 0.084923597192681, -0.0414395308841654, 
	0.0503334198545814, -0.0579475716595579, 0.0609089372662012, -0.0482782342006238, 
	0.151758691169652, -0.0848348893287313, -0.00679031306323746, 0.103307654008933, -0.0946848920693243, 
	-0.0188669745693147, -0.00679031306323727, 0.0609089372662014, -0.0935637398200415, 
	0.114157457868919, -0.055854043666492, 0.0849235971926809, -0.114708856947361, 0.0574784323939716, 
	-0.055854043666492, 0.129202650099843, 0.0522544336075599, -0.019063359467326, -0.0188669745693147, 
	-0.0694504129712861, -0.0705034043241523, -0.0190633594673262, -0.0848348893287315, 
	-0.057947571659558, 0.22500077244865, -0.157546458905413, 0.0574784323939716, 0.0467492305789292, 
	0.0222883821061523, -0.157546458905413, 0.114157457868919, 
-0.0100020453614488, -0.0100020453614487, 0.0100020453614487, 0.0100020453614489, 
	0.0204796548872528, 0.0231899741346555, 0.0908573791181998, -0.144529053501557, -0.244095363025547, 
	0.0204796548872526, -0.0676159534970153, 0.28122961627386, 0.281229616273861, -0.144529053501557, 
	-0.0182033673701512, -0.108495150040704, -0.0676159534970153, 0.0908573791182, 0.0049639871104154, 
	-0.0182033673701512, -0.0847441666310648, 0.092171712600814, 0.195720565684123, -0.18266845676662, 
	-0.125387802544586, 0.092171712600814, 0.119769580924109, -0.0633635168456811, 0.0765565602033711, 
	0.000704416843219431, -0.0348555751248273, 0.0484519771964368, -0.119113201615335, 
	0.00070441684321927, -0.0124622524655777, -0.0136580162638637, 0.0841227654880637, 
	-0.125387802544587, -0.114011501196858, -0.0888188247721661, 0.0841227654880638, -0.0847441666310647, 
	-0.133779579357446, 0.1548806353877, 0.161910449026938, -0.119113201615335, -0.0438370406152356, 
	-0.0665761602933825, 0.161910449026938, 0.076556560203371, 0.0403667346769495, 0.002395872366602, 
	0.154880635387699, -0.0633635168456811, 0.192094893011932, -0.00238239528008937, -0.088818824772166, 
	-0.182668456766619, 0.129340623317318, -0.00238239528008942, 0.00239587236660228, 
	-0.0136580162638638, 0.0782998713736377, -0.0852410948465272, -0.0665761602933824, 
	0.0484519771964368, -0.00512987209723075, -0.0852410948465272, -0.133779579357446, 
	0.119769580924109, -0.182946578380997, 0.129340623317318, -0.114011501196858, 0.195720565684123, 
	-0.182946578380997, 0.192094893011932, 0.0403667346769496, -0.0124622524655779, -0.0178106230037257, 
	-0.00512987209723074, -0.0438370406152357, -0.0348555751248273, -0.0178106230037256, 
	0.0782998713736377, 
-0.0146907363315825, -0.0146907363315824, 0.0146907363315824, 0.0146907363315825, 
	0.00807503701896057, -0.0894785806745601, 0.115554632967443, -0.0488418256434258, 
	0.100745288522511, 0.00807503701896062, -0.181255647337133, 0.0577445854640794, 0.0577445854640795, 
	-0.0488418256434257, -0.00698575653153987, 0.0127737330424686, -0.181255647337133, 
	0.115554632967443, 0.0873775072328126, -0.00698575653153986, 0.0568774825303443, 0.0337114083561252, 
	0.0136360809503222, -0.096149934817831, -0.0257834678616256, 0.0337114083561252, -0.154908474852117, 
	0.0575019536830568, 0.162843779634711, -0.0484065525682249, 0.129908671155561, -0.128791265254604, 
	0.0323375723829258, -0.0484065525682248, 0.0562424676357117, -0.0890153130938386, 
	0.214203705953404, -0.0257834678616255, -0.178990823234158, 0.0913158736648902, 0.214203705953404, 
	0.0568774825303442, -0.0194025883209643, -0.243603563143823, -0.0696800915871179, 
	0.032337572382926, 0.0239568824408339, -0.167870010573775, -0.0696800915871178, 0.162843779634711, 
	0.0319745011565593, -0.0673936037400728, -0.243603563143823, 0.0575019536830567, 0.176202238247898, 
	0.0676439566769471, 0.0913158736648904, -0.0961499348178311, -0.111651721167432, 0.0676439566769472, 
	-0.0673936037400727, -0.0890153130938386, -0.086626066103499, 0.23604922640587, -0.167870010573775, 
	-0.128791265254604, 0.0733857824649772, 0.236049226405871, -0.0194025883209641, -0.154908474852117, 
	0.10470713700338, -0.111651721167432, -0.178990823234158, 0.0136360809503222, 0.10470713700338, 
	0.176202238247898, 0.0319745011565593, 0.0562424676357118, -0.0742252440244356, 0.0733857824649771, 
	0.0239568824408339, 0.129908671155561, -0.0742252440244358, -0.0866260661034988, 
0.00885733459273803, 0.00885733459273809, -0.00885733459273806, -0.00885733459273805, 
	-0.00883641310155475, -0.0367626020261001, 0.100315434156222, -0.0458590844358289, 
	-0.0185248755959142, -0.0088364131015544, 0.0823997600929621, -0.0461811368027553, 
	-0.0461811368027552, -0.0458590844358289, -0.0395322631829103, 0.122715149828756, 
	0.082399760092962, 0.100315434156222, -0.152040265659012, -0.0395322631829102, -0.0258417822390475, 
	0.00797671169006158, 0.0844223376788239, -0.0753936802313926, -0.0622179864470938, 
	0.00797671169006149, -0.00745354879573342, 0.0249322215266658, -0.0685456747357267, 
	-0.0310220200926219, 0.0777203952020296, 0.122162733782541, -0.145261039894212, -0.031022020092622, 
	0.0987817982319505, 0.0316421773190549, 0.236589677739905, -0.0622179864470938, 0.0206098025761046, 
	-0.213506369464829, 0.236589677739905, -0.0258417822390473, 0.00231003348152626, -0.221894342083938, 
	-0.0715632768608898, -0.145261039894212, 0.0410894340885474, 0.258134642759516, -0.0715632768608896, 
	-0.0685456747357269, -0.091982777458231, 0.185910592252092, -0.221894342083938, 0.0249322215266655, 
	-0.034349270522115, 0.185130254276632, -0.21350636946483, -0.0753936802313925, 0.0579107109837613, 
	0.185130254276632, 0.185910592252092, 0.031642177319055, -0.182948680024172, -0.0741363527298851, 
	0.258134642759517, 0.122162733782541, -0.183445873983416, -0.0741363527298852, 0.00231003348152625, 
	-0.00745354879573344, 0.0296325644234082, 0.057910710983761, 0.0206098025761046, 0.084422337678824, 
	0.0296325644234082, -0.0343492705221149, -0.0919827774582311, 0.0987817982319505, 
	0.0246065875506846, -0.183445873983416, 0.0410894340885476, 0.0777203952020295, 0.0246065875506848, 
	-0.182948680024172, 
-0.0111043582524766, -0.0111043582524766, 0.0111043582524767, 0.0111043582524765, 
	-0.132308715179996, -0.0415390812686305, 0.130808060585394, 0.0319353776107561, -0.0326854620918359, 
	-0.132308715179996, 0.106557541153327, 0.0473322778660284, 0.0473322778660285, 0.0319353776107559, 
	0.017440030033453, -0.0856033272577612, 0.106557541153327, 0.130808060585394, -0.243701273519699, 
	0.017440030033453, -0.114982145094856, -0.0393806539131485, 0.00189845544136648, 0.0201556283866415, 
	-0.00315082700319584, -0.0393806539131484, 0.037228416861113, -0.0362360172133991, 
	0.100496065752969, 0.0416789634284385, 0.153303807421942, -0.164670776017955, -0.0870228177734529, 
	0.0416789634284383, -0.150051924215671, 0.227331156171442, -0.0475219753070665, -0.00315082700319574, 
	0.068917592921701, -0.0509302527032747, -0.0475219753070664, -0.114982145094856, 0.0768440182507411, 
	-0.046648613028815, 0.0180641947391966, -0.0870228177734531, 0.116171352246336, 0.0593448119412477, 
	0.0180641947391967, 0.100496065752969, 0.0815912198928369, -0.152819202518974, -0.0466486130288151, 
	-0.0362360172133992, -0.0121428052450243, 0.142359713353267, -0.0509302527032748, 
	0.0201556283866415, -0.0796497114258777, 0.142359713353267, -0.152819202518974, 0.227331156171442, 
	0.0773803152449909, -0.134452238864006, 0.0593448119412477, -0.164670776017954, 0.154174875682951, 
	-0.134452238864006, 0.0768440182507408, 0.037228416861113, 0.0721348174673509, -0.0796497114258773, 
	0.0689175929217011, 0.00189845544136654, 0.0721348174673509, -0.0121428052450242, 
	0.081591219892837, -0.150051924215671, -0.329415444879816, 0.154174875682951, 0.116171352246336, 
	0.153303807421942, -0.329415444879816, 0.0773803152449909, 
0.00804271233767814, 0.00804271233767817, -0.00804271233767818, -0.00804271233767815, 
	0.122820499957176, 0.0959149858040603, -0.0624992757904611, -0.148193497633097, 0.192920062072695, 
	0.122820499957176, -0.147256504068364, -0.160441345623829, -0.160441345623829, -0.148193497633097, 
	0.09375983630535, 0.206832294613897, -0.147256504068364, -0.0624992757904615, 0.107953231215798, 
	0.0937598363053501, 0.0836016994867318, -0.0394839936772744, 0.239720039404498, -0.16101724525678, 
	0.12255507078186, -0.0394839936772744, 0.100746950649036, -0.087903041949562, -0.114243281187535, 
	0.0180369861633181, 0.105328168257871, -0.071621149024116, -0.0347351911230055, 0.0180369861633179, 
	-0.0381542190482667, -0.0933410736251424, 0.0379256197004228, 0.12255507078186, 0.0739774942277436, 
	-0.0415381226373311, 0.0379256197004226, 0.0836016994867318, -0.00885951972090704, 
	0.0101527004909283, -0.139571221148136, -0.0347351911230055, -0.0380347409156055, 
	0.065084649118383, -0.139571221148136, -0.114243281187535, 0.0873106324597224, 0.0060625242521195, 
	0.0101527004909282, -0.0879030419495624, -0.159901362719004, 0.0772103585538088, -0.0415381226373311, 
	-0.16101724525678, -0.0228484882927941, 0.0772103585538087, 0.00606252425211933, -0.0933410736251424, 
	0.142710137966973, 0.0383282477113999, 0.065084649118383, -0.0716211490241159, 0.175040546808231, 
	0.0383282477114, -0.00885951972090688, 0.100746950649036, -0.216295446703699, -0.0228484882927943, 
	0.0739774942277434, 0.239720039404498, -0.216295446703699, -0.159901362719004, 0.0873106324597223, 
	-0.0381542190482667, -0.116243729003889, 0.175040546808231, -0.0380347409156056, 0.105328168257872, 
	-0.116243729003889, 0.142710137966973, 
-0.00154286046157774, -0.00154286046157744, 0.00154286046157749, 0.00154286046157769, 
	0.0124402891902113, -0.272896444387492, 0.179488446699397, 0.0794248480363067, 0.0309255090877356, 
	0.0124402891902115, -0.0163460636156125, -0.0285625951239118, -0.0285625951239118, 
	0.0794248480363065, -0.125180784778068, 0.0758613923272508, -0.0163460636156128, 0.179488446699397, 
	-0.0364187378441384, -0.125180784778068, -0.126057151950757, -0.126377690154768, 0.203720949138612, 
	0.0611541821571238, -0.258149922932483, -0.126377690154768, 0.0916376105561351, 0.0199935581436233, 
	0.052655987338774, -0.00534040639735985, -0.0185331024875646, 0.150705968245547, 0.199710963098514, 
	-0.00534040639735983, -0.00323633336225889, -0.111709375302589, 0.0481211953930353, 
	-0.258149922932482, 0.00703454478653781, 0.233919691840645, 0.0481211953930349, -0.126057151950757, 
	0.0640528001974313, 0.0263234455505015, -0.111767324012647, 0.199710963098514, -0.162026222644635, 
	0.0577365199431552, -0.111767324012647, 0.0526559873387739, -0.0150903466236729, 0.0456390881736345, 
	0.0263234455505012, 0.0199935581436235, -0.0382343736453389, -0.0366452251726977, 
	0.233919691840645, 0.0611541821571236, -0.179003800788764, -0.0366452251726979, 0.0456390881736344, 
	-0.111709375302589, 0.0892472135908286, -0.148357711239942, 0.0577365199431551, 0.150705968245547, 
	0.0157766153784911, -0.148357711239943, 0.0640528001974313, 0.0916376105561346, 0.00696732641958556, 
	-0.179003800788764, 0.00703454478653795, 0.203720949138613, 0.00696732641958558, -0.0382343736453388, 
	-0.0150903466236729, -0.00323633336225867, -0.0338686732366979, 0.0157766153784909, 
	-0.162026222644634, -0.0185331024875646, -0.0338686732366978, 0.0892472135908286, 
-0.0106604342497989, -0.010660434249799, 0.0106604342497989, 0.010660434249799, 0.00142477303397728, 
	0.17143638099926, -0.0647379695150054, -0.118783618768031, -0.104270441231319, 0.00142477303397749, 
	0.0906107124136163, 0.00157452153392667, 0.00157452153392659, -0.118783618768031, 
	-0.0553756794797957, 0.183245210963699, 0.0906107124136163, -0.0647379695150056, 0.0401633708309839, 
	-0.0553756794797958, 0.0950431168188606, -0.0854869405676287, -0.0695543844483447, 
	0.0614229812310899, -0.037803347960802, -0.0854869405676286, 0.135721050026906, 0.159005619500785, 
	-0.00733190378032889, 0.12549667424998, -0.296362706653361, 0.113459966668705, 0.0243735757632093, 
	0.12549667424998, -0.211296072392202, -0.0573577963890179, 0.122190965478509, -0.0378033479608019, 
	-0.0655375049407063, -0.12312055380832, 0.122190965478509, 0.0950431168188607, 0.0450259099168101, 
	-0.260835219180202, 0.0705911009424019, 0.0243735757632093, 0.0540496748765982, -0.0584036391685929, 
	0.0705911009424017, -0.00733190378032901, -0.00389198861696468, -0.0577926870111814, 
	-0.260835219180203, 0.159005619500785, 0.0549775373551236, 0.0484265838582198, -0.12312055380832, 
	0.06142298123109, -0.105512630049021, 0.04842658385822, -0.0577926870111816, -0.0573577963890177, 
	0.125562936716587, -0.065788132796184, -0.058403639168593, 0.113459966668705, 0.193977016259771, 
	-0.065788132796184, 0.0450259099168099, 0.135721050026906, 0.0153763825189217, -0.105512630049021, 
	-0.0655375049407064, -0.0695543844483449, 0.0153763825189218, 0.0549775373551237, 
	-0.00389198861696475, -0.211296072392202, 0.0613744155803796, 0.193977016259771, 0.0540496748765983, 
	-0.296362706653361, 0.0613744155803794, 0.125562936716587, 
-0.00470960832872013, -0.00470960832872006, 0.00470960832872019, 0.00470960832872001, 
	-0.0473584348367174, 0.0946241722303617, 0.0699966236172624, -0.121971969339627, -0.109679299820179, 
	-0.0473584348367173, 0.0143876817713786, 0.137940444556797, 0.137940444556797, -0.121971969339627, 
	0.0577948300422171, -0.0690536969306672, 0.0143876817713785, 0.0699966236172626, -0.137469527102138, 
	0.0577948300422169, 0.0411424099208116, -0.0741734746280235, 0.0415303367415091, -0.0558577068710145, 
	0.165256135131738, -0.0741734746280236, 0.0960157501251291, -0.0924742383984821, 0.0279568414042476, 
	0.0515203526810529, -0.0203508127228293, 0.0108702422547912, -0.0402626532115903, 
	0.0515203526810529, 0.0864863824410157, -0.219716051250105, -0.254381932402746, 0.165256135131739, 
	-0.041696969085499, 0.0211434665363275, -0.254381932402746, 0.0411424099208117, 0.124643698412763, 
	0.0412373892324533, 0.0592249541500315, -0.0402626532115901, 0.0483267827694219, -0.0529014019364846, 
	0.0592249541500316, 0.0279568414042476, -0.12899603870771, 0.179754687710228, 0.0412373892324533, 
	-0.0924742383984822, -0.0314417672289992, 0.220619060951825, 0.0211434665363277, -0.0558577068710146, 
	-0.307876789956765, 0.220619060951825, 0.179754687710228, -0.219716051250105, 0.0184246654267958, 
	0.0793315281552983, -0.0529014019364846, 0.0108702422547911, -0.106354065404272, 0.0793315281552984, 
	0.124643698412764, 0.096015750125129, 0.101605023190251, -0.307876789956765, -0.041696969085499, 
	0.0415303367415093, 0.101605023190251, -0.0314417672289992, -0.12899603870771, 0.0864863824410155, 
	0.0113941945688286, -0.106354065404272, 0.0483267827694217, -0.0203508127228291, 0.0113941945688285, 
	0.0184246654267959, 
0.0155962533946909, 0.0155962533946906, -0.0155962533946907, -0.0155962533946909, 
	-0.0526986972804852, 0.163425032732271, -0.0657638476974476, -0.0293662343596473, 
	0.119471974258274, -0.0526986972804852, -0.0537706963613673, 0.00259367277826888, 
	0.00259367277826908, -0.0293662343596475, 0.250083991463554, -0.238907683276866, -0.0537706963613673, 
	-0.0657638476974476, -0.14614570079943, 0.250083991463554, -0.259858742574652, 0.0466576648182159, 
	0.174553392062055, -0.0140510115861039, 0.0707389423710755, 0.0466576648182158, -0.111250194722237, 
	0.157278620265216, -0.0576306276929025, 0.0365286026012467, -0.0395636240853057, -0.00509819852048588, 
	0.0311214169918705, 0.0365286026012467, -0.197092962952856, 0.100076709000091, 0.161599030953962, 
	0.0707389423710755, -0.171453279935641, 0.0585872808688779, 0.161599030953962, -0.259858742574652, 
	0.0189676464505907, 0.0265933678896139, -0.0527654891681273, 0.0311214169918706, 0.038052486002997, 
	-0.0701791101881076, -0.0527654891681273, -0.0576306276929024, 0.0469619979521633, 
	0.0660277916871354, 0.026593367889614, 0.157278620265216, -0.163733291353539, -0.0175450240230226, 
	0.058587280868878, -0.0140510115861039, -0.0563574796193992, -0.0175450240230227, 
	0.0660277916871353, 0.100076709000092, 0.106505750075245, -0.0225262592989187, -0.0701791101881075, 
	-0.005098198520486, -0.141104115269354, -0.0225262592989186, 0.0189676464505905, -0.111250194722236, 
	0.0948693315296776, -0.0563574796193988, -0.171453279935641, 0.174553392062055, 0.0948693315296777, 
	-0.163733291353539, 0.0469619979521635, -0.197092962952856, 0.145089379470617, -0.141104115269354, 
	0.038052486002997, -0.039563624085306, 0.145089379470617, 0.106505750075245, 
-0.00705690649241591, -0.00705690649241598, 0.00705690649241592, 0.00705690649241597, 
	-0.0207268807186368, 0.0843318543047669, -0.00744812472813912, -0.0632137553504068, 
	0.0111437899553792, -0.0207268807186369, 0.0546736020900908, -0.0521474178192489, 
	-0.0521474178192488, -0.0632137553504069, -0.0273830538539009, 0.149801133515973, 
	0.0546736020900906, -0.00744812472813899, -0.0127855170156349, -0.0273830538539009, 
	0.0416531666474847, 0.0261166025458753, 0.0802317312941468, -0.168728381206144, 0.0553511291109517, 
	0.0261166025458752, 0.0968453178211411, -0.0939811951732012, 0.232668385901064, -0.142237718148381, 
	-0.0713327625232986, -0.0265460299575224, 0.0254815650504736, -0.142237718148381, 
	-0.166296633571068, 0.219839031318569, -0.0955510241238364, 0.0553511291109519, -0.113893446934374, 
	0.165237131902638, -0.0955510241238362, 0.0416531666474848, -0.0247691158584606, 0.0579400926161752, 
	-0.159993311981987, 0.0254815650504737, 0.116732586987932, 0.0724527620336723, -0.159993311981988, 
	0.232668385901064, -0.181160671151199, 0.0563381794128738, 0.0579400926161754, -0.0939811951732012, 
	0.0333622795426172, -0.0494685948048402, 0.165237131902638, -0.168728381206144, -0.0102539112420607, 
	-0.0494685948048403, 0.0563381794128736, 0.219839031318569, -0.24888891245916, -0.0546713521261829, 
	0.0724527620336722, -0.0265460299575225, 0.158565753566006, -0.054671352126183, -0.0247691158584606, 
	0.0968453178211409, -0.00714868863052897, -0.0102539112420607, -0.113893446934374, 
	0.0802317312941468, -0.00714868863052904, 0.0333622795426173, -0.181160671151199, 
	-0.166296633571068, 0.176106034140626, 0.158565753566006, 0.116732586987932, -0.071332762523299, 
	0.176106034140626, -0.24888891245916, 
-0.00275605284929774, -0.00275605284929794, 0.00275605284929785, 0.00275605284929782, 
	-0.0140665737623682, 0.0548248349169349, 0.00557715228595477, -0.0490914662898191, 
	0.0301063365673359, -0.014066573762368, 0.0680368980467889, -0.0868327137010547, -0.0868327137010545, 
	-0.049091466289819, -0.0102247057196522, 0.148904938559824, 0.0680368980467889, 0.00557715228595456, 
	-0.0606332917637937, -0.0102247057196521, -0.0563065693968183, 0.00811774236997208, 
	0.0688710744885725, -0.0347488212240945, -0.118214037792561, 0.00811774236997239, 
	0.124211727602597, 0.0407094027369268, -0.128567071781263, -0.138083318931422, 0.161518029912257, 
	0.110709513086382, -0.00941516409316276, -0.138083318931421, 0.00583379597352058, 
	0.0925732207612443, 0.0623515900589562, -0.118214037792561, 0.0614188952491745, 0.0245498890517669, 
	0.0623515900589561, -0.0563065693968183, -0.0693871517823696, 0.0492755573578637, 
	0.354372270158302, -0.00941516409316264, -0.0649576431671868, -0.211962564851164, 
	0.354372270158302, -0.128567071781263, -0.167640532198318, -0.144997379879775, 0.0492755573578635, 
	0.0407094027369268, -0.207924468146542, 0.0311067943506966, 0.0245498890517668, -0.0347488212240947, 
	-0.0699993284681879, 0.0311067943506965, -0.144997379879775, 0.0925732207612442, -0.127435329404368, 
	0.169634782803247, -0.211962564851164, 0.110709513086382, 0.0805232075213584, 0.169634782803247, 
	-0.0693871517823695, 0.124211727602597, 0.0832116506947494, -0.069999328468188, 0.0614188952491745, 
	0.0688710744885725, 0.0832116506947494, -0.207924468146542, -0.167640532198319, 0.00583379597352092, 
	0.0206502369396455, 0.0805232075213583, -0.0649576431671869, 0.161518029912257, 0.0206502369396456, 
	-0.127435329404368, 
-0.00259770150325098, -0.00259770150325084, 0.00259770150325084, 0.00259770150325098, 
	0.0432316763913184, 0.0176751427626413, 0.0138841554240305, -0.0773886760812411, -0.063204458866341, 
	0.0432316763913185, 0.0889425576463012, -0.0715674766745295, -0.0715674766745296, 
	-0.077388676081241, -0.0353466634347241, 0.186900517693746, 0.0889425576463012, 0.0138841554240304, 
	-0.0648823481323568, -0.0353466634347239, -0.130568589193299, -0.103046580178727, 
	0.0741971995944416, 0.202649646168903, 0.0249431750442412, -0.103046580178727, 0.0844850691896118, 
	0.0112934787075154, -0.0254375130249092, 0.121311859703341, -0.034622287299486, -0.0473679039549156, 
	-0.15728800779579, 0.121311859703341, 0.0929091840774198, -0.134321712066212, 0.0933356262764572, 
	0.0249431750442412, -0.177577678286318, -0.0039055819007212, 0.0933356262764576, -0.130568589193299, 
	-0.103138388073959, 0.183603027382119, -0.061738863702168, -0.15728800779579, 0.252153976014777, 
	0.0558154531294822, -0.0617388637021678, -0.025437513024909, -0.0110051543518342, 
	0.0266140544043815, 0.183603027382119, 0.0112934787075154, 0.00904343944268891, -0.275507422206853, 
	-0.00390558190072125, 0.202649646168903, -0.000625318142569815, -0.275507422206853, 
	0.0266140544043815, -0.134321712066212, -0.0746310427445415, 0.146992036971648, 0.0558154531294821, 
	-0.0473679039549155, 0.0314609315475311, 0.146992036971648, -0.103138388073959, 0.0844850691896116, 
	0.108221194673218, -0.000625318142569799, -0.177577678286319, 0.0741971995944416, 
	0.108221194673218, 0.00904343944268895, -0.0110051543518341, 0.0929091840774201, -0.178247309405474, 
	0.031460931547531, 0.252153976014777, -0.0346222872994861, -0.178247309405474, -0.0746310427445415, 
0.00283082164094054, 0.00283082164094057, -0.00283082164094051, -0.00283082164094061, 
	-0.0542183290646917, -0.0625087054529851, 0.0102340912903388, 0.109323764868279, 0.132709112276974, 
	-0.054218329064692, -0.0848156421427567, 0.00915568057141475, 0.00915568057141479, 
	0.109323764868279, 0.0531144445794372, -0.174424711660071, -0.0848156421427569, 0.0102340912903391, 
	0.0186362846320401, 0.0531144445794371, 0.233380600617885, -0.182919484841449, 0.0495038228594838, 
	-0.154183267700612, -0.0589625203404389, -0.182919484841449, -0.00811364392156417, 
	0.187486943650467, 0.00833178148426357, 0.0598063164904891, -0.118190704602734, 0.0602866979183203, 
	-0.194419404952853, 0.0598063164904891, 0.175671362670433, 0.0682654906602102, -0.0349065731017263, 
	-0.0589625203404389, 0.0432573926302706, 0.183320813088869, -0.0349065731017263, 0.233380600617885, 
	-0.200874798726238, -0.0518175578546124, 0.0251305657557076, -0.194419404952853, 0.190052348144751, 
	-0.105579151090363, 0.025130565755708, 0.00833178148426337, -0.0884614640018452, 0.064154797333289, 
	-0.0518175578546127, 0.187486943650467, -0.125906383504289, -0.000607321720150516, 
	0.183320813088869, -0.154183267700612, 0.0807935412001721, -0.000607321720150615, 
	0.0641547973332887, 0.0682654906602102, 0.073025780521778, -0.15233162393584, -0.105579151090363, 
	0.0602866979183202, 0.0231993654478107, -0.15233162393584, -0.200874798726238, -0.00811364392156404, 
	0.0433792593048733, 0.0807935412001721, 0.0432573926302706, 0.049503822859484, 0.0433792593048732, 
	-0.125906383504289, -0.0884614640018453, 0.175671362670433, -0.0917729794843578, 0.0231993654478109, 
	0.190052348144751, -0.118190704602734, -0.0917729794843581, 0.0730257805217777, 
-0.00966867782487556, -0.00966867782487562, 0.00966867782487555, 0.00966867782487563, 
	0.0215296551574641, -0.0596066075089484, 0.0130727027268581, 0.0153355717997507, -0.0307371992119903, 
	0.0215296551574642, 0.0454904883437247, -0.0459516221140743, -0.0459516221140744, 
	0.0153355717997506, 0.0281668142884452, 0.0121179138507541, 0.0454904883437249, 0.0130727027268579, 
	-0.0770613275341523, 0.0281668142884452, 0.0877816851927658, 0.21993805135151, -0.168287339811321, 
	-0.117902741575491, -0.09036247304242, 0.219938051351511, 0.0497544309409507, -0.238936616758989, 
	-0.086211641348539, 0.0278024697128843, -0.0410764459682808, 0.112558320330793, 0.171938315361152, 
	0.027802469712884, -0.107799852448397, -0.0766053608258879, 0.0877897262473745, -0.0903624730424199, 
	-0.00945957938863013, -0.0187048730283148, 0.0877897262473748, 0.0877816851927658, 
	-0.275881087357557, 0.121839331074881, -0.135844315693697, 0.171938315361151, 0.096881574690863, 
	-0.0874850860145931, -0.135844315693697, -0.0862116413485389, 0.102422286692459, 0.0736820482357019, 
	0.121839331074881, -0.23893661675899, -0.0682795360342021, 0.139425199604237, -0.0187048730283148, 
	-0.117902741575491, 0.01251798679932, 0.139425199604236, 0.0736820482357019, -0.0766053608258879, 
	0.0566531628325191, -0.0255630359538878, -0.0874850860145933, 0.112558320330794, 0.0126077154884415, 
	-0.0255630359538878, -0.275881087357557, 0.0497544309409506, 0.259099157961011, 0.01251798679932, 
	-0.00945957938863013, -0.168287339811321, 0.259099157961011, -0.0682795360342019, 
	0.102422286692459, -0.107799852448397, -0.0842914772666562, 0.0126077154884417, 0.0968815746908631, 
	-0.0410764459682808, -0.084291477266656, 0.056653162832519, 
0.0189876053067273, 0.0189876053067274, -0.0189876053067274, -0.0189876053067273, 
	0.0566505615132189, -0.0521451293290302, -0.0662656357477244, 0.080747808870263, -0.0184805758945002, 
	0.0566505615132187, -0.0410101196916429, 0.0218277393796514, 0.0218277393796511, 0.0807478088702629, 
	-0.00256321959087669, -0.118999933965765, -0.0410101196916427, -0.0662656357477243, 
	0.0908513697235167, -0.00256321959087697, -0.0199602066065271, -0.108986260005155, 
	0.00522970703499064, 0.180367321089911, 0.169188282745538, -0.108986260005155, -0.0454773391050568, 
	-0.0668698129643567, 0.0564783431867704, -0.0851033385371014, 0.0803612765753256, 
	-0.118001916972719, 0.0892322294135263, -0.0851033385371016, 0.0894034195590181, -0.0127845015651797, 
	0.139171842973981, 0.169188282745539, -0.14160269621621, -0.18523800539781, 0.139171842973981, 
	-0.0199602066065273, -0.117725824821137, 0.0551647499669024, 0.0592384432879774, 0.0892322294135263, 
	-0.154881235927647, -0.0345995564654996, 0.0592384432879773, 0.0564783431867705, -0.257956365401891, 
	0.164067318306794, 0.0551647499669023, -0.0668698129643568, -0.0298847887449369, 0.0634175911220428, 
	-0.18523800539781, 0.180367321089911, 0.0222009020561196, 0.0634175911220425, 0.164067318306794, 
	-0.0127845015651801, 0.064269429916438, -0.218115466248929, -0.0345995564654997, -0.118001916972719, 
	0.251717005721383, -0.218115466248929, -0.117725824821137, -0.0454773391050568, 0.0999921421784315, 
	0.0222009020561195, -0.141602696216209, 0.00522970703499052, 0.0999921421784316, -0.0298847887449369, 
	-0.257956365401891, 0.0894034195590183, 0.00768730984500607, 0.251717005721383, -0.154881235927647, 
	0.0803612765753255, 0.00768730984500628, 0.064269429916438, 
-0.0176848197421747, -0.0176848197421745, 0.0176848197421747, 0.0176848197421746, 
	-0.0643906511473958, -0.0474217246994709, 0.0709508397862422, 0.0231767163184497, 
	0.111409664459814, -0.0643906511473957, -0.0313135492146826, -0.0333902838399104, 
	-0.0333902838399104, 0.0231767163184498, 0.066242322841471, -0.038343935577836, -0.0313135492146827, 
	0.0709508397862422, -0.0881947936708561, 0.0662423228414712, -0.121661025569361, 0.165988801588926, 
	-0.0794473970305147, -0.0292710301364462, -0.151270517613473, 0.165988801588926, -0.046301604930321, 
	-0.015838403744603, -0.106095770672382, 0.28589032127053, 0.0360040284525864, -0.144847739264492, 
	-0.0352150283362213, 0.28589032127053, -0.105151329087941, -0.122347247527918, 0.011680401852785, 
	-0.151270517613473, 0.193977778594404, 0.0570220016260982, 0.0116804018527848, -0.121661025569361, 
	0.0810383976011899, -0.0354484250320091, 0.041289614573678, -0.0352150283362211, 0.0574304358079047, 
	-0.0948185712600443, 0.041289614573678, -0.106095770672382, -0.224048593848988, 0.255464466107782, 
	-0.0354484250320094, -0.015838403744603, 0.0821757734355966, -0.0642792284988947, 
	0.0570220016260982, -0.0292710301364461, 0.0597049733276923, -0.0642792284988947, 
	0.255464466107782, -0.122347247527918, -0.0747737664760845, 0.00789887073769199, -0.0948185712600441, 
	-0.144847739264492, 0.193423504209008, 0.00789887073769198, 0.0810383976011899, -0.0463016049303209, 
	-0.125755315213244, 0.0597049733276923, 0.193977778594404, -0.0794473970305147, -0.125755315213244, 
	0.0821757734355967, -0.224048593848988, -0.105151329087941, 0.0475816250570644, 0.193423504209008, 
	0.0574304358079047, 0.0360040284525866, 0.0475816250570644, -0.0747737664760845, 
-0.00979853326637933, -0.0097985332663796, 0.00979853326637946, 0.00979853326637948, 
	-0.0648954622363862, 0.084424697849916, -0.014764750007586, -0.0145630188723231, -0.103981190831605, 
	-0.0648954622363862, 0.0557428731356295, 0.103335246665982, 0.103335246665982, -0.0145630188723233, 
	-0.0649034292526416, -0.0140702652746378, 0.0557428731356295, -0.014764750007586, 
	0.0337238393909773, -0.0649034292526415, 0.0406450436984974, -0.115361339514609, 0.0393658909917422, 
	-0.0295450574120173, 0.0893745194401436, -0.115361339514608, -0.0307357731893236, 
	0.141147291113704, -0.271457517443892, -0.0980679469346023, 0.207451896307528, 0.14730881806338, 
	0.17621947553633, -0.0980679469346023, -0.0914006676741375, -0.00131387979991294, 
	-0.11325337597033, 0.0893745194401436, -0.0954256099700229, 0.0153232756686042, -0.11325337597033, 
	0.0406450436984974, 0.0540808861740678, -0.0463680161386215, -0.0336906402682198, 
	0.176219475536329, 0.0623559696551063, -0.149141931787587, -0.0336906402682198, -0.271457517443892, 
	0.182265882350266, 0.226217522027828, -0.0463680161386217, 0.141147291113704, 0.0847333318829976, 
	-0.0761773601920985, 0.0153232756686042, -0.0295450574120172, 0.0758361230631883, 
	-0.0761773601920984, 0.226217522027828, -0.00131387979991297, -0.191269667275594, 
	-0.0985374042049622, -0.149141931787587, 0.14730881806338, 0.0863002526545306, -0.0985374042049623, 
	0.0540808861740678, -0.0307357731893235, -0.0434383629123031, 0.0758361230631884, 
	-0.0954256099700229, 0.0393658909917423, -0.0434383629123031, 0.0847333318829976, 
	0.182265882350266, -0.0914006676741376, -0.143441627939681, 0.0863002526545305, 0.0623559696551063, 
	0.207451896307528, -0.143441627939681, -0.191269667275594, 
-0.00976315478579443, -0.00976315478579442, 0.00976315478579445, 0.00976315478579441, 
	0.0388182352361442, 0.0297662199014544, -0.0776540933512006, -0.000693516572192278, 
	-0.0418655779988262, 0.0388182352361439, -0.00560774310866381, -0.00110806891444848, 
	-0.00110806891444868, -0.000693516572192291, 0.0749321840143782, -0.0633674437419427, 
	-0.00560774310866386, -0.0776540933512006, 0.0180928072312808, 0.074932184014378, 
	0.169342412351013, -0.0370374317256672, -0.103694099329454, 0.010207353940253, -0.0971580292621416, 
	-0.0370374317256672, 0.188859170744563, -0.0248974898552999, -0.201478347070022, 0.11810863941261, 
	0.182823345965115, -0.177107731658903, -0.128932228535305, 0.11810863941261, -0.0766211038792347, 
	0.0867511764297376, 0.0289362580503611, -0.0971580292621416, -0.173797518993655, 0.200153712206609, 
	0.028936258050361, 0.169342412351013, -0.113149168259703, -0.0463112669055261, 0.0935725702934628, 
	-0.128932228535305, -0.190380196091396, 0.220132111224575, 0.0935725702934629, -0.201478347070022, 
	0.0628497798582454, 0.0439479280038657, -0.0463112669055263, -0.0248974898552995, 
	0.124989170815758, -0.0548884829693802, 0.200153712206609, 0.0102073539402529, -0.156166099749674, 
	-0.0548884829693803, 0.0439479280038657, 0.0867511764297375, -0.00383334958957499, 
	-0.0519335708296504, 0.220132111224575, -0.177107731658903, -0.0544582524779641, -0.0519335708296504, 
	-0.113149168259703, 0.188859170744563, 0.0748483541561509, -0.156166099749674, -0.173797518993655, 
	-0.103694099329454, 0.0748483541561508, 0.124989170815758, 0.0628497798582453, -0.0766211038792346, 
	0.0863223837302344, -0.0544582524779642, -0.190380196091396, 0.182823345965115, 0.0863223837302344, 
	-0.00383334958957496, 
-0.0133528061570566, -0.0133528061570564, 0.0133528061570566, 0.0133528061570564, 
	-0.0752219616493694, 0.0506979537106545, 0.116738302824016, -0.105567101042357, -0.0936242166174924, 
	-0.0752219616493691, 0.117269119047681, 0.0382242530621244, 0.0382242530621245, -0.105567101042357, 
	-0.0430375964377237, 0.123733250575013, 0.117269119047681, 0.116738302824016, -0.177617019276917, 
	-0.0430375964377234, 0.108478793843296, -0.0485916757279456, 0.0409534659936299, -0.17606254575835, 
	0.0310981543842131, -0.0485916757279455, -0.153851341350268, 0.222042816404655, 0.0979481579657161, 
	0.0761842318225564, 0.0669134235698262, -0.124307510534083, 0.11495417164099, 0.0761842318225563, 
	-0.124997502216023, -0.171708002289881, -0.107581640771025, 0.0310981543842132, 0.0169019498698927, 
	-0.0340426801005737, -0.107581640771025, 0.108478793843296, -0.108347918846312, 0.0322288041246717, 
	0.0338619141117635, 0.11495417164099, -0.199418189496843, 0.167871222791771, 0.0338619141117635, 
	0.0979481579657163, -0.0646285597941024, -0.0289572592212529, 0.0322288041246718, 
	0.222042816404655, -0.110061857717589, -0.105985509749613, -0.0340426801005736, -0.17606254575835, 
	0.210523634566179, -0.105985509749613, -0.0289572592212529, -0.171708002289881, 0.0835608946748404, 
	0.0740667703985704, 0.167871222791771, -0.124307510534083, 0.00610276791875434, 0.0740667703985704, 
	-0.108347918846312, -0.153851341350268, 0.168944744678082, 0.210523634566179, 0.0169019498698927, 
	0.0409534659936298, 0.168944744678082, -0.110061857717589, -0.0646285597941024, -0.124997502216022, 
	0.00590627481445323, 0.00610276791875443, -0.199418189496843, 0.0669134235698263, 
	0.00590627481445328, 0.0835608946748403, 
-0.00333496157832215, -0.00333496157832218, 0.00333496157832211, 0.00333496157832222, 
	0.0216827142012722, 0.0166239169059041, 0.112550930196922, -0.154192522882421, 0.138238130259111, 
	0.0216827142012724, -0.0527410441440323, -0.110514761894673, -0.110514761894673, -0.154192522882421, 
	0.0788031998823599, 0.189239046473057, -0.0527410441440322, 0.112550930196922, -0.135278124356928, 
	0.07880319988236, 0.00135906119166139, 0.149963850964585, -0.0909595110578715, -0.0386806868971028, 
	0.140348322719511, 0.149963850964585, -0.194642116117303, -0.0790461406608878, -0.0694077036054019, 
	-0.105880983226741, 0.0209712411772805, 0.266868375851785, -0.130543492484891, -0.105880983226741, 
	0.0404890599525272, 0.0417428928766845, -0.0381098833658797, 0.14034832271951, -0.0618659749432202, 
	0.0978656658487004, -0.0381098833658796, 0.00135906119166134, 0.0901808093035396, 
	-0.0317472729280492, 0.0915646807218893, -0.130543492484891, -0.0529664806292513, 
	0.0392042482482209, 0.0915646807218893, -0.0694077036054021, -0.115557659922387, -0.0171140790887729, 
	-0.0317472729280493, -0.0790461406608879, 0.182224082245169, -0.181945430550905, 0.0978656658487005, 
	-0.0386806868971027, -0.0314320712831137, -0.181945430550905, -0.0171140790887733, 
	0.0417428928766846, 0.206562615108583, -0.152388229014135, 0.039204248248221, 0.266868375851785, 
	0.0355546513871854, -0.152388229014135, 0.0901808093035399, -0.194642116117303, 0.0831523339528449, 
	-0.0314320712831136, -0.0618659749432201, -0.0909595110578714, 0.0831523339528448, 
	0.182224082245169, -0.115557659922387, 0.040489059952527, -0.0957641757742526, 0.0355546513871854, 
	-0.0529664806292514, 0.0209712411772805, -0.0957641757742526, 0.206562615108583, 
};
const double N4[] = {0.371281896794732, 0.371281896794736, -0.371281896794735, -0.371281896794733, 0.2179666596543, 
	0.0979761955387694, 0.00314388943999456, 0.0521951521616659, 0.167298077698797, 0.217966659654315, 
	-0.00687780463095748, -0.00710503592741718, -0.00710503592741411, 0.0521951521616613, 
	-0.20359521896422, -0.212776794064763, -0.00687780463095342, 0.00314388943999187, 
	-0.163952762639552, -0.203595218964219, 0.0727956673705661, 0.064752695615076, 0.0341450599839336, 
	0.0462732366847267, 0.0442478629551888, 0.0647526956150782, -0.0150211996967042, 0.00399683666520739, 
	0.0209026061513123, 0.0391182734189443, -0.0259648908666062, -0.0309120992636562, 
	0.0345899838747751, 0.0391182734189443, -0.00408046628136088, -0.0174326388506935, 
	0.0775032517182618, 0.044247862955189, 0.0174221129223585, 0.0281248501029883, 0.0775032517182638, 
	0.0727956673705708, 0.0363326334758271, 0.031335107089651, 0.020559842850626, 0.0345899838747738, 
	-0.030109875183195, -0.0319177561731613, 0.0205598428506257, 0.0209026061513118, -0.0164780704988496, 
	-0.0320894144305041, 0.0313351070896492, 0.00399683666520813, -0.0271332430287513, 
	-0.0153037366535208, 0.0281248501029874, 0.0462732366847283, -0.00689919797253092, 
	-0.0153037366535222, -0.0320894144305038, -0.0174326388506943, -0.0782071841104866, 
	-0.0758659815725349, -0.0319177561731608, -0.0309120992636567, -0.07408095705541, 
	-0.075865981572535, 0.0363326334758254, -0.0150211996967035, -0.0212900404375469, 
	-0.00689919797252936, 0.0174221129223579, 0.0341450599839355, -0.0212900404375483, 
	-0.0271332430287524, -0.0164780704988492, -0.00408046628136127, -0.0693132688039317, 
	-0.0740809570554102, -0.0301098751831941, -0.0259648908666067, -0.0693132688039318, 
	-0.0782071841104866, 0.0206436644600777, 0.0258080743712572, 0.0149782812671732, 0.0113656472720581, 
	0.025835487082809, 0.0318961298118392, 0.00313898926762215, 0.00388208945280558, 0.0107072301602461, 
	0.0163083848385742, 0.00306946145946902, 0.00405998352564415, 0.0136859045240793, 
	0.0225329810299563, 0.00546573251761222, 0.00458861861307885, 0.0196329113657566, 
	0.00369336965268405, 0.00745010022021396, 0.0134714817165337, 0.0229424053632582, 
	0.0258080743712581, 0.00251716524312056, 0.0134850506374407, -0.00335128846348394, 
	0.00194294319166459, -0.00371268541548008, -0.00990016900940522, 0.00789642292464513, 
	0.00489961962917902, -0.00202878708420858, -0.00677041880440857, 0.0166555880399597, 
	0.00489961962917953, 0.00319884042870501, -0.00385144194653257, 0.0110380125088093, 
	0.0225329810299567, 0.00586306905515998, -0.000315789174982147, -0.00579847497922658, 
	-0.00176762353248182, -0.0121290570688083, -0.00626973528609006, 0.000743200842954695, 
	-0.00794467624943806, -0.0139516718157846, -0.00975895204138876, 0.0235277610513631, 
	0.00194294319166489, -0.00176875192435658, 0.010888031556103, 0.0116686624135788, 
	0.0163083848385749, 0.00586312675922166, 0.00527809940756853, 0.00354842228295378, 
	0.00580402183720409, -0.00286546073849758, -0.0105674496630217, 0.00397699553812469, 
	-0.00176762353248166, -0.00840578226850726, -0.0112362285878298, 0.0245865532049046, 
	0.0229424053632577, 0.0117417720453387, 0.0182325211047606, 0.0175318453927036, 0.0258354870828094, 
	-0.00227631167112731, 0.00315684215080294, 0.0154284516626409, 0.0116686624135791, 
	-0.00201630277723795, -0.007658698376624, 0.0130334869131052, 0.0110380125088094, 
	0.00276073232983818, 0.00129261835123499, 0.0328976221644593, 0.0196329113657566, 
	0.0118485188459926, 0.0131241993420546, 0.0245865532049053, 0.0206436644600789, 0.0183722400185104, 
	0.00919320968707507, 0.0168331063125388, 0.0235277610513634, 0.00195272115812054, 
	-0.00598095504619617, 0.0156415482433462, 0.0166555880399603, -0.00143684121842967, 
	0.000474812024773555, 0.015641548243346, 0.00789642292464547, -0.00809147226377838, 
	0.00511334394641242, 0.013033486913105, 0.0136859045240795, 0.00422086410227288, 0.00364972833531621, 
	0.00157185687484729, 0.00397699553812445, -0.0204492632261359, -0.0152094643700312, 
	-0.00261425958233012, 0.000743200842954527, -0.0183967231778315, -0.0116499742559546, 
	0.0168331063125382, -0.00335128846348383, 0.00348552925242713, 0.00359249574914379, 
	0.0154284516626409, 0.0107072301602463, -0.00411946513472016, -0.00111361053685554, 
	0.00688770650433397, 0.00354842228295369, -0.0137186323759002, -0.0131955669102375, 
	0.00157185687484741, -0.00579847497922672, -0.0163881313216354, -0.0114746650044896, 
	0.0091932096870743, 0.0134850506374405, 0.00175908126735255, 0.00689776549778156, 
	0.00315684215080303, 0.00388208945280617, -0.002494325840484, -0.000547769097917558, 
	-0.00111361053685548, 0.00527809940756866, -0.0135768155043769, -0.0177209163950882, 
	0.00364972833531664, -0.000315789174982158, -0.00926233777681692, -0.00937533803703903, 
	0.0131241993420539, 0.0134714817165339, 0.00377809838710765, -0.00224892934270837, 
	0.0182325211047606, 0.0113656472720589, 0.00977730281012623, 0.00689776549778207, 
	0.00359249574914352, 0.0108880315561026, -0.0127800223735445, -0.0085997029042328, 
	0.00511334394641204, -0.00385144194653269, -0.00715626987165909, -0.00940936878174263, 
	0.000474812024773208, -0.00677041880440864, -0.0163844388691263, -0.00940936878174252, 
	0.00129261835123461, 0.00458861861307901, -0.013938537777969, -0.00937533803703931, 
	-0.0114746650044894, -0.01123622858783, -0.0244025466246485, -0.0310937438935192, 
	-0.0116499742559545, -0.00975895204138876, -0.0229491382667437, -0.0315079170084483, 
	-0.00598095504619637, -0.00990016900940524, -0.0074369292133269, -0.00859970290423272, 
	-0.00765869837662431, 0.00405998352564479, -0.00959246801758891, -0.0177209163950887, 
	-0.0131955669102369, -0.0105674496630221, -0.0290375464535568, -0.0212803940285949, 
	-0.0152094643700312, -0.00626973528609003, -0.0232930380228952, -0.0310937438935191, 
	0.0183722400185097, 0.00251716524312047, 0.00566592540406879, 0.00977730281012612, 
	-0.00227631167112728, 0.00313898926762263, -0.0133895514527155, -0.00249432584048392, 
	-0.00411946513471984, 0.00586312675922195, -0.0134412340444609, -0.00959246801758862, 
	0.00422086410227329, 0.00586306905516034, -0.00304459335199482, -0.0139385377779688, 
	0.0118485188459919, 0.00745010022021405, -0.00565460453095617, 0.00377809838710784, 
	0.0117417720453391, 0.0149782812671738, 0.00566592540406937, 0.00175908126735264, 
	0.00348552925242718, -0.00176875192435696, -0.0155698885522913, -0.00743692921332743, 
	-0.0080914722637781, 0.00319884042870489, -0.00585617232455269, -0.0163844388691268, 
	-0.00143684121842992, -0.00202878708420872, -0.00585617232455229, -0.00715626987165884, 
	0.00276073232983824, 0.00546573251761252, -0.00304459335199515, -0.00926233777681726, 
	-0.0163881313216356, -0.00840578226850721, -0.0212263171908944, -0.023293038022895, 
	-0.0183967231778314, -0.0139516718157848, -0.0187834237950507, -0.0229491382667438, 
	0.00195272115812026, -0.00371268541547976, -0.0155698885522911, -0.0127800223735441, 
	-0.00201630277723784, 0.00306946145946898, -0.0134412340444612, -0.013576815504377, 
	-0.0137186323759006, -0.00286546073849734, -0.0236916292359776, -0.0290375464535568, 
	-0.0204492632261356, -0.0121290570688086, -0.0212263171908944, -0.0244025466246486, 
0.0158268313699369, 0.0158268313699383, -0.0158268313699379, -0.0158268313699373, 
	-0.330274719226963, 0.126917239439061, 0.168879359402691, 0.0503049517551482, 0.323845374894919, 
	-0.330274719226965, -0.105182280507367, 0.12743845620935, 0.127438456209349, 0.0503049517551496, 
	-0.132371301458391, -0.0611989378760462, -0.105182280507368, 0.168879359402691, 0.0528473911931308, 
	-0.13237130145839, -0.136393384829939, -0.0680394435625357, 0.0128132694630692, -0.138655160297559, 
	0.183334444950211, -0.0680394435625364, -0.0425070071832915, 0.0541292452346783, 0.105340914772347, 
	0.0088405705098306, 0.0446926949188014, 0.0100051792017128, -0.0433448315949514, 0.00884057050983, 
	0.0630784062605812, 0.0217308065796889, -0.0464379468754788, 0.183334444950211, 0.0811494736844813, 
	0.105799403135706, -0.0464379468754787, -0.136393384829939, -0.0785411788203825, -0.0689022087011645, 
	0.0226711650205533, -0.0433448315949509, -0.0985364947961009, 0.0140278808631311, 
	0.0226711650205534, 0.105340914772346, 0.0338346385500756, -0.0344082621336256, -0.068902208701164, 
	0.0541292452346783, 0.0855215063544643, 0.0566899133213709, 0.105799403135707, -0.138655160297558, 
	0.0264707955956302, 0.0566899133213711, -0.0344082621336255, 0.0217308065796894, -0.0755385116149708, 
	-0.0441553342894834, 0.0140278808631308, 0.0100051792017134, -0.0410766636514058, 
	-0.0441553342894839, -0.0785411788203825, -0.0425070071832914, -0.0106048900993234, 
	0.0264707955956301, 0.0811494736844812, 0.0128132694630688, -0.0106048900993235, 0.0855215063544647, 
	0.0338346385500755, 0.0630784062605812, -0.00298898996611996, -0.0410766636514057, 
	-0.098536494796101, 0.0446926949188007, -0.00298898996612021, -0.0755385116149703, 
	-0.069488020822766, -0.0302492743333357, -0.0203769599352209, -0.016279129738616, 
	0.0320912985730889, -0.0675456127303084, -0.0438112428604035, 0.0112261134550871, 
	-0.00922633564597972, -0.00688801167411029, 0.00166754479674123, 0.027260071986418, 
	-0.0421034451971113, -0.0396671150889429, -0.00673171063304946, -0.0501528893784545, 
	0.0052976886956017, 0.0744855534782774, 0.0578687722980976, 0.0456824304782342, -0.000116399617238952, 
	-0.0302492743333356, -0.01512148770983, -0.0225522819021315, -0.00536424953434594, 
	-0.0109352606348477, -0.0140953206355102, -0.0121121763785875, 0.0200723935477566, 
	0.0268902793702354, 0.0246846823563134, -0.0175181100396269, -0.0155106996801365, 
	0.0268902793702356, 0.0567227234828021, 0.0372386115994453, 0.0347755474796418, -0.0396671150889427, 
	-0.00401042697429104, 0.0177425650934221, 0.0133406634387561, 0.0369364819570039, 
	-0.00866395357187649, 0.0030795030949175, 0.0128498078960708, 0.0111703552166139, 
	-0.00628939168562263, -0.00772559222534907, -0.02675342458654, -0.0109352606348479, 
	0.00194500496421667, -0.00760115133778029, 0.00729911399768317, -0.00688801167411085, 
	-0.00893652435016542, 0.0173659925364228, 0.0313207795638858, 0.000992770572319188, 
	0.0217550410096248, 0.00900981511475116, -0.0131842546300535, 0.0369364819570039, 
	0.0141190581755218, -0.0161404789227832, -0.0222056610454759, -0.000116399617238976, 
	0.00810483638641351, -0.0322207225991774, 0.0895497597315937, 0.0320912985730885, 
	0.0256222270409717, 0.0360711596045567, 0.0548489528332483, 0.00729911399768343, 0.0107326679027416, 
	0.00826873895080792, 0.00615601797551529, 0.0347755474796422, 0.021883770785037, 0.0429840668955117, 
	-0.021791224063209, 0.00529768869560155, -0.0390583471264211, 0.00911393561854998, 
	-0.0222056610454764, -0.0694880208227663, -0.0297262279899203, -0.0149734749717761, 
	-0.00509330838623319, -0.02675342458654, -0.0445717070215531, -0.0021227388260566, 
	0.00165840887849207, -0.0155106996801362, -0.020529371282834, -0.0345205466166863, 
	0.00165840887849264, 0.0200723935477565, 0.00124044199465886, -0.000300079400354349, 
	0.00615601797551533, -0.0421034451971113, -0.00988193724029678, 0.00248453286694144, 
	-0.0267664263290476, -0.0131842546300532, -0.022051819415978, -0.0365339944210219, 
	0.00728996951430786, 0.0128498078960714, 0.00730071032043133, -0.0134126068676794, 
	-0.00509330838623285, -0.00536424953434547, 0.00991883457284009, 0.0232098883682919, 
	0.0548489528332483, -0.00922633564598, 0.0102085155790281, 0.0495097820060499, -0.00093100365148407, 
	0.0313207795638862, 0.00222850303105412, 0.0012163596066203, -0.0267664263290475, 
	0.0133406634387562, -0.0169907252264449, -0.00399177401688838, -0.0149734749717762, 
	-0.0225522819021314, 0.0149810858299266, -0.0463575376571834, 0.0360711596045565, 
	0.0112261134550866, 0.026091253280648, -0.019259281105613, 0.0495097820060499, 0.0173659925364223, 
	0.0232212229242124, -0.00457549111222068, 0.00248453286694144, 0.0177425650934221, 
	0.0261623183194367, 0.0103004970415706, 0.00911393561855015, 0.0456824304782346, 0.0319916753092463, 
	0.0190113617296755, -0.0322207225991773, -0.016279129738616, -0.0437977703025811, 
	-0.0463575376571834, 0.0232098883682923, -0.00760115133777987, -0.00982705054004766, 
	0.0206891091051657, -0.000300079400354607, 0.0372386115994451, 0.0199528377787327, 
	-0.000201456656451881, -0.0345205466166859, -0.0175181100396269, 0.0178318511791393, 
	-0.000201456656452227, 0.042984066895512, -0.0501528893784552, 0.0185991320210613, 
	0.0103004970415707, -0.00399177401688907, -0.0161404789227833, -0.026572466003141, 
	-0.028833792672158, -0.0134126068676795, -0.00772559222534919, -0.0383137364063231, 
	0.015296601209868, -0.00212273882605662, -0.0121121763785878, 0.00757368696260935, 
	0.0206891091051657, 0.0082687389508077, 0.0272600719864175, -0.0209481406232921, -0.00457549111222073, 
	0.0012163596066198, 0.00900981511475116, -0.0271795384609923, -0.0241232999117846, 
	-0.036533994421022, 0.00307950309491754, 0.0181329497087784, -0.028833792672158, -0.0297262279899204, 
	-0.0151214877098301, 0.0101043071819493, -0.0437977703025816, 0.0256222270409714, 
	-0.0438112428604035, -0.0504092446445074, 0.0260912532806477, 0.0102085155790275, 
	-0.00893652435016463, 0.0090712592951061, -0.0209481406232925, -0.00988193724029706, 
	-0.00401042697429113, 0.0217640277891567, 0.0185991320210616, -0.0390583471264213, 
	0.0578687722980977, 0.0303473732035583, 0.0319916753092462, 0.00810483638641381, -0.0203769599352212, 
	0.0101043071819494, 0.0149810858299269, 0.00991883457283991, 0.00194500496421704, 
	-0.0300424165989897, 0.0075736869626093, 0.00124044199465883, 0.0567227234828023, 
	0.00972648969786354, 0.0178318511791396, -0.0205293712828338, 0.0246846823563132, 
	0.00972648969786367, 0.0199528377787324, 0.0218837707850371, -0.00673171063304977, 
	0.0217640277891566, 0.0261623183194367, -0.0169907252264449, 0.0141190581755219, -0.0182502726239758, 
	0.0181329497087786, 0.00730071032043121, -0.0062893916856223, -0.00377424587989185, 
	-0.0383137364063229, -0.0445717070215532, -0.0140953206355107, -0.0300424165989899, 
	-0.00982705054004763, 0.0107326679027415, 0.00166754479674107, 0.00907125929510568, 
	0.0232212229242123, 0.00222850303105408, 0.021755041009625, 0.000207004454193552, 
	-0.0271795384609925, -0.0220518194159778, -0.00866395357187642, -0.0182502726239755, 
	-0.0265724660031408, 
-0.0128913924112961, -0.0128913924112964, 0.0128913924112957, 0.0128913924112967, 
	0.108505630415901, -0.161588867440269, 0.0793876418736135, -0.0391957972605411, -0.110070374105958, 
	0.108505630415901, -0.0532489354993808, 0.0419222867781418, 0.041922286778142, -0.0391957972605418, 
	-0.0760404450415252, 0.086205347935221, -0.0532489354993805, 0.0793876418736136, 0.062793131078588, 
	-0.0760404450415248, -0.0318147047782671, -0.0902646413796963, 0.103902836409349, 
	0.126682140164515, -0.0854119601360992, -0.0902646413796963, -0.0555931464693505, 
	0.0696808805448772, 0.0942350535553264, 0.018811251939918, -0.0286285330239965, -0.00503013059763443, 
	-0.126455215796011, 0.0188112519399188, 0.0770816492757131, -0.00863348268016257, 
	0.0107800871415404, -0.0854119601360992, 0.0635721704751669, -0.0990106715865659, 
	0.0107800871415405, -0.0318147047782668, 0.0903036081681152, 0.0392366398845117, 0.0799925727562723, 
	-0.12645521579601, -0.104091390095898, 0.0973050976362557, 0.0799925727562723, 0.0942350535553264, 
	-0.0969279335446401, -0.0353774059888165, 0.0392366398845123, 0.069680880544877, -0.0195909186612956, 
	-0.0474043149899521, -0.0990106715865672, 0.126682140164514, -0.019462950848538, -0.0474043149899516, 
	-0.0353774059888167, -0.0086334826801625, -0.0198103309966369, -0.0122192253759091, 
	0.0973050976362557, -0.00503013059763455, 0.00614960627250876, -0.0122192253759088, 
	0.090303608168115, -0.0555931464693505, -0.0684964463496074, -0.0194629508485377, 
	0.0635721704751674, 0.103902836409349, -0.0684964463496076, -0.0195909186612954, -0.09692793354464, 
	0.0770816492757135, 0.0764898090750061, 0.00614960627250848, -0.104091390095898, -0.0286285330239971, 
	0.0764898090750066, -0.0198103309966367, -0.0963989030439794, -0.0700168297497137, 
	-0.0299306751975189, 0.164531703212945, 0.0145044554302722, -0.175105422826899, -0.0406002994256575, 
	0.110936625442588, 0.0148322423448194, 0.0483701070721968, 0.0350570232759998, 0.00564346371633311, 
	0.0742187313066543, 0.0233923216947743, 0.0314853377435994, -0.00241425058051336, 
	-0.0552150802567897, 0.0378981062683584, 0.0390716280226454, -0.107166614170313, -0.0523437653441196, 
	-0.0700168297497133, 0.0278870949114646, 0.00420885880267181, 0.0317380670258257, 
	-0.00620586840378628, -0.0620911434827661, -0.0190342016086236, 0.0173016910635685, 
	0.00252684586904923, 0.0204852218244637, 0.0293671217877962, 0.0452349427332703, 0.00252684586904922, 
	-0.00497057982805812, 0.051443844781065, 0.0169633774338516, 0.0233923216947741, -0.0398438348872172, 
	0.0182993876985093, 0.000720201680047316, 0.0186926340602534, -0.0113535139308022, 
	-0.0366878548334946, 0.0550266691516697, -0.0866912089830562, 0.00228737940434971, 
	0.0243470298294024, -0.0202717714838109, -0.0062058684037865, -0.059330895931962, 
	-0.0406466799764508, -0.0188816559084665, 0.048370107072197, -0.0390319301536632, 
	0.0283547309298516, -0.00811350313195384, 0.0154542004234408, 0.0703739505242619, 
	-0.000632998540035496, -0.0331175948500851, 0.018692634060253, 0.0464646908654806, 
	-0.0406732127558114, -0.0234494838664888, -0.0523437653441196, 0.100209311302687, 
	-0.0136359749505383, -0.0970226725050022, 0.0145044554302723, 0.0511040138609824, 
	-0.0539977569223518, 0.0524691942871216, -0.018881655908467, -0.0159612962080178, 
	0.0459459283045301, -0.0688501701624176, 0.016963377433852, -0.0346315833347723, -0.0124922955232283, 
	0.0880205389688878, -0.0552150802567895, -0.05190826237326, 0.0298828908027024, -0.0234494838664887, 
	-0.0963989030439793, 0.0508190788141163, 0.0372146033180848, 0.0649628468501646, -0.0202717714838109, 
	-0.0113838179385057, 0.0569963507402671, 0.0778269985828002, 0.0452349427332703, -0.0312503357449123, 
	-0.0525749656866462, 0.0778269985828006, 0.0173016910635684, 0.017103039007083, -0.0322391558971798, 
	-0.0688501701624177, 0.0742187313066542, -0.0766302796561321, -0.055193497284115, 
	-0.0472432401957421, -0.0331175948500853, 0.0107274084413174, -0.0344579634913879, 
	-0.0371097965501786, 0.0550266691516695, 0.0261286070337662, 0.0532596180009983, 0.0649628468501645, 
	0.0317380670258255, 0.00855399207643342, -0.0252623331961517, 0.0524691942871217, 
	0.0148322423448194, -0.0145025690559599, 0.0414361859793454, -0.130877650099123, -0.00811350313195379, 
	0.036276637936586, 0.00578658174985123, -0.0472432401957419, 0.000720201680047093, 
	-0.0186471349327561, 0.0297927674596346, 0.0372146033180848, 0.00420885880267207, 
	0.022549604881537, -0.0247364271177819, -0.0539977569223518, 0.110936625442588, 0.0636330591936312, 
	-0.0508910471689904, 0.0414361859793452, 0.0283547309298513, -0.0431021651795605, 
	-0.0462796703909315, -0.0551934972841151, 0.0182993876985093, 0.0468375360788567, 
	-0.0573477414832029, 0.0298828908027022, -0.107166614170314, 0.0225596740092703, -0.0442866222282256, 
	-0.0136359749505384, 0.164531703212945, 0.000522839019890135, -0.0247364271177819, 
	-0.0252623331961517, -0.0406466799764511, 0.0152326204553756, 0.0312134418686893, 
	-0.0322391558971798, 0.051443844781065, -0.0646280660633319, -0.00198093781050477, 
	-0.0525749656866461, 0.0293671217877961, -0.0101886242794614, -0.00198093781050488, 
	-0.0124922955232286, -0.00241425058051331, 0.0636208049067822, -0.0573477414832029, 
	0.0297927674596343, -0.0406732127558112, -0.0206629595930775, 0.0117330738926173, 
	0.0532596180009983, 0.0243470298294024, -0.0592132912896743, -0.0306125819166354, 
	0.056996350740267, -0.0190342016086233, 0.028129506635923, 0.0312134418686893, 0.0459459283045299, 
	0.00564346371633322, -0.0103398522275663, -0.0462796703909315, 0.0057865817498512, 
	-0.000632998540035423, -0.0132372355072453, 0.0142332585699384, -0.0344579634913878, 
	-0.0366878548334948, 0.0471935190563562, 0.0117330738926172, 0.0508190788141162, 0.0278870949114648, 
	0.011074595422644, 0.000522839019890126, 0.0511040138609825, -0.0406002994256574, 
	-0.129729920098307, 0.0636330591936312, -0.0145025690559598, -0.0390319301536632, 
	-0.00462209491241793, -0.0103398522275663, -0.0766302796561322, -0.0398438348872167, 
	0.0333903587880293, 0.0636208049067822, -0.0519082623732601, 0.0390716280226456, 0.053849130816511, 
	0.0225596740092706, 0.100209311302687, -0.0299306751975187, 0.0110745954226439, 0.022549604881537, 
	0.00855399207643329, -0.0593308959319621, -0.0458490491300018, 0.0281295066359229, 
	0.0171030390070832, -0.00497057982805811, -0.0215347535608594, -0.0101886242794613, 
	-0.0312503357449122, 0.0204852218244636, -0.0215347535608593, -0.0646280660633321, 
	-0.0346315833347727, 0.0314853377435999, 0.0333903587880294, 0.046837536078857, -0.0186471349327561, 
	0.0464646908654807, 0.00147873408592559, 0.0471935190563561, 0.0261286070337662, 0.00228737940434962, 
	0.0369469111240673, -0.0592132912896744, -0.0113838179385058, -0.0620911434827659, 
	-0.0458490491300016, 0.0152326204553757, -0.0159612962080179, 0.0350570232759998, 
	-0.0046220949124181, -0.0431021651795606, 0.0362766379365861, 0.070373950524262, -0.0169235438785961, 
	-0.0132372355072453, 0.0107274084413176, -0.0113535139308024, 0.00147873408592566, 
	-0.0206629595930773, 
0.0124573828346586, 0.0124573828346591, -0.0124573828346589, -0.0124573828346588, 
	-0.0940427488287608, 0.0475612477400534, 0.0615514939836536, -0.00261261006028793, 
	0.0703913659324001, -0.094042748828761, 0.0159029530200923, 0.0202058127109274, 0.0202058127109268, 
	-0.00261261006028726, 0.138614324166152, -0.16866490965145, 0.0159029530200921, 0.0615514939836532, 
	-0.228526154004556, 0.138614324166152, -0.12863264289835, -0.0229278320163658, -0.0841042439110615, 
	0.141621969997016, -0.130700468687934, -0.022927832016366, 0.0400173794724067, 0.161172168971947, 
	-0.055730715335998, -0.0221329262322081, 0.109970037340214, 0.0294450982116448, 0.0408391951886562, 
	-0.0221329262322084, -0.150679741134975, 0.12936086211824, 0.026747645497465, -0.130700468687934, 
	0.168356334695398, 0.00598785442747154, 0.0267476454974651, -0.12863264289835, 0.00119539578596421, 
	0.00664685278615999, -0.0298218716546463, 0.0408391951886561, 0.0218708554538166, 
	-0.016985225967734, -0.0298218716546465, -0.0557307153359981, 0.00708206749594859, 
	0.0986763322056235, 0.00664685278616038, 0.161172168971947, -0.0441127274310886, -0.103500481616092, 
	0.00598785442747174, 0.141621969997016, -0.0467219528686838, -0.103500481616092, 0.0986763322056235, 
	0.12936086211824, -0.0434423644052965, -0.0459805057524148, -0.0169852259677339, 0.0294450982116451, 
	-0.135144276142946, -0.045980505752415, 0.00119539578596415, 0.0400173794724067, 0.0214121306304049, 
	-0.0467219528686835, 0.168356334695398, -0.0841042439110609, 0.0214121306304049, -0.0441127274310885, 
	0.00708206749594806, -0.150679741134975, 0.0502157957774169, -0.135144276142946, 0.0218708554538164, 
	0.109970037340214, 0.050215795777417, -0.043442364405296, -0.0505053634150479, -0.0773189558932268, 
	-0.00814163209989458, 0.0073333085098195, -0.0471783429481915, -0.00140763783563809, 
	-0.0479498761195297, 0.0736080248869934, -0.0300220672477765, 0.0113029599136669, 
	-0.0336527585469886, -0.0317323780299628, 0.0853307815125594, 0.00340406898461553, 
	0.00201661509675902, 0.0508705044030823, -0.0083584784077651, -0.0749321375264559, 
	-0.0195592340602471, -0.0278506186934664, -0.00638379390242535, -0.077318955893227, 
	0.080787128217511, -0.0200122104382246, -0.0105625271342094, 0.0325605326714284, 0.0359617047182414, 
	-0.0179423307830533, -0.0342388169193766, 0.0446600191829163, 0.0399899606162303, 
	0.110761006092177, -0.0254154591291764, 0.0446600191829164, -0.0729917868233813, -0.00198348856635659, 
	-0.0113930850795793, 0.00340406898461571, 0.0552678917529524, -0.0694118018901968, 
	0.0161681924829178, 0.0336885488933461, 0.0327826322549023, 0.0273306637090484, -0.0106927301504022, 
	0.0118339879828642, 0.0283687747912507, -6.49344120674922e-05, -0.0144587392485208, 
	0.0325605326714281, -0.00359864567997315, 0.0263360474457213, 0.0569195359613767, 
	0.0113029599136669, -0.0128004965807772, -0.0775549255264745, -0.0338049475100681, 
	-0.0146642698843462, -0.0282182157150592, -0.0739923080255017, 0.0228209606507496, 
	0.0336885488933463, 0.0483337174687887, 0.0245176351053549, -0.0196665659050182, -0.00638379390242553, 
	-0.0159089814275736, 0.0687069867324823, -0.0574348828476063, -0.0471783429481916, 
	-0.019106238394026, -0.00698100449811032, -0.0139620367247704, 0.0569195359613768, 
	0.0745019275574768, 0.0508969079013151, 0.00317823333226116, -0.0113930850795794, 
	-0.0293816963993673, 0.0435844025741572, -0.0239915659221308, -0.00835847840776511, 
	0.0548708355814792, 0.00422685424588171, -0.0196665659050183, -0.050505363415048, 
	-0.0358816035608012, -0.022579110017483, -0.00411556643910549, -0.0144587392485207, 
	0.00162048008012497, 0.0181492213934653, 0.0355455722595256, -0.0254154591291764, 
	0.00901866189935619, -0.0125019222435455, 0.0355455722595257, -0.0342388169193765, 
	0.0275495735207814, -0.0586782005155768, 0.00317823333226117, 0.0853307815125588, 
	-0.0379804520998914, -0.00968936755627256, 0.0321109439708424, 0.0228209606507496, 
	0.0040866890759686, -0.0371477382437439, 0.0362651144614609, -0.0106927301504021, 
	-0.0515693529664188, 0.00901174268762614, -0.00411556643910556, -0.0105625271342096, 
	-0.0134918078729129, -0.00165197020841822, -0.0139620367247705, -0.0300220672477764, 
	0.0218696530846727, -0.0336162644481241, 0.00183062555406679, -0.0338049475100681, 
	0.0405947958686153, -0.00153840641666582, 0.0321109439708422, 0.016168192482918, 0.0110413847041723, 
	0.0393558110476908, -0.0225791100174827, -0.0200122104382245, -1.63793537455201e-06, 
	0.0492398111772418, -0.00698100449811041, 0.0736080248869933, 0.0525124330468842, 
	0.0420327155361801, -0.0336162644481239, -0.0775549255264744, 0.0572716420084657, 
	0.00978682053504445, -0.00968936755627279, -0.069411801890197, -0.0367634037154828, 
	0.0123640915458602, 0.00422685424588173, -0.0278506186934665, 0.0280667940757841, 
	0.0015448247992725, 0.0687069867324825, 0.00733330850981935, 0.0163418635774729, 0.0492398111772418, 
	-0.00165197020841827, 0.0263360474457213, -0.0394965728358982, -0.0319094572700885, 
	-0.0586782005155767, -0.00198348856635626, -0.0170803491803021, -0.0257584433538565, 
	-0.0125019222435454, 0.110761006092177, 0.0261756917108477, -0.0257584433538566, 0.0435844025741573, 
	0.0508705044030822, 0.0225418635951396, 0.0123640915458603, 0.0393558110476909, 0.0245176351053547, 
	-0.068899771674573, -0.0384160388837691, 0.00901174268762609, -6.49344120674547e-05, 
	-0.0764390050539025, 0.0215116910259292, 0.0181492213934654, -0.017942330783053, 0.0147173406919424, 
	-0.0319094572700887, 0.0508969079013148, -0.0317323780299626, 0.000493747805248457, 
	0.00978682053504459, -0.00153840641666578, -0.0739923080255018, -0.00192690438283351, 
	-0.0576866573179446, -0.0371477382437439, 0.0273306637090485, 0.00225260766604975, 
	-0.0384160388837691, -0.0358816035608012, 0.0807871282175112, -0.0600519924482185, 
	0.0163418635774727, -0.0191062383940259, -0.0479498761195299, 0.0545610609390785, 
	0.0525124330468843, 0.0218696530846728, -0.0128004965807772, 0.0118492263212611, 0.000493747805248422, 
	-0.0379804520998917, 0.0552678917529524, -0.0865512561168842, 0.0225418635951396, 
	0.0548708355814791, -0.0195592340602468, 0.104977939098382, 0.0280667940757841, -0.0159089814275737, 
	-0.00814163209989477, -0.0600519924482185, -1.63793537454715e-06, -0.0134918078729132, 
	-0.003598645679973, 0.0237852434913485, 0.0147173406919423, 0.0275495735207813, -0.0729917868233813, 
	-0.0248462058393361, 0.0261756917108475, 0.00901866189935619, 0.0399899606162298, 
	-0.024846205839336, -0.0170803491803021, -0.0293816963993673, 0.00201661509675909, 
	-0.0865512561168844, -0.0367634037154828, 0.0110413847041722, 0.0483337174687888, 
	-0.0114119140615941, 0.00225260766604974, -0.0515693529664188, 0.0283687747912504, 
	-0.0355046929138754, -0.0764390050539027, 0.00162048008012522, 0.0359617047182411, 
	0.0237852434913487, -0.0394965728358983, 0.0745019275574767, -0.0336527585469891, 
	0.0118492263212611, 0.0572716420084657, 0.0405947958686151, -0.0282182157150591, 0.0397661200066944, 
	-0.00192690438283361, 0.00408668907596854, 0.0327826322549022, -0.0114119140615939, 
	-0.0688997716745729, 
-0.00392604158251417, -0.00392604158251453, 0.00392604158251446, 0.00392604158251439, 
	0.0835637534670541, -0.0529408637076476, 0.111910459375029, -0.146459390716949, -0.05528000679805, 
	0.083563753467054, -0.164364602248441, 0.132154813996923, 0.132154813996922, -0.146459390716949, 
	0.0086800683837306, 0.00955054991881055, -0.164364602248441, 0.111910459375029, 0.0477001160721964, 
	0.00868006838373061, 0.0169592892386718, 0.0364790421893369, 0.0650523252036964, -0.0349269031646515, 
	-0.0670163027806292, 0.0364790421893373, -0.120778991330124, 0.0983753882137686, 0.175812259337782, 
	-0.096911865814295, 0.00357712555171048, 0.0294329402998317, -0.0686456865995789, 
	-0.096911865814295, 0.0440453647446085, -0.0249472030476838, 0.103580109194454, -0.0670163027806289, 
	0.0227511562682042, -0.114594969480079, 0.103580109194454, 0.0169592892386718, -0.0683246577947432, 
	0.0313490128286713, -0.0771456280891798, -0.0686456865995791, -0.00199087331182049, 
	-0.0165824142478617, -0.0771456280891796, 0.175812259337781, 0.0384001089585114, -0.0049119262101899, 
	0.0313490128286714, 0.0983753882137685, 0.0359521589305099, -0.0335217459760273, -0.114594969480079, 
	-0.0349269031646509, 0.0365842279038078, -0.0335217459760276, -0.00491192621019004, 
	-0.0249472030476842, 0.0313856602531789, 0.00715353738842584, -0.0165824142478619, 
	0.0294329402998319, -0.0104535135215848, 0.00715353738842557, -0.0683246577947433, 
	-0.120778991330125, -0.0118451810273818, 0.0365842279038085, 0.022751156268204, 0.065052325203696, 
	-0.0118451810273818, 0.0359521589305099, 0.0384001089585111, 0.0440453647446085, -0.0242918441093382, 
	-0.0104535135215853, -0.00199087331182049, 0.00357712555171061, -0.0242918441093385, 
	0.031385660253179, -0.0257162438537556, 0.149086268521449, 0.00125457485447184, -0.107665310283494, 
	0.0838292146271841, 0.0844796302625859, -0.0534630440177151, -0.078366758682718, 0.0203812658384376, 
	0.0133955304934377, -0.0490167855528863, 0.0802923144247071, -0.0248344751134042, 
	-0.00389431276155649, -0.0109132059207194, 0.00471509063102901, 0.0258618110549378, 
	-0.0362755166815644, -0.018382745937109, -0.0382198512168934, 0.00762520604129463, 
	0.149086268521449, -0.0620638487539906, -0.0581685836194162, -0.0589606351855063, 
	-0.0160926112989525, 0.0222499229592499, -0.0679756678049153, -0.0970656242628822, 
	0.0704275544037503, 0.035843056696374, 0.0891704013765267, 0.110421168791752, 0.0704275544037503, 
	-0.00534832558050279, 0.00031186172278235, -0.115813670926431, -0.00389431276155637, 
	0.0522923951542726, -0.0294962772805803, 0.0187687469046939, -0.0718648608724679, 
	0.0271773012289409, 0.0294959382905435, -0.011632617605147, 0.0388241276124567, -0.0105956313508914, 
	0.0128370616434142, -0.0691854957580594, -0.0160926112989525, 0.000267389650359211, 
	0.0163650308070736, 0.00218270584849851, 0.0133955304934376, -0.0222120252040233, 
	-0.0902780769522081, 0.0222002675893986, 0.0562393350790233, -0.0447381795041641, 
	0.0103439415803509, -0.0157328032454713, -0.0718648608724677, -0.0227398042313653, 
	0.0853902653016206, 0.0722783623754457, 0.00762520604129427, 0.0276300238280905, -0.00395348305037583, 
	-0.0910055551811229, 0.0838292146271844, -0.122112960573973, 0.062272998347283, 0.0316392360778779, 
	0.00218270584849813, 0.00112059695012089, -0.0121913826082927, -0.0422492356653164, 
	-0.115813670926431, 0.0214221588398253, 0.0220457782718423, 0.019672096014925, 0.0258618110549375, 
	0.0830018210294865, -0.0249556189048948, 0.0722783623754456, -0.0257162438537555, 
	-0.0303448153499394, 0.000741986066921483, -0.0226931059362942, -0.0691854957580593, 
	-0.0037177497033275, 0.0272716936029374, -0.0220171989826566, 0.110421168791752, -0.0262312667839909, 
	-0.030823690196433, -0.0220171989826566, -0.0970656242628823, 0.0310544662265477, 
	0.010882728929811, -0.0422492356653162, -0.0248344751134042, 0.0403357892296783, -0.041897765050537, 
	0.014338118021343, -0.0157328032454714, -0.00602591205169545, 0.00542972396400357, 
	0.0361419487250185, -0.011632617605147, -0.0156235443349783, -0.0254682010327545, 
	-0.0226931059362941, -0.0589606351855063, -0.0210935383826455, 0.0256016514152663, 
	0.0316392360778777, 0.0203812658384378, 0.0553173109106226, 0.068474446510843, 0.0143464925977263, 
	0.0222002675893986, -0.0374327864480235, 0.0392861352194101, 0.0143381180213428, 0.018768746904694, 
	0.0255785659453825, -0.063597357081609, 0.0007419860669212, -0.0581685836194159, 0.0106010457753611, 
	0.0781745646058051, 0.062272998347283, -0.0783667586827177, -0.00562166095379242, 
	0.120090809502996, 0.0684744465108433, -0.0902780769522079, 0.0319040409696968, 0.0258517484021776, 
	-0.0418977650505369, -0.0294962772805805, 0.0265713381375102, 0.0113009582175798, 
	-0.0249556189048945, -0.0382198512168937, -0.0347034469164344, -0.0167160524418567, 
	-0.00395348305037584, -0.107665310283494, -0.00148267443658639, 0.0781745646058049, 
	0.025601651415266, 0.0163650308070733, -0.0194421870537937, 0.0140597327352627, 0.0108827289298109, 
	0.00031186172278208, 0.00185053058780185, -0.0465668672164221, -0.0308236901964329, 
	0.0891704013765265, -0.0166917701738611, -0.0465668672164223, 0.0220457782718426, 
	0.00471509063102884, -0.0630090301681352, 0.0113009582175796, -0.0635973570816091, 
	0.0853902653016204, 0.043091339616566, -0.0334985875833985, -0.0254682010327544, 0.0128370616434141, 
	0.0522444672138506, -0.0324597904360848, 0.0272716936029374, -0.0679756678049153, 
	0.0100618272188535, 0.0140597327352626, -0.0121913826082931, 0.0802923144247075, -0.0645197399187602, 
	0.0258517484021778, 0.0392861352194102, 0.0103439415803507, 0.0161048498823676, -0.0761884402037135, 
	0.0054297239640037, 0.0294959382905437, 0.0057264627172769, -0.0334985875833989, -0.0303448153499394, 
	-0.0620638487539908, 0.0255666807457733, -0.00148267443658624, -0.122112960573974, 
	-0.0534630440177149, 0.0604186742153565, -0.00562166095379206, 0.0553173109106224, 
	-0.0222120252040232, 0.019569273184779, -0.0645197399187604, 0.0403357892296786, 0.0522923951542727, 
	0.00696507368799242, -0.0630090301681352, 0.0830018210294864, -0.0183827459371089, 
	-0.0071644719077387, -0.0347034469164347, 0.0276300238280903, 0.00125457485447171, 
	0.0255666807457732, 0.0106010457753609, -0.0210935383826458, 0.00026738965035964, 
	-0.00108085951394882, 0.0100618272188533, 0.0310544662265477, -0.00534832558050278, 
	0.0269377884583261, -0.0166917701738613, -0.0262312667839909, 0.0358430566963741, 
	0.0269377884583262, 0.00185053058780181, 0.0214221588398254, -0.0109132059207192, 
	0.00696507368799236, 0.0265713381375104, 0.0255785659453825, -0.0227398042313652, 
	-0.0328570685406324, 0.00572646271727704, -0.0156235443349783, -0.0105956313508917, 
	-0.036478805049566, 0.0522444672138506, -0.00371774970332734, 0.0222499229592498, 
	-0.00108085951394889, -0.0194421870537939, 0.00112059695012089, -0.0490167855528865, 
	0.0195692731847793, 0.0319040409696972, -0.0374327864480242, -0.0447381795041641, 
	0.0417742719604819, 0.0161048498823676, -0.00602591205169519, 0.0271773012289407, 
	-0.0328570685406326, 0.0430913396165659, 
0.0124497407949739, 0.0124497407949744, -0.0124497407949742, -0.0124497407949741, 
	-0.0702919234896181, 0.11907224912234, -0.0436945744414295, 0.00736398960368084, -0.0376700106523961, 
	-0.0702919234896179, 0.104506946219171, 0.0159047287178173, 0.0159047287178166, 0.0073639896036815, 
	-0.0746761128932765, 0.0389576537768042, 0.104506946219172, -0.0436945744414297, 0.00141400032056024, 
	-0.0746761128932767, 0.0857270652422394, -0.192205598153231, 0.0170123540323101, 0.0191742553890632, 
	0.027859442183147, -0.192205598153231, 0.105902304369087, 0.177516100723337, -0.0294318035335686, 
	0.0261488991722462, -0.0432905466010601, 0.00287887652095303, 0.0311994183092981, 
	0.0261488991722464, 0.0461519618926835, -0.0961362897705469, -0.0675061412880882, 
	0.027859442183147, 0.0145210293616008, -0.012544340909056, -0.0675061412880882, 0.0857270652422394, 
	-0.0392301167289865, -0.0492827307147829, 0.0208847384845151, 0.0311994183092981, 
	0.157381113354223, -0.104958323928865, 0.0208847384845151, -0.0294318035335684, -0.0495369357909537, 
	0.0739887295578242, -0.0492827307147828, 0.177516100723337, -0.0389403331668068, -0.0733883081239308, 
	-0.0125443409090563, 0.0191742553890631, 0.0741223832476049, -0.0733883081239308, 
	0.0739887295578241, -0.0961362897705467, -0.132628139852375, 0.0800995871718217, -0.104958323928865, 
	0.00287887652095299, 0.0609375140128938, 0.080099587171822, -0.0392301167289862, 0.105902304369087, 
	-0.0362876246685339, 0.074122383247605, 0.0145210293616012, 0.0170123540323106, -0.036287624668534, 
	-0.0389403331668069, -0.0495369357909536, 0.046151961892684, -0.056138539794064, 0.060937514012894, 
	0.157381113354223, -0.0432905466010605, -0.0561385397940638, -0.132628139852376, 0.0978467946133787, 
	0.0268748627993445, 0.0133026789241215, -0.0522972710946057, 0.00340233776146273, 
	-0.2469234413987, 0.0469535139579709, 0.00436199152603496, -0.0236933217807716, 0.0287128751757923, 
	-0.012439552115772, 0.024432352753062, -0.0258249711639796, 0.0668345229834429, 0.0647894548193007, 
	-0.0866247512497007, -0.0478691406709666, 0.0142192739602633, 0.0136989655783138, 
	0.0478103433155368, -0.121358211121447, 0.0268748627993449, -0.0828513270278168, -0.0148709228033124, 
	0.0684533386275651, 0.0921566472215582, 0.0427312495449403, -0.0974389310249764, -0.00645253646744941, 
	0.0708950929857296, 0.0124083768157246, 0.100665167389333, -0.0106683038927326, 0.0708950929857293, 
	-0.0726580753744914, -0.017000517252074, -0.00593114753054194, 0.0668345229834425, 
	-0.017769897794011, -0.0169845784866438, 0.0721756062527801, -0.0511272591284745, 
	-0.0723172951501338, 0.00797840142476831, 0.0217448370512925, -0.121738813246628, 
	0.0239439891522765, 0.0789288635640121, -0.0282607574452258, 0.0921566472215582, -0.0364418838492744, 
	0.00374541238224014, 0.0218217392205724, 0.0287128751757923, -0.00210022196987242, 
	-0.0222854932542463, -0.015332692267523, 0.07711733132945, -0.0445691683088644, 0.0289364911396212, 
	-0.00903685671884765, -0.0511272591284747, -0.0217797433553685, -0.0141924305678562, 
	0.0491828904042362, -0.121358211121447, 0.0209431636448653, -0.0162739842157425, 0.0164096508242593, 
	0.00340233776146266, -0.0120415720946832, 0.0200890256921085, 0.00980071554695352, 
	0.0218217392205725, -0.0455184550140892, 0.0284170296081639, 0.0313167340323753, -0.00593114753054169, 
	-0.0189171869368671, -0.0190127404740223, -0.0100287053438475, -0.0478691406709665, 
	-0.0236564614654105, 0.0140481661921361, 0.0491828904042362, 0.0978467946133788, -0.008620218826261, 
	-0.0526824009491139, -0.0146817361215306, -0.028260757445226, 0.0245158856642752, 
	-0.0208035088265054, 0.0155114697822355, -0.0106683038927324, -0.0540905016313018, 
	-3.53949729839519e-05, 0.0155114697822355, -0.00645253646744959, 0.0364843815858836, 
	-0.024658576416155, 0.0313167340323754, -0.0258249711639801, 0.0641282934214864, -0.0384206379805836, 
	0.0427586191954093, -0.0090368567188474, 0.0307413242998043, 0.0929180265778566, -0.0597798118460161, 
	0.0217448370512922, -0.0419130572990818, -0.0250102918350591, -0.0146817361215305, 
	0.0684533386275648, -0.00706976013688917, -0.0258171038846306, 0.00980071554695367, 
	-0.0236933217807716, -0.0494580192130282, 0.0339188219132778, -0.0190658669105237, 
	-0.015332692267523, -0.0209627576312623, 0.00582438101835533, 0.0427586191954093, 
	0.0721756062527801, -0.00412873177993931, -0.0368167641104262, -0.052682400949114, 
	-0.0148709228033124, -0.0271882895787884, 0.0454588826164317, 0.0200890256921084, 
	0.00436199152603461, 0.0522661360654017, 0.100798947439793, 0.0339188219132778, -0.0222854932542463, 
	-0.0223714942780678, -0.0282021675477705, -0.0384206379805837, -0.0169845784866436, 
	0.0178419528208715, -0.0358250444775752, 0.0140481661921366, 0.0478103433155366, 0.000974236947739054, 
	-0.0753770873644684, -0.0162739842157426, -0.0522972710946059, 0.0422866280829797, 
	0.0454588826164317, -0.0258171038846305, 0.00374541238224022, 0.0821384681306695, 
	0.0140556066193255, -0.0246585764161549, -0.017000517252074, -0.0340414826799514, 
	0.00231226822424973, -3.53949729841508e-05, 0.100665167389333, -0.0289533110827741, 
	0.00231226822424951, -0.0190127404740221, -0.086624751249701, 0.0453262464307511, 
	-0.035825044477575, -0.0368167641104262, -0.0141924305678561, -0.0693781459304517, 
	-0.0122407992436416, -0.0250102918350591, 0.0789288635640124, 0.0664565677491925, 
	-0.040275552306324, -0.0208035088265053, -0.0974389310249765, -0.000771490696708519, 
	0.0140556066193256, 0.0284170296081639, 0.0244323527530621, -0.0217683382925027, -0.0282021675477704, 
	0.00582438101835538, 0.0289364911396212, -0.00709741895590007, 0.0332740608108177, 
	0.0929180265778568, 0.00797840142476789, -0.0085560415871613, -0.0122407992436416, 
	-0.00862021882626118, -0.0828513270278164, 0.00995480104211174, 0.0422866280829796, 
	-0.0120415720946833, 0.046953513957971, 0.0187242264403973, 0.0522661360654018, -0.0494580192130283, 
	-0.00210022196987227, 0.0370389548068691, -0.0217683382925026, 0.0641282934214866, 
	-0.0177698977940111, -0.0175622588106215, 0.0453262464307512, -0.0236564614654104, 
	0.0136989655783136, 0.0235042883009589, 0.000974236947739019, 0.0209431636448651, 
	0.0133026789241219, 0.00995480104211149, -0.0271882895787883, -0.00706976013688913, 
	-0.0364418838492746, 0.00799551001433797, -0.0007714906967085, 0.0364843815858836, 
	-0.0726580753744914, 0.0261866717045751, -0.0289533110827741, -0.0540905016313019, 
	0.0124083768157245, 0.026186671704575, -0.0340414826799514, -0.0189171869368672, 0.064789454819301, 
	-0.0175622588106217, 0.0178419528208718, -0.0041287317799392, -0.0217797433553684, 
	-0.0216740230715946, -0.00855604158716141, -0.0419130572990816, 0.0239439891522766, 
	0.0124500144105065, 0.0664565677491926, 0.0245158856642753, 0.0427312495449403, 0.007995510014338, 
	0.0821384681306696, -0.0455184550140891, -0.0124395521157723, 0.0370389548068689, 
	-0.0223714942780679, -0.0209627576312626, -0.0445691683088644, 0.016490805101963, 
	-0.00709741895590025, 0.0307413242998044, -0.0723172951501336, -0.0216740230715945, 
	-0.0693781459304517, 
-0.000108091705834159, -0.000108091705834198, 0.000108091705834324, 0.000108091705834048, 
	0.0256384246412619, 0.00827828614752722, -0.0261205970880789, -0.00790420540654457, 
	-0.0346277397358675, 0.0256384246412621, -0.00593146739260178, 0.014812690781373, 
	0.0148126907813733, -0.0079042054065445, -0.0588215203308325, 0.0520211266618383, 
	-0.00593146739260184, -0.0261205970880787, 0.090981676517347, -0.0588215203308326, 
	0.0397763282565946, 0.056698973090104, -0.00728484756118154, -0.0635520291442553, 
	-0.0143121177037926, 0.0566989730901042, -0.093571176587389, 0.0594626073486047, 0.0571334816535001, 
	-0.106307950988555, 0.0643446514552951, -0.0412907792083193, 0.129032158266541, -0.106307950988555, 
	-0.00890783938863155, -0.0217205732958991, -0.0258885636210404, -0.0143121177037928, 
	-0.00521873500506198, 0.0107916765940276, -0.0258885636210406, 0.0397763282565951, 
	-0.0122097848127529, 0.0239604448184607, -0.0412063639473456, 0.129032158266541, -0.0754308105389076, 
	-0.0183264511728897, -0.0412063639473458, 0.0571334816534999, -0.0474080058681166, 
	0.0462935789433355, 0.0239604448184605, 0.0594626073486048, -0.09024803645436, 0.0216376750686681, 
	0.0107916765940277, -0.0635520291442553, 0.023218472075015, 0.0216376750686677, 0.0462935789433356, 
	-0.0217205732958992, -0.074906902936958, -0.00848762304131071, -0.0183264511728898, 
	-0.0412907792083193, 0.120125980084358, -0.0084876230413106, -0.0122097848127528, 
	-0.093571176587389, 0.0766310219325249, 0.0232184720750152, -0.00521873500506195, 
	-0.00728484756118177, 0.0766310219325251, -0.0902480364543603, -0.0474080058681168, 
	-0.00890783938863187, 0.0271715416897376, 0.120125980084358, -0.075430810538907, 0.0643446514552955, 
	0.0271715416897374, -0.0749069029369586, 0.102249211635194, -0.0628771023242861, 0.0185587690957872, 
	-0.0181545501501005, 0.00759674116035557, -0.0708724925018603, -0.0326778649649545, 
	0.152652589396563, 0.0839766972938763, -0.0831281306235424, 0.0513664839506958, -0.0594998981822116, 
	0.0979925196434602, -0.0803616803124269, -0.0591302635687706, -0.0220526049065181, 
	-0.0531447651994754, 0.0187504418887515, 0.0454926660102245, -0.0254104604032936, 
	0.0278578243327095, -0.0628771023242861, 0.0976136876210746, -0.00589543653939396, 
	-0.0544967132407651, 0.0485412814821842, 0.0190799693242495, -0.106695714153058, -0.0692068096994132, 
	0.114621549150205, 0.0268864665964539, -0.0128385986986414, -0.00474527756707005, 
	0.114621549150206, -0.0619097613130181, 0.00916697138338251, -0.0714371612358114, 
	-0.0803616803124272, 0.00409614309004231, 0.0413947474696413, 0.074855461944207, -0.0367286032937177, 
	0.0033064931229047, 0.022911299681901, -0.0641071015557891, 0.135006054200849, 0.0121704549817671, 
	-0.124360186835146, 0.105722177607863, 0.0485412814821841, 0.0192668615738381, -0.0444981623973442, 
	0.0218169099178925, -0.0831281306235423, -0.0744486712024377, 0.0294519409195332, 
	-0.0844606744847604, -0.0108127083958901, 0.0277994152506838, 0.0585661282413348, 
	0.00428867757377073, -0.0367286032937176, 0.0348861596383813, -0.0241668072143335, 
	0.0343890348574266, 0.0278578243327097, -0.0567239455213784, -0.0314114772897982, 
	0.117878695234841, 0.00759674116035567, -0.0812378846795254, -0.0585496694194644, 
	0.0416828828376808, 0.0218169099178925, -0.0512513179108971, -0.0174672098497381, 
	0.056861670893958, -0.0714371612358117, 0.00728970511642864, 0.0180774618194528, -0.0286885738886841, 
	-0.0531447651994755, 0.0140928294305149, 0.0418519460366037, 0.0343890348574267, 0.102249211635195, 
	-0.0127877296103824, -0.0840741886256438, -0.111254906381006, 0.105722177607863, -0.0374326134979174, 
	0.0307555574583077, -0.0324769229741949, -0.00474527756706972, 0.00973251940112441, 
	0.0514501259586012, -0.032476922974195, -0.0692068096994134, 0.046210668068423, 0.0142667006578396, 
	0.0568616708939581, 0.0979925196434607, -0.0250209782752432, -0.00080105399563435, 
	-0.0591033877289855, 0.00428867757377103, -0.0564501662294797, 0.0358340658457869, 
	-0.105430202996193, -0.064107101555789, 0.0682948662556457, 0.0829159871234463, -0.111254906381006, 
	-0.0544967132407647, 0.0548101515094365, 0.0697351041649894, 0.0416828828376801, 0.0839766972938772, 
	0.0610586410855483, -0.129584739563606, 0.0248728107122941, -0.0844606744847603, 0.0210858209059472, 
	-0.00890596300159761, -0.0591033877289852, 0.0748554619442069, 0.00802560416748352, 
	0.0225159005606303, -0.0840741886256434, -0.00589543653939386, 0.0706935292844399, 
	0.0432365406990577, -0.0585496694194642, 0.152652589396564, 0.0316397564199535, -0.0662800690484481, 
	-0.129584739563605, 0.0294519409195333, 0.0345358494691194, -0.0246510872794072, -0.000801053995634161, 
	0.0413947474696415, 0.0129205697659367, -0.0318765881712759, 0.0418519460366038, -0.0254104604032936, 
	-0.0637174496222667, 0.0580676405829839, -0.0314114772897985, -0.0181545501501005, 
	-0.0572225424034144, 0.0432365406990582, 0.0697351041649892, -0.0444981623973445, 
	-0.000678883229747396, -0.00133958646288254, 0.0142667006578399, 0.00916697138338224, 
	-0.0314788686190458, 0.0296828716464917, 0.051450125958601, -0.0128385986986415, -0.0220008199631155, 
	0.0296828716464915, 0.0180774618194523, -0.022052604906518, 0.0141311579624421, -0.0318765881712756, 
	0.0225159005606304, -0.0241668072143337, -0.0165920311224303, -0.0566639651608247, 
	0.0829159871234462, -0.124360186835146, 0.00452743022706837, 0.0284291464433205, 0.0307555574583077, 
	-0.106695714153058, 0.0589532919847427, -0.00133958646288254, -0.0174672098497378, 
	-0.059499898182212, 0.0603274161030375, -0.0246510872794073, -0.00890596300159766, 
	0.0585661282413349, -0.00477098297819634, 0.075236797822817, 0.035834065845787, 0.0229112996819012, 
	-0.0105690234081743, -0.0566639651608245, -0.0127877296103827, 0.0976136876210744, 
	-0.0398132004200303, -0.0572225424034144, -0.0812378846795251, -0.0326778649649549, 
	-0.0112951833628627, 0.0316397564199536, 0.0610586410855484, -0.0744486712024379, 
	0.0296936359463771, 0.0603274161030375, -0.0250209782752435, 0.00409614309004236, 
	0.0300121492977738, 0.0141311579624422, 0.014092829430515, 0.0454926660102248, -0.00108678082353511, 
	-0.0637174496222666, -0.0567239455213786, 0.0185587690957872, -0.0398132004200304, 
	0.07069352928444, 0.0548101515094362, 0.0192668615738385, -0.0563992831354922, 0.0589532919847428, 
	0.0462106680684227, -0.0619097613130182, -0.0525481232466491, -0.0220008199631157, 
	0.00973251940112407, 0.0268864665964538, -0.0525481232466492, -0.0314788686190455, 
	0.00728970511642886, -0.0591302635687706, 0.0300121492977737, 0.0129205697659368, 
	0.00802560416748373, 0.0348861596383812, -0.00517119870795295, -0.0105690234081742, 
	0.0682948662556459, 0.0121704549817671, 0.0351332286198766, 0.00452743022706808, -0.0374326134979173, 
	0.0190799693242495, -0.0563992831354919, -0.000678883229747567, -0.0512513179108965, 
	0.0513664839506954, 0.0296936359463773, 0.0345358494691194, 0.0210858209059468, 0.0277994152506837, 
	-0.0169427114886968, -0.00477098297819604, -0.0564501662294797, 0.0033064931229048, 
	-0.00517119870795311, -0.0165920311224305, 
-0.00898170746280449, -0.00898170746280464, 0.0089817074628046, 0.00898170746280454, 
	0.00556582384982741, -0.0684800964213649, 0.00514574358699603, 0.0487868215217373, 
	0.0619175480234075, 0.00556582384982721, -0.018487405473104, -0.0579776738629356, 
	-0.0579776738629352, 0.0487868215217372, 0.0566762395378303, -0.0385036797338277, 
	-0.0184874054731041, 0.00514574358699588, -0.0343528701889173, 0.0566762395378304, 
	-0.118841569232491, -0.00358430423686876, 0.153851534274223, -0.0258598369550352, 
	-0.0444708672591117, -0.0035843042368689, -0.0177257003908056, -0.00269922453457902, 
	-0.124382356476621, -0.0326678462894576, 0.170444303933655, -0.00824835758058028, 
	0.0173887999941252, -0.0326678462894576, 0.144851751766795, -0.0807858839497251, 0.0622404647867185, 
	-0.0444708672591114, 0.0129086803123705, 0.0312392701834299, 0.062240464786718, -0.118841569232491, 
	0.0465637962753066, 0.015603132020294, 0.117136900436525, 0.0173887999941253, -0.138837167347107, 
	-0.0141759385566478, 0.117136900436525, -0.124382356476621, -0.142563769859882, 0.0918315520370433, 
	0.0156031320202943, -0.00269922453457917, -0.0990753883199045, 0.0281938069712542, 
	0.03123927018343, -0.025859836955035, 0.0152135813220885, 0.028193806971254, 0.0918315520370434, 
	-0.0807858839497249, 0.0490652749298163, -0.00343470347930473, -0.014175938556648, 
	-0.00824835758058019, -0.0126446801172952, -0.00343470347930434, 0.0465637962753063, 
	-0.0177257003908056, -0.0625390826796932, 0.0152135813220883, 0.0129086803123707, 
	0.153851534274223, -0.0625390826796932, -0.0990753883199043, -0.142563769859882, 0.144851751766794, 
	-0.0239961719785346, -0.0126446801172953, -0.138837167347107, 0.170444303933655, -0.0239961719785343, 
	0.0490652749298162, 0.0293348719655369, -0.0176549107619208, -0.0493565972967706, 
	-0.0811649331393364, -0.104864113002852, 0.0637277687561589, 0.0504803885732077, -0.0129283485633837, 
	-0.00545993902111773, 0.0475430749242262, 0.0641786127453014, 0.0475897856258129, 
	-0.0239274982211946, -0.0780439738513896, 0.0734561741460275, 0.00265546097152121, 
	0.0476426804486806, -0.175104563303301, 0.0123162065192025, 0.0706748090763057, 0.0214728572144425, 
	-0.017654910761921, -0.044412404536515, 0.0370101538471244, -0.00341549307421696, 
	0.0853737764876803, -0.0630735783342114, -0.0366104054700572, 0.033230295616795, 0.00102849026278588, 
	-0.0265023242215199, -0.0104556861926404, -0.018001013033898, 0.00102849026278594, 
	-0.0526685708606292, -0.05474126284488, 0.00435387957092459, -0.078043973851389, 0.00951523001317816, 
	0.0315070179778291, 0.130075485902979, 0.0452740293908347, -0.0100208687121905, 0.00511565735203082, 
	0.00924032129782614, -0.0697734053939643, 0.0333776454367585, 0.0189070810787998, 
	-0.0277178346247202, 0.0853737764876806, -0.0199212719425207, -0.0203458699263143, 
	0.027068694002708, 0.047543074924226, -0.0185588282597602, -0.0887207869566315, -0.0369666517774074, 
	0.116163535474045, 0.0104795169407205, 0.0551753511294367, -0.00507878806469558, 0.045274029390835, 
	-0.0802372741289763, -0.0407438511468882, -0.0236709931647772, 0.0214728572144425, 
	0.00781464411287666, 0.0566239566241764, -0.00180298404180529, -0.104864113002851, 
	0.0123234475032074, 0.0498727822823383, -0.0653216187028759, 0.0270686940027079, 0.019110128542477, 
	0.0320514764700612, 0.0264883989913647, 0.00435387957092462, 0.000356623680585752, 
	4.03679405551876e-05, 0.00885526157996232, 0.0476426804486804, 0.0619707705275512, 
	-0.056228247769476, -0.0236709931647773, 0.0293348719655367, -0.0459063407900831, 
	-0.0785991072431681, 0.0819212825337074, -0.0277178346247202, -0.038299103600177, 
	0.0306594519664963, 0.0223691097631978, -0.018001013033898, -0.0540817812757781, 0.0653168165667724, 
	0.0223691097631978, 0.0332302956167953, -0.0158032932210556, 0.0773407882775872, 0.0264883989913648, 
	-0.0239274982211944, 0.0207465558445912, -0.00591865662063607, -0.0852486433819446, 
	-0.00507878806469533, -0.0224830781173486, -0.0260266577831181, 0.0250908256625311, 
	0.00924032129782614, -0.0232631165607068, -0.0252439689562984, 0.0819212825337073, 
	-0.00341549307421694, 0.0138737135137133, 0.0247573974633217, -0.0653216187028761, 
	-0.00545993902111727, -0.0256356165739166, -0.0279651821787112, -0.0325369441831405, 
	-0.0369666517774073, -0.0399265497376892, -0.0331336241616452, -0.0852486433819446, 
	0.130075485902979, 0.0106685275256161, 0.0363361819903923, -0.0785991072431681, 0.0370101538471243, 
	0.0715728937236426, -0.014380808307305, 0.0498727822823383, -0.0129283485633838, -0.097872789046571, 
	0.0582291307930373, -0.0279651821787113, -0.0887207869566315, 0.0276793398698283, 
	-0.0100687590543899, -0.00591865662063597, 0.0315070179778293, 0.0253729476139143, 
	-0.0227675019998534, -0.0562282477694756, 0.0706748090763063, 0.0110018558312406, 
	0.00579085304535912, 0.0566239566241764, -0.0811649331393361, 0.0130619478674301, 
	-0.0143808083073051, 0.0247573974633215, -0.020345869926314, 0.00817210084090998, 
	0.00262995294417071, 0.0773407882775874, -0.0547412628448801, -0.0123028054023873, 
	0.017897086940934, 0.0653168165667722, -0.0104556861926403, 0.0190733347219772, 0.0178970869409342, 
	4.0367940555014e-05, 0.00265546097152126, -0.0607142108619477, -0.0227675019998531, 
	0.0363361819903923, -0.040743851146888, 0.0735635774569817, -0.0200906333706698, -0.0252439689562986, 
	0.0189070810787996, 0.0135823844683949, -0.0106802000702007, 0.0306594519664966, -0.0366104054700577, 
	-0.0108549379972578, 0.00262995294417109, 0.0320514764700611, 0.0475897856258129, 
	-0.0778208606220647, -0.0100687590543899, -0.0331336241616449, 0.0551753511294367, 
	0.00260744782320478, -0.0372938549082915, -0.026026657783118, 0.00511565735203079, 
	0.0375669303224526, -0.0200906333706698, -0.045906340790083, -0.0444124045365147, 
	0.123820593734474, 0.01306194786743, 0.0123234475032072, 0.0504803885732077, 0.0173432525793503, 
	-0.097872789046571, -0.0256356165739165, -0.0185588282597602, 0.0594762227760482, 
	-0.0778208606220647, 0.0207465558445914, 0.00951523001317799, 0.0456660063262672, 
	-0.060714210861948, 0.0619707705275514, 0.0123162065192025, -0.0723801525656237, 0.0110018558312407, 
	0.00781464411287635, -0.0493565972967709, 0.123820593734474, 0.0715728937236429, 0.0138737135137131, 
	-0.0199212719425206, -0.0456365862536283, -0.0108549379972577, -0.0158032932210555, 
	-0.0526685708606289, -0.0496768589601969, 0.0190733347219773, -0.054081781275778, 
	-0.0265023242215199, -0.0496768589601969, -0.012302805402387, 0.000356623680585776, 
	0.0734561741460274, 0.0456660063262669, 0.0253729476139144, 0.010668527525616, -0.0802372741289765, 
	0.00800564430237354, 0.0375669303224524, -0.0232631165607067, 0.0333776454367584, 
	-0.0363415934617417, 0.0135823844683951, -0.0382991036001773, -0.0630735783342116, 
	-0.0456365862536281, 0.00817210084090999, 0.0191101285424771, 0.0641786127453013, 
	0.0594762227760479, 0.0276793398698286, -0.0399265497376892, 0.0104795169407206, 0.00284341299522964, 
	0.00260744782320454, -0.0224830781173485, -0.0100208687121907, 0.00800564430237363, 
	0.0735635774569818, 
-0.0105768409909957, -0.0105768409909958, 0.0105768409909955, 0.0105768409909961, 
	0.0123883178231764, -0.123380426908141, -0.0194051790299759, 0.119820447123946, 0.0338048403726896, 
	0.0123883178231764, -0.0125865124121348, -0.0441834867747275, -0.0441834867747276, 
	0.119820447123945, 0.0889544650904788, -0.154014584448701, -0.0125865124121342, -0.0194051790299758, 
	-0.0463859326573724, 0.0889544650904788, 0.0306127294476359, -0.19285592495011, 0.105351859728827, 
	0.0692796535968229, 0.0871161105314129, -0.19285592495011, 0.0664080698726662, -0.0840486823621106, 
	0.105139432273633, -0.0742514225077804, -0.00263011040684959, -0.0476630783889788, 
	0.0706453779109951, -0.0742514225077811, -0.00177447106858377, 0.125200962789315, 
	0.00012812682127798, 0.0871161105314129, -0.060069850020216, 0.00663045304021493, 
	0.000128126821277945, 0.0306127294476362, -0.0582015747983439, 0.0398490363526063, 
	-0.110461493298198, 0.0706453779109943, -0.0411127368056743, 0.0683423397807428, -0.110461493298198, 
	0.105139432273633, -0.0620047274463252, 0.0231433016961628, 0.0398490363526063, -0.084048682362111, 
	-0.0278509554471003, 0.0278671146818776, 0.00663045304021486, 0.069279653596823, 0.0160432258050297, 
	0.0278671146818774, 0.0231433016961627, 0.125200962789314, 0.0650738228820846, -0.124463622277083, 
	0.0683423397807428, -0.047663078388979, -0.0502302235633817, -0.124463622277083, -0.0582015747983438, 
	0.0664080698726664, -0.0368362332914866, 0.0160432258050297, -0.0600698500202158, 
	0.105351859728827, -0.0368362332914864, -0.0278509554471005, -0.0620047274463254, 
	-0.00177447106858382, 0.0676234894209184, -0.0502302235633815, -0.0411127368056745, 
	-0.00263011040684921, 0.0676234894209183, 0.0650738228820842, 0.0171537365506361, 
	0.00871005902260817, -0.000147297384300236, 0.00489623125869168, -0.045367267692324, 
	-0.112389799861674, 0.0577609848722062, -0.0928598422683183, 0.0918178620670332, -0.0332032282917991, 
	-0.0198544031197164, 0.0665916290733095, 0.00346053831327743, -0.0369017989671022, 
	-0.0196437451441431, 0.122364659394791, -0.0499208288955118, 0.133598540508896, -0.00308372885644867, 
	0.00652212777447745, -0.115318973949319, 0.00871005902260842, -0.0976839866784902, 
	0.0114369766550913, -0.0452356010908574, 0.0562672666389723, 0.0314831466765733, 0.0238932576479779, 
	-0.049998330511261, 0.0385894880474032, -0.0688811889267966, -0.00375865097145603, 
	0.0229211001523149, 0.0385894880474032, -0.0302540644804242, 0.0738829085543386, 0.0344321550589146, 
	-0.0369017989671019, -0.0550200166478701, -0.0167617619517229, -0.0208063493537596, 
	0.034160871346622, 0.0457727861125235, -0.0617574185122358, 0.0116534306447446, -0.0326291727061611, 
	0.00828660019656224, -0.0349739365241249, 0.00200958946554928, 0.0562672666389726, 
	-0.0101339519896671, 0.0225024737961402, -0.109882776305299, -0.0332032282917994, 
	0.0067157227807296, 0.062118859308588, -0.0238861001707844, 0.0364026332257749, -0.00812783285176577, 
	-0.00616317127180824, -0.105157219486611, 0.0341608713466223, 0.0908877038124917, 
	0.105309607116811, 0.0883248091680716, -0.115318973949319, 0.0421341854564849, -0.0150118938539593, 
	0.150065059907409, -0.0453672676923237, -0.00320765254563198, -0.0143740291380408, 
	-0.0106961459670495, -0.109882776305299, 0.065671568047322, -0.00516249579518972, 
	0.0082422145582809, 0.0344321550589146, -0.0156611731215158, -0.0203827434554648, 
	0.043222307320734, -0.0499208288955118, -0.034902115895779, 0.0417287642918348, 0.0883248091680716, 
	0.0171537365506364, -0.0407646797298245, -0.0341011365412471, -0.0391855243867598, 
	0.00200958946554938, -0.0475466713381746, 0.0265210314610411, -0.0373216029648585, 
	0.0229211001523151, 0.0120709936073727, 0.0421785455577771, -0.0373216029648583, -0.0499983305112612, 
	0.00454907090758747, -0.0276906307296653, 0.00824221455828061, 0.00346053831327734, 
	0.029484624608168, 0.0294580004312684, 0.0554349115107607, -0.105157219486611, -0.0202795220743577, 
	0.0288890932445337, 0.00963552717626405, 0.0116534306447447, 0.0150084929730713, 0.0320448889866632, 
	-0.03918552438676, -0.0452356010908571, -0.0738004671640713, 0.0477600993434907, -0.0106961459670494, 
	0.0918178620670331, 0.0334802901471991, -0.00946257397354986, -0.00847912176684112, 
	-0.0238861001707846, -0.000754751030599229, -0.0288847544781005, 0.0554349115107608, 
	-0.0208063493537594, 0.00156214455673548, -0.0130474050175741, -0.0341011365412472, 
	0.0114369766550912, 0.00720843949866068, 0.0553047567401012, -0.014374029138041, -0.0928598422683184, 
	-0.0450993900014553, 0.0682845790457039, -0.0094625739735501, 0.0621188593085882, 
	0.0162623389499551, -0.0967695797320935, 0.0294580004312686, -0.016761761951723, 0.000541546449884234, 
	0.0146293297524477, 0.0417287642918348, 0.00652212777447729, 0.00437665681935577, 
	-0.0459970958454529, -0.0150118938539596, 0.0048962312586916, 0.0240905594519894, 
	0.0553047567401016, 0.0477600993434905, 0.0225024737961401, -0.0184958816272265, -0.0357234657073745, 
	-0.0276906307296654, 0.073882908554339, -0.00420812015632072, -0.0141170429864752, 
	0.042178545557777, -0.00375865097145605, -0.00115954990368299, -0.0141170429864755, 
	-0.0203827434554647, 0.122364659394791, 0.00858971709754078, 0.0146293297524475, -0.0130474050175741, 
	0.105309607116811, 0.0050266938288327, -0.0322150730459858, 0.0320448889866631, -0.0349739365241251, 
	-0.0220462715137639, -0.0994883032258572, 0.0265210314610413, 0.0238932576479779, 
	0.0536515163790981, -0.0357234657073746, -0.00516249579518958, 0.0665916290733095, 
	-0.0123226319350056, -0.0967695797320932, -0.0288847544781007, -0.00616317127180804, 
	0.0156101733947743, -0.0307924712082472, 0.0288890932445339, -0.0617574185122362, 
	-0.0593802239633945, -0.0322150730459857, -0.0407646797298247, -0.09768398667849, 
	0.0561565321579812, 0.0240905594519894, -0.00320765254563187, 0.0577609848722065, 
	0.0569541275475471, -0.0450993900014554, 0.0334802901471989, 0.00671572278072969, 
	-0.06470961428441, -0.0123226319350057, 0.029484624608168, -0.0550200166478704, 0.0329889007471908, 
	0.00858971709754114, -0.0349021158957792, -0.00308372885644857, -0.0264606620873438, 
	0.00437665681935603, 0.0421341854564849, -0.000147297384300216, 0.0561565321579811, 
	0.007208439498661, -0.0738004671640712, -0.0101339519896671, -0.00655333051684645, 
	0.0536515163790982, 0.00454907090758737, -0.0302540644804241, -0.000986411970580709, 
	-0.00115954990368301, 0.0120709936073726, -0.0688811889267967, -0.000986411970580745, 
	-0.00420812015632054, -0.015661173121516, -0.0196437451441433, 0.0329889007471911, 
	0.00054154644988431, 0.00156214455673544, 0.0908877038124919, 0.0345538650150859, 
	-0.0593802239633948, 0.0150084929730711, 0.00828660019656213, -0.0514790452192511, 
	-0.0220462715137638, -0.0475466713381746, 0.0314831466765733, -0.00655333051684667, 
	-0.0184958816272266, 0.0656715680473221, -0.0198544031197167, -0.0647096142844098, 
	0.016262338949955, -0.00075475103059956, -0.00812783285176562, 0.0608958999085091, 
	0.0156101733947744, -0.0202795220743579, 0.0457727861125239, 0.0345538650150859, 0.00502669382883248, 
-0.000463802449197372, -0.000463802449197332, 0.000463802449197349, 0.000463802449197351, 
	-0.010477702129647, -0.0464665000370266, 0.0220428129887588, 0.0344375867287178, 0.0216674737874698, 
	-0.010477702129647, 0.0560741643861347, -0.0677277384931552, -0.067727738493155, 0.0344375867287174, 
	0.0156941889893094, 0.0180597652243254, 0.056074164386135, 0.0220428129887587, -0.0933473639150055, 
	0.0156941889893093, -0.0293391976330948, -0.0932453067229293, 0.0878274737021763, 
	0.0242793285242008, 0.0485779227455598, -0.0932453067229295, 0.0223870576811139, -0.0241861737407704, 
	-0.0235193533044299, 0.000118888613577861, 0.00128508320215766, 0.0441581944774529, 
	0.00428177416486444, 0.000118888613577626, 0.00779878649511557, 0.0222381374551601, 
	0.0594052754821123, 0.0485779227455597, -0.0502510182341243, -0.0360647062060777, 
	0.0594052754821124, -0.0293391976330949, 0.00875244082473641, -0.0492962208034008, 
	-0.0296618701703847, 0.00428177416486473, 0.0395560622308369, 0.0418981981608176, 
	-0.0296618701703845, -0.0235193533044301, 0.0425471609498266, -0.057093675968167, 
	-0.0492962208034008, -0.0241861737407707, -0.0109734464307905, 0.016728102481807, 
	-0.036064706206078, 0.0242793285242011, 0.0294948619287879, 0.0167281024818067, -0.057093675968167, 
	0.0222381374551599, 0.0722201485185034, -0.0216704210161871, 0.041898198160818, 0.044158194477453, 
	-0.0463262063977588, -0.021670421016187, 0.00875244082473658, 0.0223870576811138, 
	-0.00456019604850303, 0.0294948619287876, -0.0502510182341242, 0.0878274737021765, 
	-0.00456019604850313, -0.0109734464307904, 0.0425471609498264, 0.00779878649511525, 
	-0.0973671049621886, -0.0463262063977585, 0.039556062230837, 0.00128508320215778, 
	-0.0973671049621886, 0.0722201485185031, -0.0627570009450773, -0.0797238324206173, 
	0.140767726062476, -0.0276260903298766, 0.00881167040367475, -0.078249765989995, -0.00523056124232903, 
	-0.0185766498942799, -0.0374320578189311, 0.0117669746123997, 0.0556836651602836, 
	0.0578088917484239, 0.0676687860111418, 0.0327738583543142, -0.0148958468956672, -0.061267468945588, 
	0.10493463696036, -0.0113435635717715, -0.00721954939909993, -0.0377936012439291, 
	0.0122164187358159, -0.0797238324206173, -0.0568460894161639, 0.0311081963780356, 
	0.133601077731605, -0.00671564746441932, -0.0528047713871475, -0.0516936011989242, 
	-0.119203319651017, 0.00115994362947247, 0.0724881568975275, 0.0213690453832459, -0.0720923600717887, 
	0.00115994362947234, -0.00695396382178918, 0.0543670269596759, -0.125859317904574, 
	0.0327738583543145, 0.0796861561093688, 0.0135181920544686, 0.123032120013049, -0.100643281185908, 
	0.0347444469878001, -0.0558482026127838, -0.0461787415295559, 0.0900024556579412, 
	0.0139850710093017, -0.0136505906602339, 0.0410612336881443, -0.00671564746441936, 
	0.0525617287858304, -0.0826255408446909, -0.044074886825311, 0.0117669746123998, 0.041360519894476, 
	-0.00893371906798711, 0.0575760849417264, -0.0931642510948704, -0.00324488678649552, 
	0.0466318394347546, 0.0312745033942634, -0.100643281185908, 0.0492828269310608, 0.0423240883157436, 
	0.00269140467515925, 0.0122164187358163, -0.0585395911173929, 0.10303704318853, -0.157116638269323, 
	0.00881167040367467, 0.105283727948474, 0.0915991626627342, 0.107502344423681, -0.0440748868253112, 
	-0.0661704242327229, -0.0475080515997711, -0.0603024385503418, -0.125859317904574, 
	0.0509718528445423, 0.0991251974042955, -0.105776131446041, 0.104934636960361, 0.0249449484422728, 
	0.0353018215255197, 0.0026914046751591, -0.0627570009450772, 0.00696309575248906, 
	0.0237633028843342, -0.14082928597364, 0.0410612336881443, 0.0456853367966083, 0.0628351563136244, 
	0.0388527431543225, -0.0720923600717893, 0.0167340558246302, -0.0327906597105642, 
	0.0388527431543225, -0.119203319651017, -0.0211964431554095, 0.071885149481719, -0.0603024385503416, 
	0.0676687860111417, -0.052165429553078, 0.0490808562571427, -0.0661382171163142, 0.0312745033942631, 
	0.015821055791705, 0.0585987201611833, 0.0759287190492183, -0.0461787415295562, -0.0117900765388416, 
	0.0239382971799974, -0.14082928597364, 0.133601077731604, -0.081898744864001, 0.0594650829356524, 
	0.10750234442368, -0.0374320578189308, -0.0452600173671936, -0.0483296225419859, 0.0213845366220093, 
	0.0575760849417267, 0.00676880191874681, -0.0431822625326563, -0.0661382171163142, 
	0.123032120013049, -0.111215495043978, -0.00277208382092413, 0.0237633028843341, 0.0311081963780355, 
	-0.0221482536909807, -0.0820194663747898, 0.0915991626627342, -0.0185766498942803, 
	-0.0101127060822483, -0.0870959804269763, -0.048329622541986, -0.00893371906798703, 
	0.0139124579420712, 0.032377437237111, 0.0490808562571426, 0.0135181920544688, -0.0243024626839008, 
	-0.0215684831459035, 0.0353018215255193, -0.037793601243929, -0.096672132123848, 0.0630992056361797, 
	0.10303704318853, -0.0276260903298769, 0.0308878420403376, -0.0820194663747896, 0.0594650829356522, 
	-0.0826255408446906, 0.0430226071900405, 0.00963271264778547, 0.0718851494817189, 
	0.054367026959676, -0.0692694738584989, -0.040254600101089, -0.0327906597105644, 0.0213690453832463, 
	-0.0054174615397598, -0.0402546001010891, 0.0991251974042956, -0.0612674689455879, 
	0.00594889214235575, -0.0215684831459035, -0.00277208382092386, 0.0423240883157436, 
	0.0210143562232235, 0.0116537878004602, 0.0239382971799972, -0.0136505906602336, -0.0182380848028855, 
	-0.0137200427330651, 0.0628351563136242, -0.0516936011989241, 0.0211239303983325, 
	0.0096327126477855, -0.047508051599771, 0.057808891748424, 0.00147991709168867, 0.032377437237111, 
	-0.0431822625326562, 0.0466318394347544, -0.0344743683392181, -0.0153014149606384, 
	0.0585987201611829, -0.0558482026127833, -0.0360747263650465, 0.0116537878004602, 
	0.00696309575248927, -0.056846089416164, 0.0277475924480734, 0.0308878420403378, 0.105283727948474, 
	-0.00523056124232887, -0.0675534029427832, -0.0101127060822482, -0.0452600173671937, 
	0.0413605198944762, -0.00214061566747403, 0.00147991709168886, -0.052165429553078, 
	0.0796861561093686, -0.00397475676985887, 0.00594889214235594, 0.0249449484422732, 
	-0.00721954939910045, 0.0286957148465511, -0.0966721321238481, -0.0585395911173929, 
	0.140767726062476, 0.0277475924480735, -0.0221482536909805, -0.0818987448640011, 0.0525617287858303, 
	0.00365288963133538, 0.0211239303983323, -0.0211964431554093, -0.00695396382178923, 
	0.0225944220861678, -0.00541746153975958, 0.01673405582463, 0.0724881568975273, 0.0225944220861681, 
	-0.0692694738584989, 0.0509718528445421, -0.0148958468956671, -0.00397475676985865, 
	-0.0243024626839013, -0.111215495043978, 0.049282826931061, 0.000640289515774941, 
	-0.0360747263650465, -0.0117900765388415, 0.0139850710093019, -0.0302831160653335, 
	-0.0182380848028857, 0.0456853367966082, -0.0528047713871473, 0.00365288963133519, 
	0.0430226071900407, -0.0661704242327228, 0.0556836651602835, -0.00214061566747406, 
	0.0139124579420712, 0.00676880191874705, -0.00324488678649542, -0.0664166517552217, 
	-0.0344743683392182, 0.0158210557917048, 0.0347444469878001, 0.000640289515774756, 
	0.0210143562232235, 
-0.0143486495462031, -0.0143486495462034, 0.0143486495462032, 0.0143486495462033, 
	0.0505061593604172, -0.185278001070375, 0.050787869728047, 0.0696353224357078, 0.0256163214593171, 
	0.0505061593604176, -0.025329359266923, -0.0651417710990155, -0.0651417710990155, 
	0.069635322435707, 0.0199698397706768, -0.0101147415611655, -0.0253293592669219, 0.0507878697280466, 
	-0.0310797006855979, 0.0199698397706768, 0.189649986192956, -0.119901007433239, 0.0677315576792986, 
	-0.0869743770785986, -0.104593243103823, -0.119901007433238, -0.0524090747121087, 
	0.0916253241787967, 0.0577025208809603, 0.0645128289867927, -0.0403671385120392, -0.0310603416276674, 
	-0.0225743735472862, 0.0645128289867923, 0.0175324298863434, 0.0101644371098583, -0.0601148395170382, 
	-0.104593243103823, -0.002045681201891, 0.192370085282069, -0.0601148395170378, 0.189649986192956, 
	0.0349803001819799, -0.114009287497481, -0.0259964016306004, -0.0225743735472868, 
	-0.0217651035737031, 0.0450065194846677, -0.0259964016306007, 0.0577025208809605, 
	-0.105644562243596, 0.00879667189422054, -0.114009287497481, 0.0916253241787962, 0.00069746441724381, 
	-0.043455272197574, 0.19237008528207, -0.0869743770785986, 0.00769488642981033, -0.0434552721975746, 
	0.00879667189422027, 0.0101644371098581, -0.0616649708071788, 0.0626737015737775, 
	0.0450065194846676, -0.0310603416276673, -0.086734620991943, 0.0626737015737772, 0.0349803001819799, 
	-0.0524090747121086, -0.0155954711666044, 0.00769488642981066, -0.00204568120189114, 
	0.0677315576792981, -0.0155954711666044, 0.000697464417243631, -0.105644562243595, 
	0.0175324298863431, 0.143767052663598, -0.0867346209919435, -0.0217651035737029, -0.0403671385120388, 
	0.143767052663598, -0.0616649708071791, 0.123783876541979, -0.0337352716745931, 0.0593160859018334, 
	0.0402852954237367, -0.0563154847064149, 0.0330991249623954, -0.0706077039851412, 
	-0.0260769437040784, 0.0244874364358533, 0.0535772606436011, 0.00438025813345112, 
	-0.0147133975336075, -0.0730701976893853, 0.0203195966032814, -0.0114066443305254, 
	-0.0228171316619692, 0.0120211106930275, -0.0665379943591412, -0.0669207866376671, 
	0.0168444271999574, 0.00521168418917684, -0.0337352716745929, -0.035754324250457, 
	-0.0556230956973657, -0.014938866711606, -0.1221827351916, -0.0046929149434201, 0.0894054421345179, 
	0.0323049810598705, 0.04226201337144, -0.0010268760571505, 0.0180852058046362, -0.0450437727448153, 
	0.04226201337144, 0.0836211378061915, -0.0231368575518555, 0.0603460237348368, 0.0203195966032815, 
	0.0374701475070478, -0.0536229388583734, 0.00449091247945979, -0.0948452857116511, 
	-0.0563615965052467, 0.106348831225399, 0.0274411284195136, 0.0417659849537526, -0.0224952220631778, 
	-0.0777722329377558, 0.07332376374596, -0.1221827351916, 0.0366601850442855, -0.0103755871459316, 
	0.0159090822802869, 0.0535772606436012, 0.00884822130839817, -0.0138217352454935, 
	-0.0323875252996416, 0.0957559015214262, 0.0243106699031951, -0.0701466162386365, 
	0.0619187582715951, -0.0948452857116511, 0.019480078529372, 0.0236108860205417, -0.0138834087522341, 
	0.00521168418917689, -0.0136660302054824, -0.0377770847484985, -0.0630853399313895, 
	-0.0563154847064146, -0.0353308055637333, 0.0501383870977149, 0.0495854504739011, 
	0.0159090822802866, -0.039459508189997, -0.0280807057660815, 0.0371101985386972, 0.0603460237348365, 
	0.0650694867064406, 0.0298443763020951, -0.115742506598989, 0.0120211106930278, 0.049556623587168, 
	-0.00595006719824446, -0.0138834087522341, 0.123783876541979, 0.0522560815016728, 
	0.0274934369015384, -0.0181065936495023, 0.0733237637459602, -0.0168149499730503, 
	-0.00342191994142806, -0.0305457354564833, -0.0450437727448149, 0.0150003682732343, 
	-0.0534201475694172, -0.0305457354564834, 0.0323049810598708, -0.02845020323697, 0.000694556002982002, 
	0.0371101985386973, -0.0730701976893854, 0.00947303692916995, 0.00391258867423155, 
	-0.0104654701895725, 0.061918758271595, -0.00436786153113619, -0.0688505301245892, 
	0.0551704772380861, 0.0274411284195139, -0.0268550848685858, -0.0107500013043467, 
	-0.018106593649502, -0.014938866711606, -0.0235756589524883, 0.0306247176829955, 0.0495854504739011, 
	0.0244874364358531, -0.0121020199452186, -0.00426834608357523, -0.0474803781568369, 
	-0.0323875252996413, -0.0026371955275582, -0.023139463259559, -0.0104654701895725, 
	0.00449091247945954, 0.0627138276852697, -0.0479425980809362, 0.0274934369015382, 
	-0.0556230956973656, -0.024176729340287, -0.0617028993613668, 0.0501383870977146, 
	-0.0260769437040784, 0.0220171292495895, 0.0455467515355707, -0.00426834608357513, 
	-0.0138217352454935, 0.0175818106827496, 0.00120573506356291, 0.00391258867423162, 
	-0.0536229388583734, -0.0044221208748134, 0.0106771988613812, -0.0059500671982445, 
	0.0168444271999576, 0.0152769492249147, 0.166198776055442, -0.0377770847484983, 0.0402852954237366, 
	-0.0277796883924704, -0.0617028993613668, 0.0306247176829957, -0.0103755871459318, 
	0.00804962398999281, -0.0206038680972464, 0.000694556002981886, -0.0231368575518556, 
	-0.0223047928178395, 0.00129182216913903, -0.053420147569417, 0.0180852058046357, 
	0.0428397914898627, 0.00129182216913901, 0.0298443763020949, -0.0228171316619692, 
	-0.00754000639164888, 0.0106771988613811, -0.0479425980809363, 0.0236108860205419, 
	-0.0375276473824303, 0.000194388635645903, -0.0107500013043465, -0.0777722329377559, 
	0.0227852042325476, 0.128410731583332, -0.0034219199414284, 0.0894054421345178, -0.0203731346111758, 
	-0.0206038680972463, -0.0280807057660816, -0.0147133975336073, 0.0105280266084588, 
	0.00120573506356272, -0.0231394632595589, -0.0701466162386365, 0.0169355195671209, 
	-0.0103840610608683, -0.0688505301245892, 0.106348831225399, 0.0249810118373214, 0.000194388635645842, 
	0.0522560815016728, -0.0357543242504571, 0.0462582313232344, -0.0277796883924705, 
	-0.0353308055637333, -0.0706077039851412, 0.0315123055871765, 0.0220171292495897, 
	-0.0121020199452185, 0.0088482213083984, -0.0228696991382428, 0.0105280266084589, 
	0.00947303692917018, 0.0374701475070478, -0.0317082916147582, -0.00754000639164879, 
	0.049556623587168, -0.066920786637667, 4.15326236934212e-05, 0.0152769492249145, -0.0136660302054821, 
	0.0593160859018334, 0.0462582313232343, -0.0241767293402869, -0.0235756589524883, 
	0.0366601850442854, -0.0083068626472256, -0.0203731346111758, -0.0284502032369699, 
	0.0836211378061912, -0.0973132616418402, 0.0428397914898627, 0.0150003682732344, -0.0010268760571502, 
	-0.0973132616418403, -0.0223047928178393, 0.0650694867064408, -0.0114066443305255, 
	-0.0317082916147584, -0.00442212087481357, 0.0627138276852696, 0.0194800785293722, 
	0.0365921346116342, 0.0249810118373216, -0.026855084868586, -0.0224952220631777, -0.0601695182927273, 
	0.0227852042325475, -0.0168149499730501, -0.00469291494342024, -0.0083068626472255, 
	0.00804962398999285, -0.0394595081899974, 0.00438025813345157, -0.0228696991382428, 
	0.0175818106827497, -0.00263719552755796, 0.0243106699031949, 0.10515805872084, 0.0169355195671207, 
	-0.00436786153113619, -0.0563615965052464, 0.0365921346116343, -0.0375276473824303, 
-0.00130034535025277, -0.00130034535025277, 0.00130034535025272, 0.00130034535025282, 
	0.0100215299582194, -0.0983968224737735, 0.115418616890121, -0.028343669724819, 0.130795539418458, 
	0.0100215299582196, -0.0729430728105023, -0.0691743419164279, -0.0691743419164277, 
	-0.0283436697248194, -0.00718266427841259, 0.106001021269912, -0.0729430728105023, 
	0.11541861689012, -0.0339925344509525, -0.00718266427841245, -0.0194016339343452, 
	-0.0233401385980736, 0.031894656129861, 0.0208686463607771, -0.0308176456428362, -0.0233401385980731, 
	0.0691713284354277, -0.113410366668292, -0.0102784897006453, 0.0780456469985784, 0.000135586322054888, 
	0.0475158732701327, 0.0152541087955201, 0.0780456469985778, -0.0787450607163834, -0.0428983648025332, 
	0.0312930578877466, -0.030817645642836, 0.0848739563498689, 0.0454461708236784, 0.0312930578877464, 
	-0.019401633934345, 0.0191858917687117, -0.0210557857638935, -0.0823816810384218, 
	0.0152541087955198, 0.000337805376992052, -0.00615330594459248, -0.0823816810384219, 
	-0.0102784897006451, 0.0267028020521397, -0.00321697322950025, -0.0210557857638935, 
	-0.113410366668292, 0.0761358463337108, -0.010844035817953, 0.0454461708236786, 0.020868646360777, 
	-0.0838144510913218, -0.0108440358179532, -0.0032169732295002, -0.0428983648025334, 
	0.0344789078565063, 0.00445376589711455, -0.00615330594459261, 0.0475158732701327, 
	0.0601846880472575, 0.00445376589711459, 0.0191858917687116, 0.0691713284354278, -0.0774858419233199, 
	-0.083814451091322, 0.084873956349869, 0.0318946561298607, -0.0774858419233201, 0.076135846333711, 
	0.0267028020521397, -0.0787450607163838, -0.0421349638339656, 0.0601846880472573, 
	0.000337805376991934, 0.000135586322054737, -0.0421349638339661, 0.0344789078565064, 
	0.0643832855968628, -0.0266440149318521, -0.046799725892542, -0.0103411787068141, 
	-0.0129859940478767, 0.138653466647073, -0.0114811274018584, -0.137526483795412, -0.075713415133801, 
	-0.0091033206685224, 0.0682284398836387, 0.0484829520485458, 0.0895634942604828, 0.0426116629771218, 
	-0.029233485394747, -0.0820730254820806, -0.149882062122864, 0.0726288857504768, 0.0087612859725179, 
	0.0376742447570337, -0.04473472552036, -0.0266440149318519, 0.0539891389246094, -0.00595053707047051, 
	0.0448416724686837, 0.0626312652043098, -0.0495788147941565, 0.0112772055565909, -0.0654137414535616, 
	-0.110721565328568, 0.0317840152622663, 0.0309409248515715, 0.0571350848008999, -0.110721565328569, 
	0.0263320774157947, 0.0169759134112287, -0.0214332998054629, 0.0426116629771219, -0.0100790128348377, 
	0.066946296661757, 0.0138566986802932, -0.0100335266745817, -0.0359853403588253, 0.0322977546751686, 
	-0.0263738421453984, -0.0448322683086122, 0.0962215888905724, 0.0225003948335707, 
	0.0012729940194332, 0.0626312652043096, -0.0369174300450137, -0.011732720383209, 0.0249584671428516, 
	-0.00910332066852236, -0.0579944065713302, 0.120184907095579, -0.0933319972875734, 
	0.0613200220130098, -0.0225062718825388, -0.0242268135592814, 0.0691342535594448, 
	-0.0100335266745815, -0.0994436307885293, -0.00255546089886709, 0.0619428837116551, 
	-0.04473472552036, 0.0540067430920764, -0.0399218433956249, 0.0995876592508211, -0.0129859940478765, 
	-0.0213029022770674, -0.0961164085687135, 0.0953610338870416, 0.0249584671428517, 
	-0.0647292805665821, 0.0292837358865576, 0.0373844037287275, -0.0214332998054629, 
	-0.0119573273171918, 0.0414523942176058, 0.116168372852915, -0.149882062122864, 0.08910261833604, 
	-0.0240958711783436, 0.061942883711655, 0.0643832855968629, -0.073361831274751, -0.072365971968112, 
	-0.0091886803011921, 0.00127299401943294, 0.0605391501911908, -0.0334375721407204, 
	-0.0165584024534111, 0.0571350848008997, 0.00188482646183741, -0.0635172945732192, 
	-0.0165584024534113, -0.0654137414535613, -0.00812893135281234, 0.00771939422136303, 
	0.0373844037287274, 0.0895634942604827, -0.0640905215603472, -0.0476032676333435, 
	-0.0727003316580117, 0.0691342535594447, 0.0212708143892138, -0.0173669309136546, 
	0.0655891901746658, -0.0263738421453982, -0.00299535191164905, -0.042373302062211, 
	-0.00918868030119202, 0.0448416724686838, -0.00451508884174031, -0.113519584364173, 
	0.0953610338870417, -0.0757134151338014, 0.0258530295994429, -0.0557791380533281, 
	0.15844188778808, -0.0933319972875732, -0.0321915577213709, -0.00621553072699651, 
	-0.0727003316580117, 0.0138566986802931, 0.0329150512648703, 0.0227116084833479, -0.0723659719681118, 
	-0.00595053707047082, 0.0143842883132281, 0.042876434961461, -0.0961164085687138, 
	-0.137526483795412, 0.0501482692081539, 0.0700842564876795, -0.0557791380533284, 0.120184907095579, 
	0.0776621785328459, -0.0659321012413854, -0.0476032676333433, 0.0669462966617569, 
	0.00575573042739882, -0.0359427952737653, -0.0240958711783437, 0.0376742447570342, 
	-0.0417171607052038, 0.0735849579501923, -0.0399218433956251, -0.010341178706814, 
	0.028255233501755, 0.042876434961461, -0.113519584364173, -0.0117327203832088, 0.0470120869293433, 
	-0.00557423327328303, 0.00771939422136294, 0.0169759134112287, -0.0592979550692164, 
	0.0237586116186717, -0.0635172945732194, 0.0309409248515714, 0.00560078487347548, 
	0.023758611618672, 0.041452394217606, -0.0820730254820805, 0.0336650617357067, -0.0359427952737652, 
	0.0227116084833479, -0.00255546089886728, 0.00492853969315208, 0.00939422057887355, 
	-0.0423733020622112, 0.0225003948335707, 0.0010203078594364, 0.0233063652663188, -0.0334375721407201, 
	0.0112772055565909, 0.0215812939128197, -0.00557423327328304, 0.0292837358865576, 
	0.0484829520485459, 0.0356812865764146, -0.0659321012413856, -0.00621553072699645, 
	-0.0242268135592815, 0.0325072307432616, 0.0581198015902739, -0.0173669309136547, 
	0.0322977546751688, -0.0198712784432727, 0.00939422057887343, -0.0733618312747511, 
	0.0539891389246093, 0.0103033506170984, 0.0282552335017549, -0.0213029022770672, -0.0114811274018585, 
	0.0518070889061999, 0.0501482692081535, 0.0258530295994428, -0.0579944065713301, -0.0810257515278476, 
	0.0356812865764148, -0.0640905215603471, -0.0100790128348379, -0.0433099784318435, 
	0.0336650617357068, 0.0891026183360399, 0.00876128597251774, 0.0287272127465151, -0.0417171607052039, 
	0.0540067430920764, -0.0467997258925419, 0.0103033506170984, 0.0143842883132282, -0.00451508884174035, 
	-0.0369174300450138, -0.057634616949386, 0.0215812939128199, -0.00812893135281212, 
	0.0263320774157949, 0.0523319153972525, 0.00560078487347556, 0.00188482646183727, 
	0.0317840152622664, 0.0523319153972529, -0.0592979550692169, -0.0119573273171917, 
	-0.0292334853947471, -0.0433099784318436, 0.00575573042739845, 0.0329150512648704, 
	-0.0994436307885291, 0.0442648941329661, -0.0198712784432729, -0.00299535191164896, 
	0.0962215888905726, -0.0340618567911025, 0.00102030785943631, 0.0605391501911908, 
	-0.0495788147941564, -0.057634616949386, 0.0470120869293436, -0.0647292805665821, 
	0.0682284398836384, -0.0810257515278475, 0.077662178532846, -0.0321915577213705, -0.0225062718825388, 
	-0.019944364973318, 0.0325072307432613, 0.0212708143892134, -0.0359853403588255, 0.0442648941329659, 
	0.00492853969315226, 
0.00179570483466215, 0.00179570483466218, -0.00179570483466218, -0.00179570483466211, 
	-0.0156502397464926, -0.00638661030304646, 0.0397900073505291, -0.015957452466328, 
	-0.0938772633896843, -0.0156502397464924, 0.101176061601198, 0.0101471463696404, 0.0101471463696405, 
	-0.0159574524663279, -0.108532122598711, 0.112546723860736, 0.101176061601199, 0.0397900073505291, 
	-0.0342296511876792, -0.108532122598711, 0.0555388484091676, -0.0462495590800697, 
	-0.0298827915100743, 0.00494326243448368, -0.0133026814299517, -0.0462495590800696, 
	0.0436476877499379, 0.00951794245703709, -0.00637894844997187, -0.1475740551373, 0.0523625918937671, 
	0.141380419044034, 0.12059090721718, -0.1475740551373, 0.0149258517456386, -0.00390015629184709, 
	-0.035870504341699, -0.0133026814299517, -8.4709685912479e-05, -0.0446193679321208, 
	-0.0358705043416989, 0.0555388484091677, -0.0206777543450458, -0.0146408294689154, 
	-0.0102453844342188, 0.120590907217181, -0.0737902433926633, 0.0646207822108997, -0.0102453844342186, 
	-0.00637894844997214, 0.0764024331743605, -0.0496309539205294, -0.0146408294689154, 
	0.0095179424570373, 0.0190420939292584, -0.00377206054773967, -0.0446193679321212, 
	0.0049432624344839, 0.0274907135790493, -0.00377206054773983, -0.0496309539205293, 
	-0.00390015629184784, -0.0116495749851986, -0.0433514374011348, 0.0646207822109, 0.141380419044034, 
	-0.0501030399930629, -0.043351437401135, -0.0206777543450454, 0.0436476877499376, 
	0.0507154146172574, 0.0274907135790492, -8.4709685912455e-05, -0.0298827915100745, 
	0.0507154146172574, 0.0190420939292586, 0.0764024331743606, 0.0149258517456388, -0.0754548961146158, 
	-0.0501030399930629, -0.073790243392663, 0.0523625918937673, -0.0754548961146159, 
	-0.0116495749851988, 0.0698784661208745, -0.0532805596900315, -0.0981407876742443, 
	0.137081729652569, 0.0458759030039491, -0.0821042200287536, 0.0162185442760739, -0.0262397863313391, 
	0.0821811798548056, -0.049711663874427, -0.112309146808674, 0.0499568393182215, 0.0488433589862849, 
	0.00969427129006992, -0.0552513184191085, 0.00165695057723736, 0.0150559119954926, 
	-0.0578034484574671, 0.0221443723678096, 0.00730048266421325, 0.00475055722329812, 
	-0.0532805596900315, -0.0218765173609756, 0.0241569607476393, -0.071838210134262, 
	0.00834021011737932, -0.0232833515228072, 0.130429039289627, -0.0263376075370127, 
	-0.0417865820455706, 0.155385506084533, -0.0777433740449125, -0.00277460139314764, 
	-0.0417865820455709, 0.0908689871065083, -0.0526867521177617, -0.0604912412663091, 
	0.00969427129007028, -0.0157659582005295, -0.0810111269605316, 0.0128474829212036, 
	0.0249054564943489, 0.00584613921691501, 0.00876351326129987, 0.0661514424924739, 
	-0.0431496946256711, 0.076366321561286, 0.042012349615945, 0.0691245907576406, 0.00834021011737911, 
	-0.0354667503550398, 0.0785928566972007, -8.51959730387749e-05, -0.0497116638744273, 
	0.0179230042339317, -0.115700199523766, 0.0125332061395361, 0.0912340943772534, -0.0499361634953785, 
	-0.0389052852757722, 0.0191878999752526, 0.0249054564943489, -0.0940460450144571, 
	0.0460525322530086, -0.00657196856147491, 0.00475055722329848, 0.0215808254698366, 
	-0.0556299184733592, -0.115553850606894, 0.0458759030039489, 0.0546332276603777, 0.00174203851261571, 
	-0.125574824773814, -8.5195973038894e-05, 0.0862353495321817, 0.0393399615287584, 
	0.024055092180428, -0.0604912412663087, -0.00873842173945957, 0.000555202893219518, 
	-0.0229354575693188, 0.0150559119954925, -0.00486173173887972, -0.023129227028993, 
	-0.00657196856147503, 0.0698784661208747, -0.0120530480391883, 0.0042853988889563, 
	-0.0204256009526481, 0.0691245907576406, -0.0208123371290846, -0.0485644070209537, 
	-0.00160892786538845, -0.00277460139314764, -0.0344887070224619, 0.0242314068120825, 
	-0.00160892786538877, -0.0263376075370127, -0.0531301018301617, 0.0708312527983444, 
	0.024055092180428, 0.048843358986285, 0.00567748556724052, 0.0420149704832274, -0.0553468641217893, 
	0.0191878999752522, -0.0283775232459372, -0.0092537560001889, 0.021191506836389, 0.0661514424924738, 
	-0.0771491118675014, 0.0544269447495383, -0.0204256009526481, -0.0718382101342619, 
	0.0894559711931927, -0.00743754454050161, -0.125574824773814, 0.0821811798548058, 
	-0.0173929299348925, 0.0544076264039287, 0.0848577515511646, 0.0125332061395359, -0.00864795972312634, 
	-0.012340564793214, -0.0553468641217896, 0.0128474829212038, 0.0746436980339911, -0.0817752707539345, 
	0.0042853988889561, 0.024156960747639, -0.00218539466422928, -0.0408977944412814, 
	0.00174203851261601, -0.0262397863313389, 0.0276751347733199, 0.00634055550244015, 
	0.0544076264039284, -0.115700199523766, 0.0660824173858919, 0.0142522496632037, 0.0420149704832275, 
	-0.0810111269605319, 0.0686075874771994, -0.0333834915476349, -0.0231292270289931, 
	0.00730048266421367, -0.0681733243228733, 0.0393827007555319, -0.055629918473359, 
	0.137081729652569, -0.0356107543034444, -0.0408977944412816, -0.0074375445405017, 
	0.0785928566972009, 0.0311075673173912, -0.0747721658950409, 0.0708312527983446, -0.0526867521177617, 
	-0.0116037389010142, -0.0103128223273084, 0.0242314068120828, -0.0777433740449124, 
	0.0141938356396087, -0.0103128223273086, 0.000555202893219441, 0.0016569505772372, 
	0.0272711817853308, -0.0333834915476353, -0.0817752707539346, 0.0460525322530085, 
	0.00300668283499533, 0.0210664806807318, 0.0544269447495384, 0.042012349615945, -0.0374110297871981, 
	-0.10237970197942, -0.0485644070209534, 0.130429039289627, 0.057528315837267, -0.0747721658950411, 
	0.0393399615287584, 0.0499568393182213, 0.0378313685338504, 0.0142522496632034, -0.0123405647932141, 
	-0.0389052852757719, 0.00601245018661198, -0.00486964011068896, -0.00925375600018875, 
	0.00876351326129977, -0.0639276753429776, 0.0210664806807313, -0.012053048039188, 
	-0.0218765173609757, 0.0488625653585625, -0.0356107543034443, 0.0546332276603776, 
	0.0162185442760739, -0.0548792189598337, 0.0276751347733202, -0.0173929299348925, 
	0.0179230042339317, 0.0123539717843677, 0.0378313685338504, 0.00567748556724033, -0.0157659582005292, 
	0.0103080044270072, 0.0272711817853309, -0.00486173173887957, 0.0221443723678094, 
	0.0508059740080308, -0.0681733243228731, 0.0215808254698367, -0.0981407876742441, 
	0.0488625653585622, -0.00218539466422937, 0.0894559711931929, -0.0354667503550397, 
	-0.060802122058163, 0.0575283158372671, -0.0531301018301617, 0.0908689871065079, -0.0328906269866964, 
	0.0141938356396089, -0.0344887070224619, 0.155385506084533, -0.0328906269866966, -0.011603738901014, 
	-0.00873842173945948, -0.0552513184191086, 0.010308004427007, 0.0686075874771997, 
	0.074643698033991, -0.0940460450144573, 0.00787512620882806, -0.0639276753429776, 
	-0.0771491118675012, 0.076366321561286, -0.0119092198996495, -0.0374110297871981, 
	-0.0208123371290845, -0.023283351522807, -0.0608021220581628, 0.0311075673173911, 
	0.0862353495321816, -0.112309146808674, 0.0123539717843679, 0.0660824173858918, -0.00864795972312616, 
	-0.0499361634953787, -0.0228832230827229, 0.00601245018661212, -0.0283775232459372, 
	0.00584613921691475, 0.00787512620882789, 0.00300668283499577, 
0.00332848200132316, 0.0033284820013232, -0.00332848200132321, -0.00332848200132314, 
	0.00159777442139195, 0.1192273471081, -0.122968780970137, 0.00547214144196758, 0.0637208511127078, 
	0.00159777442139187, -0.0665415039985677, 0.00455136046579129, 0.00455136046579125, 
	0.00547214144196773, 0.0916452489159797, -0.104997232825062, -0.066541503998568, -0.122968780970137, 
	0.0945365540514017, 0.0916452489159797, -0.102070377831284, 0.0143396458558886, 0.0432482943081544, 
	0.0460802120886334, 0.0870928698708412, 0.0143396458558884, -0.0348460799093667, 0.0526409112907374, 
	0.0383844667761885, -0.0891982104077684, -0.0179672330475793, -0.0541878042909774, 
	0.0152441203455428, -0.0891982104077685, 0.0641967070543221, 0.0152295244498711, 0.0184060965831284, 
	0.087092869870841, -0.0436356533228812, 0.00185753798161925, 0.0184060965831284, -0.102070377831285, 
	0.0686179554193842, 0.0166441002501637, -0.141140739035919, 0.0152441203455425, 0.108966951126745, 
	-0.0496118364349363, -0.141140739035919, 0.0383844667761883, -0.00881487990006409, 
	0.116122512625586, 0.0166441002501637, 0.0526409112907376, 0.0259178245831823, -0.0906514756582924, 
	0.00185753798161939, 0.0460802120886333, 0.0481858670300071, -0.0906514756582922, 
	0.116122512625586, 0.0152295244498713, 0.00930894276638462, -0.049015730925862, -0.0496118364349363, 
	-0.0541878042909772, 0.0478181388267136, -0.0490157309258619, 0.0686179554193845, 
	-0.0348460799093668, -0.148499246538592, 0.0481858670300073, -0.0436356533228811, 
	0.0432482943081547, -0.148499246538592, 0.0259178245831822, -0.00881487990006442, 
	0.0641967070543225, -0.00866341192957041, 0.0478181388267138, 0.108966951126745, -0.0179672330475792, 
	-0.00866341192957036, 0.00930894276638435, 0.00473257303772523, -0.146274170809624, 
	-0.0271181480739026, 0.0665893680145172, 0.0983300992386004, 0.0579439661323723, -0.0828799950745753, 
	-0.059054424440509, 0.0757898432597091, -0.0310182680776124, 0.0550389390283249, -0.056562219902267, 
	0.0277539983663809, -0.029560771415286, 0.0331543557180586, 0.0147326294194799, 0.0203224837813207, 
	-0.0433880112325782, 0.030754722494012, 0.0794036748280867, 0.176975797613614, -0.146274170809624, 
	-0.026813722118031, 0.01045174116993, -0.0454154837109969, -0.0266315877442527, 0.0590185451195442, 
	-0.0218175535736612, 0.00132436620630322, -0.0339143379138674, 0.0279258950931554, 
	0.0573049879051465, 0.0379360172124626, -0.0339143379138676, 0.0633031838011523, -0.028940396323559, 
	-0.0137094213399051, -0.0295607714152863, -0.0106546070338963, -0.0352734106186814, 
	0.0251966796150489, -0.0257491253564578, -0.0179343784641756, 0.000519591158005673, 
	-0.0294195641879722, -0.0162458357138231, -0.0222010384343696, 0.0136786340451877, 
	0.055204107799055, -0.0266315877442528, -0.014275707861158, 0.000947308151898453, 
	-0.0300873031036534, -0.0310182680776125, -0.0710296607242226, 0.04293702149772, 0.00856945047030046, 
	-0.0041089255996655, 0.0778543625500574, -0.0181181803663703, 0.0784797169955348, 
	-0.025749125356458, -0.0494593518881704, 0.0119582846989646, -0.116544240687801, 0.176975797613614, 
	0.0433909531655584, -0.0854164135082436, -0.129508253657509, 0.0983300992386002, 0.0961930458326292, 
	0.0220779784571214, -0.0152516682422485, -0.0300873031036534, -0.00227574816506609, 
	0.00397906618808671, 0.0631840391402236, -0.0137094213399052, -0.0159388832061007, 
	-0.0316781966125987, 0.0369523407463001, 0.0203224837813205, -0.033878951679572, -0.00498977626492003, 
	-0.116544240687801, 0.00473257303772545, -0.00711944346907111, 0.0168607332878617, 
	-0.0394425251798984, 0.0552041077990553, 0.017863176027883, 0.0349931967723442, -0.0958389741596671, 
	0.0379360172124623, 0.0650402379322469, 0.00950681926512146, -0.0958389741596673, 
	0.00132436620630337, -0.0161747233687222, -0.0304514077138325, 0.0631840391402237, 
	0.0277539983663805, -0.0519579585523532, -0.0237359586087082, 0.0683083422976347, 
	0.078479716995535, -0.022109557104027, -0.015711551062398, -0.00836473587410413, -0.0294195641879719, 
	0.0266629131594874, -0.0384904495323475, -0.0394425251798979, -0.0454154837109972, 
	-0.0159570097912804, -0.0403257203537433, -0.0152516682422485, 0.0757898432597092, 
	-0.0565422123933108, 0.0343885041520384, -0.0431885522560324, 0.0085694504703006, 
	-0.0252984415666474, 0.0511026634523149, 0.0683083422976349, 0.0251966796150488, 0.0383227192420524, 
	-0.0157052285291502, 0.0168607332878619, 0.0104517411699297, 0.00362512808368333, 
	-0.0142935022913111, 0.0220779784571214, -0.0590544244405086, -0.0279145164972015, 
	0.117531873771326, 0.0343885041520388, 0.04293702149772, -0.0521470364417089, 0.000739335375132416, 
	-0.0237359586087083, -0.0352734106186814, 0.0325112623694746, -0.0641533688003772, 
	-0.00498977626492055, 0.079403674828087, -0.0875669115958208, 0.0150105510142733, 
	-0.0854164135082433, 0.0665893680145174, 0.079200759873671, -0.0142935022913112, -0.0403257203537434, 
	0.00094730815189809, 0.0457878523673117, 0.0417764268645405, -0.0304514077138326, 
	-0.0289403963235591, -0.025830017135821, -0.00542965448507944, 0.0095068192651216, 
	0.0573049879051463, 0.0547403599403976, -0.00542965448507934, -0.0316781966125986, 
	0.01473262941948, 0.0963284604433667, -0.064153368800377, -0.0157052285291502, 0.0119582846989645, 
	0.00705054254231929, 0.00600534405425075, -0.0384904495323473, 0.0136786340451877, 
	0.00450997093788442, -0.0287138863765867, 0.0349931967723442, -0.021817553573661, 
	-0.10456390649816, 0.0417764268645406, 0.00397906618808691, -0.0565622199022674, -0.00234398595192925, 
	0.000739335375132509, 0.0511026634523145, -0.0181181803663702, -0.0213078781149686, 
	0.0361415338557376, -0.0157115510623979, 0.000519591158005834, -0.0398291150757206, 
	0.00600534405425088, -0.00711944346907099, -0.0268137221180311, 0.0233503611328156, 
	0.0792007598736708, 0.096193045832629, -0.0828799950745755, -0.0202446141702191, -0.0279145164972014, 
	-0.0565422123933109, -0.0710296607242227, -0.0185833874691294, -0.00234398595192943, 
	-0.0519579585523533, -0.0106546070338963, 0.0144699721728899, 0.0963284604433669, 
	-0.0338789516795718, 0.0307547224940115, 0.0470554874584997, -0.0875669115958206, 
	0.0433909531655586, -0.0271181480739029, 0.0233503611328157, 0.00362512808368315, 
	-0.0159570097912803, -0.0142757078611583, -0.0137026223879939, -0.10456390649816, 
	-0.0161747233687225, 0.0633031838011524, -0.0759509957896451, 0.0547403599403976, 
	0.0650402379322465, 0.0279258950931555, -0.0759509957896454, -0.025830017135821, -0.0159388832061005, 
	0.0331543557180587, 0.0144699721728897, 0.0325112623694748, 0.0383227192420523, -0.0494593518881706, 
	0.0423023357922681, -0.0398291150757206, 0.0266629131594871, -0.0222010384343696, 
	0.0388462931637115, 0.00450997093788454, 0.0178631760278831, 0.0590185451195442, -0.013702622387994, 
	0.0457878523673116, -0.00227574816506628, 0.0550389390283252, -0.0185833874691295, 
	-0.0521470364417085, -0.0252984415666473, 0.0778543625500574, -0.0399114547980119, 
	-0.0213078781149684, -0.0221095571040269, -0.017934378464176, 0.042302335792268, 0.00705054254231922, 
0.00504610949599668, 0.0050461094959968, -0.00504610949599692, -0.00504610949599652, 
	-0.00444814128755453, 0.0214263514471813, 0.00108715267078726, -0.0130192533344174, 
	0.0551451699096363, -0.0044481412875541, -0.00171016859657846, -0.043940750529507, 
	-0.0439407505295068, -0.0130192533344176, 0.0351504169507572, 0.0167634774171701, 
	-0.00171016859657836, 0.00108715267078732, -0.0395735105209628, 0.0351504169507574, 
	0.0161719472846263, -0.0239162964375903, -0.0266224460959094, 0.0299186539613192, 
	0.0347641343199981, -0.0239162964375905, -0.0244947934665279, 0.0350733070313014, 
	0.0376380525021729, -0.0781903109175442, -0.052751446344646, 0.0943908574308045, 0.0175579520071231, 
	-0.0781903109175444, 0.0185021493795245, 0.0291109561964796, -0.0287155846787766, 
	0.0347641343199981, 0.0510249889301114, -0.00192836866169661, -0.0287155846787764, 
	0.0161719472846264, 0.0405588504704155, -0.0324633543638195, -0.0195320728595425, 
	0.0175579520071227, 0.0242220729149652, -0.023958120659124, -0.0195320728595426, 0.0376380525021729, 
	-0.0355427447365871, -0.0265039854355503, -0.0324633543638195, 0.0350733070313015, 
	0.0203693105265868, -0.0669200137235756, -0.00192836866169683, 0.0299186539613192, 
	0.0259104750895358, -0.0669200137235758, -0.0265039854355501, 0.0291109561964797, 
	0.0820828187144156, -0.0495393725245879, -0.023958120659124, 0.0943908574308048, -0.00412988682992252, 
	-0.0495393725245881, 0.0405588504704155, -0.0244947934665279, -0.0436847006900016, 
	0.0259104750895356, 0.0510249889301116, -0.0266224460959094, -0.0436847006900018, 
	0.020369310526587, -0.0355427447365872, 0.0185021493795242, -0.0184030283339777, -0.00412988682992205, 
	0.0242220729149653, -0.0527514463446461, -0.0184030283339775, 0.0820828187144157, 
	0.0285450449547111, 0.0663858050589773, 0.0323233045162827, -0.111082207245344, -0.171697326626081, 
	0.00885808118260951, 0.0311751565311466, 0.107747792474734, 0.0450020483864681, -0.05941250533763, 
	0.032846864054784, -0.0450588531995313, 0.167675857637035, -0.0407986558098196, -0.11276742479601, 
	0.0158088769301135, -0.0635238587047026, 0.193622562416368, 0.0410249981410422, -0.136359567532709, 
	0.0392015807808406, 0.0663858050589771, -0.0453745701585085, -0.0841291121188996, 
	-0.0269363933654446, -0.0578369649347952, 0.0555762831457402, 0.00470228168797157, 
	0.148662478256131, -0.0296042671092126, -0.027575832699686, -0.0564090714159309, 0.0382513979507797, 
	-0.0296042671092125, 0.0512680851804534, -0.0222771635198476, 0.0229225764660014, 
	-0.0407986558098197, -0.0400038179813534, -0.020310413592373, 0.065762212301444, -0.0839518448144439, 
	0.0335136662566945, -0.0680754800883405, 0.0502835697787926, -0.0783959100527107, 
	0.0234718112792829, 0.0990313864254396, 0.0289970552173157, -0.0578369649347954, 0.0173945010801778, 
	0.0290033606444245, 0.0332089671785236, -0.05941250533763, -0.00775121713274734, -0.0442355556256904, 
	-0.0341257102614304, 0.0747817522732628, -0.0252172547261524, 0.00306336209384453, 
	0.0639142555157809, -0.0839518448144439, -0.0601857145159912, 0.109334260011133, -0.0355513463648492, 
	0.0392015807808407, -0.127161467732813, 0.0947956486380442, 0.150510809820263, -0.171697326626081, 
	0.0248654078923091, 0.031085243233507, 0.0289471875607585, 0.0332089671785233, -0.0540493036102876, 
	0.0429181378011171, -0.094598142876799, 0.0229225764660015, 0.0797891848297275, -0.0100419870806268, 
	0.0205259925364497, -0.0635238587047022, 0.000314815037149496, 0.0139674664523267, 
	-0.0355513463648491, 0.0285450449547111, 0.0644583430061611, -0.0412800943113966, 
	0.0424179394865639, 0.0289970552173157, 0.00798342063780717, -0.0388395648712714, 
	-0.071683366532671, 0.0382513979507798, -0.0127426203968653, 0.0137112346149368, -0.0716833665326707, 
	0.148662478256131, -0.0237624099312652, -0.0727487746517373, -0.0945981428767991, 
	0.167675857637035, -0.0199750832971234, -0.03554467945599, -0.0488342831953934, 0.0639142555157813, 
	0.0126275615271957, -0.00348546093261826, 0.0597988035151528, 0.0502835697787925, 
	-0.0381309570878592, -0.0959095368652098, 0.0424179394865639, -0.0269363933654447, 
	-0.0112902150518711, -0.0237234039287908, 0.0289471875607585, 0.0450020483864679, 
	-0.0571877976865296, 0.0208766142414761, 0.0126133878471252, -0.0341257102614303, 
	0.00429825638309493, -0.0183286787053772, -0.0488342831953934, 0.0657622123014441, 
	0.0200317844362172, -0.0634636989778176, -0.0412800943113965, -0.0841291121188993, 
	0.057411786462107, 0.0355340656043696, 0.0310852432335069, 0.107747792474734, 0.0141661259628115, 
	-0.117925854639751, 0.020876614241476, -0.0442355556256904, -0.0630113857786177, 0.106739637689419, 
	-0.0355446794559899, -0.0203104135923727, 0.00562176255138401, -0.0166866832265968, 
	0.0139674664523265, -0.13635956753271, 0.0647342269770411, 0.0557295054416453, 0.0947956486380441, 
	-0.111082207245345, 0.0106711469642501, 0.0355340656043697, -0.0237234039287905, 0.0290033606444245, 
	-0.0398404205038751, 0.0604709388777767, -0.0727487746517373, -0.0222771635198472, 
	-0.00651824170266073, 0.0346241661506698, 0.0137112346149372, -0.0564090714159309, 
	-0.0184303147852261, 0.0346241661506699, -0.0100419870806272, 0.0158088769301142, 
	0.0400307495735897, -0.016686683226597, -0.0634636989778177, 0.109334260011133, 0.0636064412953041, 
	-0.0273941836142042, -0.0959095368652099, 0.0990313864254397, 0.0154813585584724, 
	-0.0681425806432904, -0.0388395648712714, 0.00470228168797167, -0.0502917763536009, 
	0.0604709388777766, 0.0429181378011169, -0.0450588531995312, -0.0102080648602004, 
	0.106739637689419, -0.0183286787053771, 0.00306336209384423, 0.00605668676488579, 
	0.00507874301672439, -0.00348546093261814, -0.0680754800883407, 0.0494157521105749, 
	-0.0273941836142041, 0.0644583430061611, -0.0453745701585089, 0.0108039306585129, 
	0.0106711469642499, 0.0248654078923092, 0.0311751565311468, -0.094701483852795, 0.0141661259628113, 
	-0.0571877976865296, -0.0077512171327474, 0.0314623789894756, -0.0102080648602003, 
	-0.0199750832971234, -0.0400038179813535, 0.0458586267944228, 0.0400307495735897, 
	0.000314815037149743, 0.0410249981410421, -0.0550490512251212, 0.0647342269770408, 
	-0.127161467732813, 0.0323233045162829, 0.010803930658513, 0.0574117864621072, -0.0112902150518712, 
	0.0173945010801777, 0.000502789635292863, -0.0502917763536012, -0.0237624099312652, 
	0.0512680851804529, 0.0112939500626249, -0.0184303147852259, -0.0127426203968654, 
	-0.027575832699686, 0.0112939500626249, -0.00651824170266075, 0.0797891848297279, 
	-0.11276742479601, 0.0458586267944228, 0.00562176255138404, 0.020031784436217, -0.0601857145159909, 
	-0.0276648503647787, 0.0494157521105749, -0.0381309570878594, 0.0234718112792835, 
	-0.00495209957981863, 0.0154813585584725, 0.00798342063780694, 0.0555762831457404, 
	0.000502789635292673, -0.0398404205038748, -0.0540493036102876, 0.0328468640547838, 
	0.0314623789894753, -0.0630113857786176, 0.00429825638309519, -0.0252172547261524, 
	-0.00354071675580613, 0.00605668676488589, 0.0126275615271958, 0.0335136662566944, 
	-0.0276648503647786, 0.0636064412953041, 
-0.0278351629020624, -0.0278351629020626, 0.0278351629020621, 0.0278351629020629, 
	-0.0384974790163367, -0.225637924315145, 0.0991173689847441, 0.137182871444676, -0.129552204295949, 
	-0.0384974790163374, 0.0663243406206751, 0.0738901797895478, 0.0738901797895479, 0.137182871444675, 
	-0.0939243998068265, -0.0893134885253344, 0.0663243406206754, 0.099117368984744, -0.0436821468965303, 
	-0.0939243998068264, -0.106706027037039, -0.0108004860143645, 0.010417280372125, 0.0685917536629406, 
	-0.0378899886513999, -0.0108004860143646, -0.116463680759043, -0.0604837688903367, 
	0.0543178996371692, 0.0741992718949011, -0.0320143436451892, 0.00261454109786275, 
	0.0708609585391427, 0.0741992718949013, 0.0856721749759889, -0.0935495339653575, -0.0260440147693235, 
	-0.0378899886514001, -0.0486790426559108, -0.016939158219314, -0.0260440147693237, 
	-0.106706027037039, 0.117062146968095, -0.0228095841780695, -0.112720782141808, 0.070860958539143, 
	0.100779931049506, 0.00740423317383418, -0.112720782141808, 0.054317899637169, -0.00275504261944871, 
	0.135048104913635, -0.0228095841780693, -0.060483768890337, 0.0277444550077384, 0.129439077850216, 
	-0.0169391582193137, 0.0685917536629409, -0.0439088018491673, 0.129439077850216, 0.135048104913635, 
	-0.0935495339653578, -0.0946296181353723, -0.0407933526197314, 0.00740423317383385, 
	0.00261454109786295, -0.0585389101772996, -0.0407933526197314, 0.117062146968095, 
	-0.116463680759043, 0.109634676260792, -0.0439088018491675, -0.0486790426559112, 0.0104172803721253, 
	0.109634676260792, 0.0277444550077383, -0.00275504261944863, 0.085672174975989, -0.0680603690757711, 
	-0.0585389101772998, 0.100779931049506, -0.0320143436451893, -0.068060369075771, -0.0946296181353723, 
	-0.0362779780697683, -0.0468965971938681, -0.0206095308093395, -0.00292192096406274, 
	-0.110796173103446, 0.0660018773418453, 0.0202813593799876, 0.0137124503672481, 0.0512861707538253, 
	0.117578563324525, -0.0616992561989042, -0.0967481975073212, -0.0239655695342258, 
	0.114843435474271, -0.00330381925978161, -0.0189822930173228, 0.025573815744322, -0.0173244471536277, 
	-0.0285090128601359, -0.0176303443819585, 0.0107472324642331, -0.0468965971938683, 
	0.0760199806848752, -0.0506711019696046, -0.0332077386495455, -0.0438266964545754, 
	-0.0125287925008346, -0.0269004531540875, -0.0639018216282948, -0.0485923313831892, 
	0.0144442832601876, 0.0375661008609598, 0.04007698090603, -0.0485923313831892, 0.014991773534143, 
	0.0478414765801854, -0.0518101810353545, 0.114843435474271, -0.0139495726042686, 0.0251155900602529, 
	0.0531088812667775, -0.0470146774069353, -0.00344432827978843, -0.0346642192252431, 
	0.01300355953119, 0.000311122495269243, -0.0506966567466333, 0.0399965158180372, 0.032854076700201, 
	-0.0438266964545757, 0.0371676408698841, 0.0446659374236334, -0.0736557743010403, 
	0.117578563324525, 0.0424523704209803, -0.0121758875495639, 0.00686255929154541, -0.0329380744298362, 
	0.0514860392804699, 0.0602616508338098, 0.0254874476615843, -0.0470146774069352, -0.0597061628565843, 
	-0.0123161413634223, -0.0522335546274378, 0.0107472324642334, 0.0269991474167503, 
	-0.0115568400228696, 0.18268651244818, -0.110796173103446, -0.0776478036068697, -0.0321325243892642, 
	-0.0220812601272221, -0.0736557743010402, 0.00405723256294317, 0.0430007592094082, 
	0.0371303296365498, -0.0518101810353543, 0.00538452373041047, -0.0076438305509194, 
	-0.0793618964705223, 0.0255738157443221, -0.0139632318413769, 0.0417072977982534, 
	-0.0522335546274378, -0.0362779780697681, -0.00586533592930404, -0.012329158410529, 
	-0.00191227127579666, 0.0328540767002011, 0.0777802200803357, 0.00834012146335462, 
	-0.0011404580907995, 0.0400769809060301, -0.058489582001535, -0.00325652499176472, 
	-0.00114045809079945, -0.063901821628295, -0.0379725442560035, -0.00970595816670985, 
	0.0371303296365499, -0.0239655695342264, 0.00522631662474265, 0.052469881812077, 0.0593722528531164, 
	0.0254874476615843, -0.018338347473367, 0.0342585780081726, 0.0392316491195517, 0.0130035595311897, 
	-0.0142627937481881, -0.0305681817287192, -0.00191227127579694, -0.0332077386495454, 
	-0.000695413032451982, -0.0769053591840134, -0.0220812601272222, 0.0512861707538256, 
	0.0213409305697116, 0.00377205844085427, -0.0091602977859711, 0.00686255929154528, 
	-0.0278987060427994, 0.0274414019177768, 0.0593722528531163, 0.0531088812667777, 0.0402837328092359, 
	-0.0177167620154947, -0.0123291584105289, -0.0506711019696047, 0.0149378871068081, 
	0.0252527890952559, -0.0321325243892642, 0.0137124503672482, -0.0385590491893232, 
	-0.00350464567899779, 0.00377205844085433, -0.0121758875495639, 0.00482197177786437, 
	0.0313263123385838, 0.0524698818120767, 0.0251155900602529, 0.0491369195092852, 0.00271668646860111, 
	0.0417072977982534, -0.0176303443819585, -0.00923629596230813, -0.0317798156733007, 
	-0.0115568400228694, -0.00292192096406324, 0.0578177255546172, 0.0252527890952562, 
	-0.0769053591840135, 0.0446659374236335, -0.0313854247772602, 0.0197160446884726, 
	-0.00970595816670993, 0.0478414765801857, 0.0155786130888014, 0.0757249463479386, 
	-0.00325652499176493, 0.0375661008609599, 0.0250135826965014, 0.0757249463479387, 
	-0.00764383055091942, -0.0189822930173229, -0.0696400968657164, 0.00271668646860095, 
	-0.0177167620154947, -0.0123161413634226, -0.0362091052779043, -0.0283876094785509, 
	-0.0305681817287194, 0.0399965158180372, -0.0154963354127149, -0.0347253512963343, 
	0.00834012146335475, -0.0269004531540874, 0.00624852017609416, 0.0197160446884724, 
	0.0430007592094079, -0.0967481975073213, 0.0250356670571923, 0.0313263123385838, 0.0274414019177767, 
	0.0602616508338098, -0.0652401768290511, -0.0810017860998357, 0.0342585780081726, 
	-0.0346642192252428, -0.01200010192411, -0.0283876094785509, -0.00586533592930399, 
	0.0760199806848754, -0.0109102233420938, 0.0578177255546169, -0.0776478036068693, 
	0.0202813593799875, -0.0205381873428385, -0.0385590491893231, 0.0213409305697117, 
	0.0424523704209802, 0.0208057082129075, 0.0250356670571923, 0.00522631662474255, -0.0139495726042684, 
	0.0344545509960749, -0.0696400968657163, -0.0139632318413769, -0.0285090128601358, 
	0.00302949800790957, -0.00923629596230802, 0.0269991474167503, -0.0206095308093394, 
	-0.0109102233420936, 0.0149378871068083, -0.000695413032452204, 0.0371676408698842, 
	0.0669139282472653, 0.00624852017609433, -0.0379725442560037, 0.0149917735341429, 
	0.0257116430330973, 0.0250135826965017, -0.058489582001535, 0.0144442832601874, 0.0257116430330973, 
	0.0155786130888014, 0.00538452373041045, -0.00330381925978132, 0.0344545509960748, 
	0.0491369195092851, 0.040283732809236, -0.0597061628565845, -0.0366378371043129, -0.01200010192411, 
	-0.0142627937481882, -0.0506966567466331, 0.0219168757302364, -0.0154963354127149, 
	0.0777802200803356, -0.0125287925008346, 0.0669139282472655, -0.0313854247772602, 
	0.00405723256294342, -0.0616992561989041, 0.0208057082129075, 0.00482197177786424, 
	-0.0278987060427994, 0.05148603928047, -0.0264075254843906, -0.0652401768290509, -0.0183383474733668, 
	-0.00344432827978867, -0.0366378371043128, -0.0362091052779041, 
-0.00166296136500936, -0.00166296136500936, 0.00166296136500931, 0.00166296136500938, 
	0.0139016316330321, -0.0322285272414156, -0.00121470331202489, 0.0178786375553992, 
	0.0549523487808383, 0.0139016316330322, -0.0524888649656124, -0.0180280768132677, 
	-0.0180280768132676, 0.017878637555399, -0.0550956717995215, 0.0569080724223994, -0.0524888649656123, 
	-0.00121470331202479, 0.110462201442168, -0.0550956717995216, 0.0204032503154166, 
	-0.0363755979904084, -0.0838359907210867, 0.113709970029111, 0.0921733045610907, -0.0363755979904083, 
	-0.085456522555637, -0.00256971125646081, -0.0510406728707066, 0.0593420687607704, 
	-0.05089308550385, 0.0413769863017611, 0.0203874142746345, 0.0593420687607706, 0.0403893998065196, 
	-0.102240245286526, -0.0449835259421191, 0.0921733045610904, -0.00217166115854026, 
	0.00993423132040721, -0.0449835259421193, 0.0204032503154169, -0.0233654036758155, 
	0.06184731093555, -0.0450277866564454, 0.0203874142746343, -0.0668057284712539, 0.0389572358874527, 
	-0.0450277866564456, -0.0510406728707065, 0.000552388256913562, 0.0774879944569708, 
	0.0618473109355499, -0.00256971125646079, -0.0323988345253663, -0.0449068419669903, 
	0.00993423132040728, 0.11370997002911, -0.0608587218271283, -0.0449068419669905, 0.077487994456971, 
	-0.102240245286525, 0.024839244758913, -0.0551826657288797, 0.0389572358874526, 0.0413769863017611, 
	0.0317565159620655, -0.0551826657288797, -0.0233654036758154, -0.0854565225556371, 
	0.117191783092968, -0.0608587218271285, -0.00217166115854036, -0.0838359907210869, 
	0.117191783092969, -0.0323988345253663, 0.000552388256913547, 0.04038939980652, 0.0377638974166692, 
	0.0317565159620655, -0.0668057284712538, -0.0508930855038499, 0.0377638974166694, 
	0.0248392447589128, 0.098011551523841, -0.0698028778007337, 0.0445316062027658, -0.0523370296104569, 
	0.0430034497684138, 0.00289899054593273, -0.118431350625095, 0.0361533123203397, -0.106952120734235, 
	-0.0851009147831233, -0.0282008403400714, 0.136417885136343, -0.0316185627305485, 
	0.0191476710183434, 0.05264965047684, 0.0735312112644758, -0.0289148048860844, 0.142828806786999, 
	-0.0199736007350738, -0.00176709660475049, -0.0697387758425809, -0.069802877800734, 
	0.0692057400668806, 0.0339603155860256, -0.048912047636997, -0.0107842496337473, -0.067913264255309, 
	0.0421530389704161, -0.0278163384325291, -0.00937016835747615, -0.0102837398686389, 
	0.0449005354021836, -0.00274792489779435, -0.0093701683574763, -0.0295063998178188, 
	-0.00941617979761711, 0.0552676096017576, 0.0191476710183434, -0.0302006090775357, 
	0.0151273972182051, -0.0119751618170406, -0.0578680404114809, 0.0277923971702619, 
	-0.00884228044559025, -0.0175121221961119, -0.0335673165382554, 0.0474353056612456, 
	0.0450211193748823, -0.0649027396271144, -0.0107842496337468, 0.104996563992309, -0.00892216045681329, 
	0.104752986922838, -0.0851009147831236, 0.0620743417543089, -0.0223843451332529, -0.0456545590369497, 
	0.0207902077166423, 0.0370266155384321, 0.0282271355883952, -0.0542460493196813, -0.0578680404114807, 
	-0.0320914137488294, 0.0419652581934655, -0.0713837258468177, -0.0697387758425805, 
	-0.034178277910776, 0.130317253658055, -0.117898856581321, 0.0430034497684137, 0.101900710778941, 
	0.0651680005950567, -0.0404185068661891, 0.104752986922838, -0.114890770498112, 0.0483846292829224, 
	0.0319562568087491, 0.0552676096017573, 0.0267488402851912, -0.10403847537529, -0.0479374702295806, 
	-0.028914804886084, 0.00898397557572384, 0.0228847735978215, -0.0713837258468174, 
	0.0980115515238412, -0.0966754098751634, 0.0904508345135567, -0.0712253697034414, 
	-0.0649027396271147, 0.0278540516293584, 0.0849086540253818, -0.0343066568195002, 
	-0.00274792489779428, 0.00623748479100241, 0.0926644078618419, -0.0343066568195002, 
	-0.0278163384325296, 0.00820461308419829, 0.00889059551138599, 0.0319562568087491, 
	-0.0316185627305486, 0.0420967277374747, -0.0220470075410408, 0.0546430561547017, 
	-0.0542460493196812, 0.0019017450392914, -0.0691044803455658, 0.0525206696476852, 
	-0.0175121221961117, 0.0643289089757147, -0.0603802205398356, -0.0712253697034412, 
	-0.0489120476369968, 0.0544427846790103, 0.0206668460049823, -0.0404185068661893, 
	-0.106952120734235, 0.086881139527, 0.00944881520271813, 0.0101697899049554, -0.0456545590369495, 
	0.00418854820944697, 0.0318486091794611, 0.0546430561547017, -0.0119751618170409, 
	0.0592378648138568, -0.0244177646945467, 0.0904508345135566, 0.0339603155860255, -0.0651458580201852, 
	0.00258201885615286, 0.0651680005950566, 0.0361533123203398, -0.0391081199646469, 
	-0.0647829042072101, 0.00944881520271812, -0.022384345133253, 0.061836139977043, -0.0812994445718746, 
	-0.0220470075410408, 0.0151273972182051, 0.029700384629642, -0.0676876162737965, 0.0228847735978222, 
	-0.0017670966047507, 0.0161116737193919, -0.0272951193920558, 0.130317253658055, -0.0523370296104568, 
	0.0331477271253593, 0.00258201885615303, 0.0206668460049825, -0.00892216045681341, 
	-0.0285702790155156, -0.0440331283597819, 0.00889059551138581, -0.00941617979761732, 
	0.019188922845385, -0.063570180526144, 0.0926644078618421, 0.0449005354021838, 0.00349323171908944, 
	-0.0635701805261438, -0.10403847537529, 0.0735312112644758, -0.00404536490191441, 
	-0.067687616273797, -0.0244177646945471, 0.0419652581934659, 0.013776204460493, -0.00648445320049905, 
	-0.0603802205398358, 0.0450211193748825, -0.015243802453292, -0.0245797621106343, 
	0.0849086540253818, 0.042153038970416, -0.0440713287485634, -0.044033128359782, 0.048384629282922, 
	0.136417885136343, -0.0621260835456299, -0.0812994445718743, 0.031848609179461, 0.0282271355883954, 
	-0.0166891195189143, -0.0116301092868764, -0.0691044803455658, -0.00884228044559065, 
	0.0292485482627755, -0.0064844532004985, -0.0966754098751635, 0.0692057400668806, 
	-0.0290434609928917, 0.0331477271253593, 0.101900710778941, -0.118431350625095, -0.0298177627448362, 
	-0.0391081199646472, 0.0868811395269996, 0.0620743417543084, 0.0303623853572902, -0.0621260835456298, 
	0.0420967277374746, -0.0302006090775355, -0.0687094755851532, -0.00404536490191457, 
	0.00898397557572384, -0.0199736007350741, -0.00729370971858223, 0.0161116737193921, 
	-0.0341782779107761, 0.044531606202766, -0.0290434609928917, -0.065145858020185, 0.0544427846790105, 
	0.104996563992309, 0.00182376317021229, -0.0440713287485632, 0.00820461308419825, 
	-0.029506399817819, -0.0145902795108349, 0.00349323171908933, 0.00623748479100258, 
	-0.010283739868639, -0.014590279510835, 0.0191889228453849, 0.0267488402851911, 0.0526496504768399, 
	-0.0687094755851531, 0.029700384629642, 0.0592378648138568, -0.0320914137488297, -0.0186311019111336, 
	0.0292485482627752, 0.0643289089757148, 0.0474353056612457, -0.0647638962216029, -0.0152438024532922, 
	0.0278540516293586, -0.0679132642553088, 0.00182376317021214, -0.0285702790155157, 
	-0.114890770498111, -0.0282008403400715, 0.0303623853572898, 0.0618361399770429, 0.00418854820944678, 
	0.0370266155384321, 0.0132378531877046, -0.0166891195189145, 0.00190174503929156, 
	0.027792397170262, -0.0186311019111336, 0.013776204460493, 
0.0109363453936115, 0.0109363453936118, -0.0109363453936114, -0.0109363453936119, 
	-0.0390705195946755, 0.0170046726254004, 0.0818554466256514, -0.0488532542627647, 
	0.0308297474599727, -0.0390705195946752, 0.0359552506917093, -0.0167781331633947, 
	-0.0167781331633946, -0.0488532542627647, 0.000963988072872372, 0.0537310539596752, 
	0.035955250691709, 0.081855446625651, -0.129711030783844, 0.000963988072872373, -2.51453245892246e-05, 
	-0.0420477568326005, -0.0543934130971056, 0.0573957956596195, 0.0214068636059656, 
	-0.0420477568326006, 0.0655408870421671, -0.0278953211901314, 0.13023231203026, 0.00971328519233194, 
	0.00809947650665378, -0.0661896271035941, -0.0710783338163028, 0.00971328519233187, 
	-0.0389285653419423, 0.0514403597031484, 0.0502871155070186, 0.0214068636059656, 0.0243587777894894, 
	-0.065223009442501, 0.0502871155070187, -2.51453245888793e-05, -0.0764781807798017, 
	-0.0128543089973033, 0.0740624882598678, -0.0710783338163027, 0.0513398527831432, 
	-0.0183687565349991, 0.0740624882598679, 0.13023231203026, -0.182685148511919, -0.0383877849416031, 
	-0.0128543089973032, -0.0278953211901314, 0.0201662936835531, 0.00380520334048701, 
	-0.0652230094425006, 0.0573957956596194, -0.0448312438203704, 0.00380520334048692, 
	-0.038387784941603, 0.0514403597031486, -0.0657163054039753, 0.0536277187153022, -0.0183687565349992, 
	-0.0661896271035939, 0.0846617188829661, 0.0536277187153024, -0.076478180779802, 0.0655408870421671, 
	0.0917237882497144, -0.04483124382037, 0.024358777789489, -0.0543934130971054, 0.0917237882497141, 
	0.0201662936835532, -0.182685148511919, -0.0389285653419425, 0.00724096418705062, 
	0.0846617188829664, 0.0513398527831433, 0.00809947650665362, 0.00724096418705099, 
	-0.0657163054039754, 0.00607165113959907, -0.0792051707831488, 0.045850192364828, 
	0.0272581819541331, -0.0230866387855769, 0.00453356021935189, 0.00971488620795525, 
	-0.0332095644743307, 0.036021487546701, -0.0851908952834249, 0.00929107229161889, 
	-0.0145150776520005, 0.0135712812330858, -0.0185211013781362, -0.00565198904747272, 
	0.0679976048521425, 0.185651830962602, -0.129909290963136, -0.0314185818280275, -0.00291709456547365, 
	-0.00412176577094708, -0.079205170783149, 0.0193954934510495, 0.0218836862704461, 
	-0.0300546869037492, 0.042963100312184, -0.0240006866723909, 0.076633160306123, 0.0762258877218932, 
	-0.0248952613905028, 0.0249837977551188, -0.10420974527664, 0.123761231860572, -0.0248952613905028, 
	-0.0052147980227839, 0.0365811395829742, 0.0168178852304194, -0.018521101378136, 0.00502789529368675, 
	0.00638860604636174, 0.0664241608849139, -0.0675917493102246, -0.0150312504961686, 
	0.0242983154281333, -0.069799463609821, -0.021632845933603, -0.0123079398152708, 0.0375506222551012, 
	-0.0284084391918878, 0.0429631003121841, -0.0403411847424758, -0.0452918101941233, 
	0.011782693479249, -0.0851908952834252, 0.0298298762645209, 0.053291610731987, -0.130672667096251, 
	-0.0668861588916718, 0.0980693882912704, 0.0605608723547102, 0.116796486063929, -0.0675917493102248, 
	-0.0248496939258292, 0.0270853168752734, 0.0422027296482601, -0.00412176577094697, 
	0.0227281867133427, -0.0105220350836374, -0.0133683773341935, -0.0230866387855769, 
	0.0768132813879371, -0.0189514016622012, 0.0300543870403794, 0.0117826934792489, 0.0217816292129267, 
	-0.0392599319430661, -0.0560335510768427, 0.0168178852304194, -0.0373046362122319, 
	0.0112972926161541, -0.0047885410469813, 0.185651830962602, -0.0438195792399674, -0.0867565951686347, 
	0.0422027296482602, 0.00607165113959923, -0.0561791597582154, 0.0078796336457669, 
	-0.0413595956158136, -0.0284084391918875, 0.0340498156020856, -0.0407599615741866, 
	-0.0581892242059324, 0.123761231860572, -0.131381010684167, 0.0529546940322248, -0.0581892242059327, 
	0.0762258877218928, 0.0837839382494379, -0.0277581135055301, -0.0560335510768425, 
	0.0135712812330856, -0.0509138285421863, 0.0222977645696407, -0.0439112143016812, 
	0.116796486063929, -0.0361537999963507, 0.0146083810172459, 0.0444755705883847, -0.0697994636098212, 
	0.0375602283117442, -0.0306050918253072, -0.0413595956158137, -0.030054686903749, 
	0.086588116703017, 0.0588886540764136, 0.0300543870403793, 0.0360214875467008, 0.0438136844259166, 
	0.0203427530172629, -0.00656658274680027, -0.130672667096251, -0.0538996437166127, 
	0.00845374504774495, -0.0439112143016811, 0.0664241608849135, 0.0258870291450546, 
	-0.08678776066989, 0.00787963364576685, 0.0218836862704462, -0.0891834991893766, 0.0465658702758606, 
	-0.0189514016622012, -0.0332095644743309, -0.069789175135313, 0.0940548200817134, 
	0.0203427530172625, 0.053291610731987, -0.0468487730383722, -0.00661929702732434, 
	0.0222977645696404, 0.00638860604636147, -0.0640978978340703, 0.0392167305585553, 
	-0.0867565951686348, -0.00291709456547347, 0.0166269230699141, 0.00782375722169359, 
	-0.0105220350836374, 0.0272581819541329, -0.00590622148673694, 0.0465658702758606, 
	0.0588886540764133, -0.0452918101941232, -0.0325860219269944, -0.0258420657756663, 
	-0.0277581135055303, 0.0365811395829744, -0.0305863731238769, 0.0255685503869195, 
	0.0529546940322248, -0.10420974527664, -0.0127012840841074, 0.0255685503869196, 0.0112972926161541, 
	0.0679976048521427, -0.0670712683237035, 0.0392167305585554, -0.0867877606698903, 
	0.0270853168752732, -0.0291782647581635, 0.0231644031488051, -0.0306050918253071, 
	0.0375506222551008, 0.0601343746096326, -0.0134521863241239, -0.0407599615741867, 
	0.076633160306123, -0.0283998894912694, -0.0258420657756662, -0.039259931943066, -0.0145150776520003, 
	-0.00579532048120345, -0.00661929702732445, 0.00845374504774499, 0.0605608723547101, 
	0.0412465873960067, -0.0255994859154954, 0.0146083810172457, 0.0242983154281334, -0.00844338087888182, 
	0.0231644031488051, -0.0561791597582153, 0.0193954934510494, -0.0337882929858992, 
	-0.00590622148673719, 0.076813281387937, 0.00971488620795513, 0.048801894581588, -0.069789175135313, 
	0.0438136844259166, 0.0298298762645208, 0.0238755480404802, -0.00579532048120316, 
	-0.0509138285421863, 0.00502789529368693, 0.0681259577518327, -0.0670712683237034, 
	-0.0438195792399675, -0.0314185818280272, 0.08297001578757, 0.0166269230699139, 0.022728186713343, 
	0.0458501923648278, -0.0337882929858992, -0.089183499189377, 0.0865881167030172, -0.0403411847424762, 
	0.0738767457804424, -0.0283998894912696, 0.0837839382494374, -0.005214798022784, -0.0457015624589935, 
	-0.0127012840841071, -0.131381010684167, 0.0249837977551188, -0.0457015624589934, 
	-0.0305863731238767, -0.0373046362122316, -0.00565198904747279, 0.0681259577518326, 
	-0.0640978978340707, 0.0258870291450546, -0.0248496939258291, 0.0146470098467075, 
	-0.00844338087888192, 0.0375602283117441, -0.0123079398152706, -0.000724944223139738, 
	0.0601343746096324, 0.034049815602086, -0.0240006866723911, 0.0738767457804425, -0.0325860219269943, 
	0.0217816292129267, 0.00929107229161895, 0.0238755480404801, -0.0468487730383724, 
	-0.0538996437166126, 0.0980693882912705, -0.0781753677836136, 0.0412465873960065, 
	-0.0361537999963508, -0.0150312504961684, 0.0146470098467074, -0.0291782647581638, 
-0.00185848620981537, -0.00185848620981537, 0.00185848620981527, 0.00185848620981539, 
	-0.024897095520449, 0.0350497786986183, -0.0435153613694197, 0.0315041919814353, 0.0507702671772336, 
	-0.0248970955204492, 0.0360755107339507, -0.0638071686005504, -0.0638071686005505, 
	0.0315041919814353, -0.020463387773752, 0.0546248506026825, 0.0360755107339506, -0.0435153613694195, 
	0.0297617246190364, -0.020463387773752, -0.0194496820382698, -4.61618573622027e-05, 
	-0.038837044969875, 0.0334357933450578, 0.0886614447973184, -4.6161857362223e-05, 
	-0.0532794548589055, -0.000286049382432498, -0.0933505966409026, 0.0603937452560866, 
	-0.0832841041592253, 0.0727255941746212, -0.00732413258382484, 0.0603937452560865, 
	-0.0517777305047541, 0.0302123098139277, -0.00111127292892026, 0.0886614447973182, 
	-0.00299955461273363, -0.0337803500784307, -0.00111127292892041, -0.0194496820382696, 
	0.00805119295258231, -0.0123873335058414, 0.00677219663783059, -0.00732413258382481, 
	-0.0231894338352063, 0.059816880515151, 0.00677219663783054, -0.0933505966409025, 
	-0.0416170271433901, 0.0643882585459114, -0.0123873335058415, -0.000286049382432582, 
	-0.0576472237129642, 0.00651343800068751, -0.0337803500784306, 0.0334357933450574, 
	0.0253353107141211, 0.00651343800068774, 0.0643882585459115, 0.0302123098139278, -0.00999475191151182, 
	-0.105069204222079, 0.0598168805151512, 0.0727255941746212, 0.0271515801349897, -0.10506920422208, 
	0.00805119295258233, -0.0532794548589054, 0.0559684619261529, 0.0253353107141208, 
	-0.00299955461273369, -0.0388370449698747, 0.0559684619261529, -0.0576472237129641, 
	-0.0416170271433902, -0.0517777305047544, 0.0960049021321911, 0.02715158013499, -0.0231894338352063, 
	-0.083284104159225, 0.0960049021321909, -0.00999475191151178, -0.109693994984067, 
	0.0661802771518621, 0.0151378107483095, 0.00892622504562537, 0.126154683180462, 0.00471343715210542, 
	-0.0646039670885905, -0.0663103151013395, 0.0408309374943967, 0.0608710481492081, 
	-0.089469142896579, -0.0510698877169009, 0.0684403077597064, -0.0583812775482868, 
	0.0421635734606463, -0.0187868103270084, -0.0503922287140151, 0.0163268337103467, 
	0.107818033375809, 0.0149088064251783, -0.0442698068603037, 0.0661802771518622, -0.0882502875466808, 
	0.0662936553977606, 0.0356005206162166, -0.0746212236677539, -0.00966880910468598, 
	-0.00458994270268225, -0.0175214596892845, 0.00889526060326623, 0.0127747115538481, 
	-0.00443456185026243, -0.0287730035346085, 0.00889526060326647, 0.0327131318919443, 
	-0.106185985601505, 0.0324695044679923, -0.0583812775482872, 0.0122934890174115, 0.0740120293189698, 
	0.0891488591121438, -0.119350649537182, -0.0244616470922786, -0.0286206666419087, 
	0.0707685357686229, 0.0555733711263862, -0.00594252981547679, -0.0476737829049111, 
	-0.0269308952251798, -0.0746212236677538, 0.0430546669847017, 0.0511733193244071, 
	-0.0052292189551806, 0.0608710481492083, 0.0673181570220768, -0.0625662409600181, 
	-0.0346430038776525, -0.0803480919633983, 0.0581898854503108, 0.00502347988598587, 
	0.0838293042588777, -0.119350649537181, 0.0627731568018444, 0.00296049829038715, 0.0709330055816439, 
	-0.0442698068603039, 0.0549766109173406, -0.0827510825676014, 0.0280873817264369, 
	0.126154683180462, -0.0843660744683503, 0.0187854543587693, -0.0214427747757233, -0.00522921895518034, 
	-0.00379309931163359, 0.0274655384298037, -0.0318471340881101, 0.0324695044679927, 
	-0.107017721554446, 0.0726150010961331, 0.207139724693137, -0.0503922287140153, -0.0260504203891299, 
	-0.131808348518912, 0.070933005581644, -0.109693994984066, 0.0582084054591078, -0.038897098094955, 
	-0.0133765103555651, -0.0269308952251801, -0.0096384611448501, 0.0579970596781774, 
	0.083464749529382, -0.0287730035346084, -0.0639785614916865, -0.0031005180089284, 
	0.0834647495293818, -0.0175214596892845, -0.0712829327667542, 0.0121118395644877, 
	-0.0318471340881097, 0.0684403077597062, 0.0233100479377737, -0.067227354193195, -0.0748705940638298, 
	0.0838293042588777, 0.0213096106292629, -0.0534577546595169, -0.00124777965800354, 
	0.0707685357686229, -0.0013432105487843, -0.00836066504668443, -0.013376510355565, 
	0.0356005206162164, -0.0221209926590463, 0.00666917903622525, -0.0214427747757232, 
	0.0408309374943966, 0.00638494050850761, -0.119123699868083, -0.0219226225441568, 
	-0.0346430038776524, 0.0211946383324857, -0.00624603905406653, -0.0748705940638303, 
	0.0891488591121438, 0.0472730801143954, 0.00283691338320227, -0.0388970980949549, 
	0.0662936553977605, -0.138140851330602, 0.0983569605219545, 0.0187854543587694, -0.0663103151013395, 
	-0.0121005468689545, 0.0593393582290921, -0.119123699868084, -0.0625662409600178, 
	0.00132030143653043, 0.122722415678607, -0.0672273541931953, 0.0740120293189698, 0.0370355605177406, 
	-0.0373067976428275, -0.131808348518913, 0.0149088064251784, -0.0289052851640727, 
	0.112024477179376, -0.0827510825676014, 0.00892622504562536, 0.00890369034507902, 
	0.0983569605219542, 0.00666917903622524, 0.0511733193244071, -0.0358758932558712, 
	0.00336870560935982, 0.0121118395644876, -0.106185985601505, 0.0420158849092291, 0.0585716991284753, 
	-0.00310051800892851, -0.00443456185026244, 0.0133516392766268, 0.0585716991284755, 
	0.0726150010961329, -0.0187868103270086, 0.0136909166876309, -0.0373067976428274, 
	0.00283691338320237, 0.00296049829038687, 0.018224846750781, -0.034017010335882, -0.0083606650466843, 
	-0.0476737829049112, 0.00946644040300075, -0.0585011966734846, 0.0579970596781779, 
	-0.00458994270268212, 0.00304105793029585, 0.00336870560935966, 0.0274655384298039, 
	-0.0510698877169009, -0.026392472216889, 0.122722415678607, -0.00624603905406638, 
	0.00502347988598593, 0.002318148422128, 0.0260559908809423, -0.053457754659517, -0.0286206666419088, 
	0.0110262274152281, -0.034017010335882, 0.0582084054591079, -0.0882502875466808, 0.0291893846950764, 
	0.00890369034507901, -0.0843660744683501, -0.0646039670885905, 0.10779113356699, -0.0121005468689545, 
	0.00638494050850785, 0.0673181570220767, 0.00865783661245718, -0.0263924722168886, 
	0.0233100479377739, 0.0122934890174112, -0.023959142928695, 0.0136909166876305, -0.0260504203891295, 
	0.107818033375809, -0.0558618824353398, -0.0289052851640729, 0.0549766109173409, 0.0151378107483093, 
	0.0291893846950763, -0.138140851330601, -0.0221209926590463, 0.043054666984702, 0.0319937296702013, 
	0.00304105793029578, -0.0712829327667542, 0.032713131891944, -0.0324290621147808, 
	0.013351639276627, -0.0639785614916864, 0.0127747115538481, -0.0324290621147809, 0.042015884909229, 
	-0.107017721554446, 0.0421635734606465, -0.0239591429286951, 0.0370355605177405, 0.0472730801143954, 
	0.0627731568018445, -0.0250675621992773, 0.011026227415228, -0.00134321054878415, 
	-0.00594252981547678, 0.0249708800962502, 0.00946644040300071, -0.00963846114485028, 
	-0.00966880910468593, 0.0319937296702013, -0.0358758932558711, -0.00379309931163373, 
	-0.0894691428965787, 0.00865783661245719, 0.00132030143653038, 0.0211946383324856, 
	0.0581898854503103, 0.0143022299272668, 0.00231814842212812, 0.0213096106292631, -0.0244616470922784, 
	-0.0250675621992771, 0.0182248467507807, 
-0.0231811103490019, -0.0231811103490022, 0.0231811103490018, 0.0231811103490022, 
	0.0241665881504699, -0.20936194913006, 0.0257376406942731, 0.136276609936316, 0.0268647837231841, 
	0.0241665881504692, -0.0899290886156227, 0.0157166063929665, 0.0157166063929665, 0.136276609936315, 
	-0.0505475828965705, -0.0782645230837089, -0.0899290886156224, 0.0257376406942736, 
	0.137920141166922, -0.0505475828965707, 0.0259965217131153, 0.00864614885508523, -0.0161328111740407, 
	0.00565672875631007, -0.104806813767019, 0.00864614885508503, 0.0177100566926356, 
	-0.130911340910762, -0.0141028838203359, 0.0385889270784023, -0.101260123301202, 0.102511720737409, 
	0.0184621702018066, 0.0385889270784021, 0.0259658677379227, 0.0532596449181839, -0.053903788237361, 
	-0.104806813767019, 0.0995958791252422, 0.0859795066023217, -0.053903788237361, 0.0259965217131153, 
	-0.0369870707830894, 0.0890609254578047, -0.0385829702621398, 0.0184621702018064, 
	0.0881250300266451, -0.157933318581934, -0.0385829702621397, -0.0141028838203355, 
	0.0757009098252191, -0.00729844934977764, 0.0890609254578045, -0.130911340910761, 
	-0.0236104115079613, 0.0811774333538851, 0.085979506602322, 0.00565672875630993, -0.0365370587762019, 
	0.0811774333538848, -0.00729844934977749, 0.053259644918184, -0.0781549772250019, 
	-0.0183538012399749, -0.157933318581935, 0.102511720737409, -0.00448912399920865, 
	-0.0183538012399747, -0.036987070783089, 0.0177100566926351, -0.034115015748967, -0.0365370587762016, 
	0.0995958791252426, -0.0161328111740408, -0.0341150157489668, -0.0236104115079614, 
	0.0757009098252196, 0.0259658677379223, 0.0407424876029886, -0.00448912399920836, 
	0.0881250300266451, -0.101260123301202, 0.0407424876029883, -0.0781549772250021, 0.0223219357184511, 
	-0.0264758108290809, 0.00498990665050194, 0.025160490173243, 0.0367584719384267, -0.109052641255495, 
	0.073865613386044, 0.00707470478610882, -0.0176187819032356, -0.0637367486687976, 
	-0.0748334291987832, 0.140056148596776, 0.0969620842352848, -0.114358861569682, 0.00520473456698121, 
	0.0178487715237263, 0.0202973822129864, -0.107779955858316, 0.0113292285313743, -0.0286534686530639, 
	0.0374856094813018, -0.0264758108290811, -0.0647525010679535, 0.062388851270818, -0.0957659202463492, 
	0.170509607129124, 0.0648804132287093, -0.121914043418849, -0.0478534808160876, -0.027457519258895, 
	-0.0370073647324982, -0.0185929761032809, 0.0320771908072732, -0.027457519258895, 
	-0.00767459659977229, -0.0110479587689415, 0.0580233401192429, -0.114358861569682, 
	0.0760673828131738, 0.0188570657156673, 0.0269015338785145, -0.0553157043460305, -0.0581080818621402, 
	-0.0147378709715455, -0.00640519515253634, 0.0923665074490232, 0.0263463885708673, 
	-0.00979598012994526, -0.0448219870982224, 0.170509607129125, -0.0160862430137352, 
	-0.0911392068153599, 0.093285520408205, -0.0637367486687974, 0.00704147095474793, 
	0.00199868438424659, 0.0351251664360132, 0.0158845592989665, -0.0301397081180347, 
	0.00509585012097763, 0.0747066568119954, -0.0553157043460308, 0.0368217693838552, 
	-0.00295307693163606, -0.0478928563875653, 0.0374856094813014, -0.00424884040107993, 
	-0.0392477009300173, -0.143518411752066, 0.0367584719384266, 0.0283596930889937, -0.0264065670423737, 
	-0.0227843113022851, 0.0932855204082052, 0.0576368275626705, -0.0285421575433482, 
	-0.0267965802404649, 0.0580233401192429, 0.0102337454915716, 0.0445190012319723, -0.0206973668260925, 
	0.0202973822129865, -0.00611980006073962, -0.0473840035635152, -0.0478928563875655, 
	0.0223219357184511, 0.0400675552935875, 0.0114998870886424, 0.0608783755738091, -0.0448219870982222, 
	-0.0348137633687307, -0.0182296958899456, 0.0220298983596159, 0.0320771908072732, 
	0.0164178910570596, 0.0185359452338558, 0.0220298983596158, -0.0478534808160875, -0.014049129987378, 
	0.00128974218171015, -0.0267965802404649, 0.0969620842352843, -0.0698613875096824, 
	0.0181580537166695, -0.00333521098920611, 0.0747066568119952, -0.023007864034776, 
	0.039761448238632, -0.0768896029510966, -0.00640519515253612, -0.0406484855212655, 
	-0.0339900349570361, 0.0608783755738096, -0.0957659202463498, -0.0134745896904554, 
	0.00977916410085611, -0.0227843113022851, -0.0176187819032356, -0.0141064350907352, 
	0.0404066444759205, -0.00216709710733681, 0.035125166436013, 0.0251664844363977, 0.0175763560601454, 
	-0.00333521098920613, 0.0269015338785144, 0.000776087959529339, -0.031640860198615, 
	0.0114998870886421, 0.062388851270818, 0.0134264368285217, 0.00174575026982269, -0.026406567042374, 
	0.00707470478610894, -0.0198411428244123, -0.0917383358300845, 0.0404066444759204, 
	0.00199868438424664, -0.0888204461602463, 0.0228047057921177, 0.0181580537166695, 
	0.0188570657156675, 0.027731791587628, 0.0164305223339201, -0.0473840035635154, -0.0286534686530641, 
	0.0648406032922426, 0.0971763755266585, -0.0392477009300172, 0.0251604901732434, 0.0179981892432613, 
	0.00174575026982265, 0.00977916410085594, -0.0911392068153599, 0.0427169891599973, 
	0.00210599477830525, 0.00128974218171011, -0.0110479587689416, 0.0752869316153667, 
	0.0156487183257496, 0.0185359452338557, -0.0185929761032809, -0.0228901368061018, 
	0.0156487183257494, 0.0445190012319723, 0.0178487715237265, -0.025538650171435, 0.0164305223339202, 
	-0.0316408601986153, -0.00295307693163598, -0.00162518811924766, -0.0419358519755035, 
	-0.033990034957036, -0.00979598012994554, 0.00604118625136566, 0.0193910275956411, 
	-0.0182296958899457, -0.121914043418849, -0.0198955740514451, 0.00210599477830526, 
	-0.0285421575433481, 0.140056148596776, -0.0318069761081365, 0.0228047057921177, 0.0175763560601454, 
	0.00509585012097761, 0.010138841337646, -0.0373001715179777, 0.0397614482386321, -0.0147378709715456, 
	-0.00144152653155798, -0.0419358519755034, 0.0400675552935872, -0.0647525010679534, 
	-0.0303003142519845, 0.0179981892432615, 0.0283596930889933, 0.0738656133860439, -0.0646741069579897, 
	-0.0198411428244124, -0.0141064350907354, 0.00704147095474798, 0.00475692449515684, 
	-0.0318069761081364, -0.0698613875096825, 0.0760673828131741, -0.0172044039082582, 
	-0.0255386501714349, -0.00611980006073934, 0.0113292285313746, 0.0295458473623648, 
	0.0648406032922425, -0.00424884040107979, 0.00498990665050193, -0.0303003142519845, 
	0.0134264368285217, -0.0134745896904552, -0.0160862430137356, 0.0153413910066688, 
	-0.0198955740514449, -0.0140491299873781, -0.00767459659977198, 0.0210034518852907, 
	-0.0228901368061017, 0.0164178910570596, -0.0370073647324981, 0.0210034518852908, 
	0.0752869316153669, 0.0102337454915718, 0.00520473456698108, -0.0172044039082583, 
	0.0277317915876279, 0.000776087959529443, 0.0368217693838553, 0.00458615679116187, 
	-0.00144152653155812, -0.0406484855212657, 0.0263463885708674, 0.00377178669982415, 
	0.00604118625136573, -0.0348137633687305, 0.0648804132287095, 0.0153413910066688, 
	0.0427169891599974, 0.0576368275626705, -0.0748334291987832, 0.004756924495157, -0.0888204461602461, 
	0.0251664844363978, -0.0301397081180346, 0.0355768699469793, 0.010138841337646, -0.0230078640347761, 
	-0.0581080818621402, 0.00458615679116184, -0.0016251881192476, 
0.00181217706032891, 0.00181217706032893, -0.00181217706032906, -0.00181217706032876, 
	0.0160219979019635, -0.0284925995424227, 0.0480996330371984, -0.0338168543364103, 
	-0.0191459656118319, 0.0160219979019636, -0.0501995296110121, 0.0551356743812095, 
	0.0551356743812091, -0.0338168543364105, 0.0403587406697809, -0.0634897377749087, 
	-0.0501995296110119, 0.0480996330371985, -0.0400710211562959, 0.0403587406697807, 
	-0.0120950293230296, -0.0297141312355631, -0.0148409592043215, 0.072672117664878, 
	-0.0125195266402067, -0.029714131235563, -0.00104346020317408, 0.014784518536521, 
	0.0544982909024866, -0.024305231840144, 0.0568857295705799, -0.0389791555957242, -0.0337193169081755, 
	-0.0243052318401438, 0.0264640661881203, -0.00225637177621141, -0.0697875524450855, 
	-0.0125195266402067, 0.0228068786905458, 0.0403542347829147, -0.0697875524450859, 
	-0.0120950293230297, 0.073044457655763, 0.0248601220143162, 0.00487347584062308, -0.0337193169081754, 
	0.0384277047804474, -0.0597813933239072, 0.00487347584062315, 0.0544982909024867, 
	0.00865465706996106, -0.0128907494318616, 0.0248601220143162, 0.014784518536521, 0.0413827579749248, 
	-0.0258917241445526, 0.0403542347829145, 0.0726721176648778, -0.120951482639651, -0.0258917241445523, 
	-0.0128907494318616, -0.00225637177621164, 0.0702534547084389, -0.0147475928305848, 
	-0.0597813933239071, -0.0389791555957242, 0.0500184039753077, -0.014747592830585, 
	0.0730444576557628, -0.00104346020317407, -0.00124904442395054, -0.12095148263965, 
	0.0228068786905459, -0.0148409592043216, -0.00124904442395029, 0.0413827579749245, 
	0.00865465706996102, 0.0264640661881205, -0.125208148389685, 0.0500184039753075, 0.0384277047804475, 
	0.0568857295705799, -0.125208148389685, 0.0702534547084386, -0.0637776708275502, -0.0256938443697952, 
	0.0165282718411977, 0.0608482140331185, -0.00181543551658784, -0.142231779989783, 
	0.0837374152579308, 0.0305956690128764, 0.0750458509123985, -0.0795466545294969, -0.0196056708770421, 
	0.00926551528981893, -0.112120171436869, 0.0614767346800464, 0.127232169001215, -0.00391661457951464, 
	-0.0808854424006259, 0.0621600743536549, -0.00658520698649149, 0.0127910483932558, 
	-0.0705928366272202, -0.0256938443697948, -0.0182689150815094, 0.0848414648429616, 
	0.105229294589219, -0.120276225317268, 0.0432351520144955, -0.029231681489621, 0.0767661923651557, 
	-0.00670330432990718, 0.0395702390598388, -0.0948486085585662, 0.00385355276237059, 
	-0.00670330432990699, 0.0637442645808445, -0.00639622211082127, -0.0270845663830563, 
	0.0614767346800464, -0.0729505559948449, 0.0142531558577107, 0.0570925112574968, -0.00190254137357004, 
	-0.0234275848007366, 0.0251233444873896, -0.139873353103035, 0.191381780657134, 0.0277581180060747, 
	-0.118245701155898, 0.0094158111714997, -0.120276225317268, 0.0352297075445651, 0.0419113896930277, 
	0.104149534179579, -0.079546654529497, -0.0647949204456347, 0.0158868089554084, 0.0186489360814905, 
	0.0601556842917418, -0.0851593556737831, 0.0328188014886713, 0.0262026624293654, -0.00190254137357005, 
	-0.0559267140506109, 0.0293702212186045, -0.00860682387111236, -0.0705928366272203, 
	-0.0335471626868282, 0.0429592707400752, -0.0187610696920849, -0.00181543551658765, 
	-0.0397751130408349, 0.047832091609301, -0.0195473562879003, 0.10414953417958, -0.0394806686067018, 
	-0.0223146305944319, 0.0153881310919242, -0.0270845663830563, -0.0706815275911863, 
	0.122732197665233, 0.0392572455794216, -0.0808854424006256, 0.0197661803564237, -0.0479255359803053, 
	-0.00860682387111218, -0.0637776708275509, 0.0887579854491047, -0.0284685200734712, 
	0.0802552067421869, 0.00941581117149974, -0.034455780506372, 0.0178292202484484, -0.0371382968805527, 
	0.00385355276237098, -0.041556212840111, 0.0997010789726089, -0.0371382968805524, 
	0.0767661923651555, 0.021813479260577, -0.0565678989045571, 0.0153881310919243, -0.112120171436869, 
	0.035472857145335, 0.0275398662914343, 0.0590447893829634, 0.0262026624293652, -0.0220170856936392, 
	-0.0248026613382421, -0.0144486305189949, -0.139873353103035, 0.00676253279844104, 
	0.0877780574996815, 0.0802552067421869, 0.105229294589219, -0.0742365504740674, -0.106374475016716, 
	-0.0195473562879002, 0.0750458509123988, 0.0295714173684766, -0.0305716210904882, 
	0.0317125339282215, 0.0186489360814906, -0.0448589768086353, 0.00315216386888431, 
	0.0590447893829635, 0.0570925112574969, -0.0703120397211699, -0.058716010351152, -0.0284685200734715, 
	0.084841464842962, -0.0445339942265782, 0.0130211714714039, 0.0478320916093009, 0.0305956690128765, 
	-0.0247745666352426, -0.0388686754504139, -0.0305716210904883, 0.0158868089554081, 
	0.0655682477833656, -0.00950067767336086, 0.0275398662914343, 0.014253155857711, 0.0115321966624494, 
	-0.0792169429561472, -0.0479255359803053, 0.0127910483932559, 0.0513898480625285, 
	0.0240988743074354, 0.0429592707400751, 0.0608482140331183, -0.0441565385797194, 0.0130211714714042, 
	-0.106374475016716, 0.0419113896930278, -0.0112801592802661, -0.0452082380356966, 
	-0.0565678989045569, -0.00639622211082118, 0.060958792465674, -0.0238863955948483, 
	0.099701078972609, -0.0948486085585659, 0.00614317574894392, -0.0238863955948485, 
	0.122732197665233, -0.00391661457951486, -0.0418550119057826, -0.0792169429561469, 
	-0.0587160103511518, 0.029370221218604, 0.0429638029637845, 0.0566354408772017, 0.0877780574996817, 
	-0.118245701155899, -0.0224139728372949, 0.0381340236629269, 0.0178292202484482, -0.029231681489621, 
	-0.00317069404703807, -0.0452082380356965, -0.0223146305944319, 0.00926551528981876, 
	-0.0164293626177502, -0.00950067767336085, 0.00315216386888444, 0.032818801488671, 
	-0.0380398462537892, 0.0520872848715414, -0.024802661338242, 0.0251233444873896, -0.0717037168569342, 
	0.0566354408772016, 0.0887579854491044, -0.0182689150815097, 0.0467119258678874, -0.0441565385797193, 
	-0.0397751130408348, 0.0837374152579311, -0.0202311957850273, -0.0247745666352426, 
	0.0295714173684766, -0.0647949204456352, 0.0504038212709583, -0.0164293626177503, 
	0.0354728571453351, -0.0729505559948448, -0.0416187718843582, -0.0418550119057823, 
	0.0197661803564239, -0.00658520698649144, -0.0417639427419148, 0.0513898480625287, 
	-0.0335471626868283, 0.0165282718411976, 0.0467119258678872, -0.0445339942265782, 
	-0.0742365504740675, 0.0352297075445649, 0.0409284925525902, -0.00317069404703806, 
	0.0218134792605772, 0.0637442645808442, -0.0503181616154407, 0.00614317574894417, 
	-0.0415562128401108, 0.0395702390598385, -0.0503181616154408, 0.0609587924656741, 
	-0.0706815275911863, 0.127232169001216, -0.0416187718843583, 0.0115321966624492, -0.0703120397211701, 
	-0.0559267140506107, 0.0727343222390298, -0.0717037168569342, 0.00676253279844088, 
	0.0277581180060747, 0.0379117260080868, -0.0224139728372949, -0.0344557805063721, 
	0.0432351520144956, 0.0409284925525899, -0.0112801592802658, -0.0394806686067013, 
	-0.0196056708770423, 0.050403821270958, 0.0655682477833656, -0.044858976808635, -0.0851593556737829, 
	0.0428500303465223, -0.0380398462537894, -0.0220170856936395, -0.0234275848007366, 
	0.0727343222390297, 0.0429638029637845, 
0.00142734445891341, 0.00142734445891349, -0.00142734445891332, -0.00142734445891359, 
	-0.00902972587366338, 0.0210123844319937, -0.0401698987409905, 0.0296145846415734, 
	-0.0187435334201131, -0.00902972587366338, 0.0740919606075114, -0.0448913568548216, 
	-0.0448913568548215, 0.0296145846415736, -0.0570091466454401, 0.0708585743997748, 
	0.0740919606075116, -0.0401698987409903, 0.0216597403200053, -0.0570091466454402, 
	0.0135296112338961, 0.0326547049087219, -0.0796825074214354, 0.0244684654051542, -0.0108325074104012, 
	0.0326547049087219, 0.00170876359972838, -0.00251857666605544, 0.0176500846073556, 
	-0.0759683594996797, 0.0506054743528123, -0.0324570982014784, 0.0143462212195593, 
	-0.0759683594996797, 0.0908788102628015, 0.000357912658892117, -0.0491465829378585, 
	-0.0108325074104012, 0.0352555573611896, 0.005979999566957, -0.0491465829378585, 0.0135296112338961, 
	0.0774355396616958, -0.0508482938313967, -0.0352482757119371, 0.0143462212195595, 
	0.0409692331504565, 0.0540247819494327, -0.0352482757119371, 0.0176500846073555, -0.0260089760621482, 
	-0.00128418968809194, -0.0508482938313966, -0.0025185766660552, 0.0165834129396612, 
	-0.00810789929703066, 0.00597999956695742, 0.0244684654051541, 0.0072740189664929, 
	-0.00810789929703105, -0.0012841896880921, 0.000357912658892287, -0.119327922025661, 
	0.0632450524094205, 0.0540247819494327, -0.0324570982014785, -0.0139541617575997, 
	0.0632450524094205, 0.0774355396616956, 0.00170876359972832, -0.0123263616204055, 
	0.00727401896649299, 0.0352555573611894, -0.0796825074214356, -0.0123263616204057, 
	0.0165834129396615, -0.0260089760621477, 0.0908788102628015, -0.0292559321230484, 
	-0.0139541617575999, 0.0409692331504563, 0.0506054743528124, -0.0292559321230483, 
	-0.119327922025661, -0.125367470314294, 0.0740850437786957, -0.0749886257555748, 0.139800663525069, 
	-0.0518575450040931, 0.256600972988752, -0.0859238354482859, -0.0861648876276514, 
	0.0198711574569001, -0.0896144900725978, -0.00405056105789307, -0.00588861374784411, 
	0.140018543360684, -0.110866947130889, -0.00375661775433112, -0.000926513070309284, 
	-0.0772287997594197, 0.0578812601057426, 0.0523733496660639, -0.0438583174227883, 
	-0.0899638905258879, 0.0740850437786955, 0.00334657703594942, 0.045186974619965, -0.0355690976455344, 
	0.0758576254157169, -0.00194213602193131, -0.0366376281485228, -0.00715247221038733, 
	0.0409463242004108, -0.017006986327824, -0.0193054423282544, -0.0602557073658626, 
	0.0409463242004107, -0.0141212742890922, 0.0510807420618994, 0.0512623726935874, -0.110866947130889, 
	-0.00915362409444626, -0.007210160967932, 0.0812604385417055, 0.0370042910826694, 
	-0.108105148854658, 0.0404458935830955, -0.0945854669282556, 0.0580126273256172, -0.00899695483146877, 
	0.0131126962326291, -0.067221546762353, 0.075857625415717, -0.04924811208923, 0.0549582546554258, 
	0.0377334075929027, -0.0896144900725981, -0.0112597200078876, -0.0128275570120965, 
	0.0859954719875716, 0.0398259791108027, -0.0818439783549503, 0.0469013375193775, -0.00324591767828665, 
	0.0370042910826694, 0.00192424105910385, -0.0353247018045947, 0.0604985439959287, 
	-0.0899638905258883, -0.00249039931567506, -0.0171908370922237, 0.00277685732061535, 
	-0.0518575450040927, -0.0107815155990676, 0.049029695872144, 0.0560978657098214, 0.0377334075929027, 
	-0.00466443854829381, -0.0539112773932409, -0.0468797250819384, 0.0512623726935873, 
	0.0426453226755836, -0.0410479707202753, -0.0342687509131411, -0.0772287997594196, 
	0.0118982977488426, 0.0504526699858595, 0.0604985439959286, -0.125367470314293, -0.0553048860584457, 
	0.133703423610707, 0.00824865505849792, -0.0672215467623527, 0.0813034181813452, 0.0551050131842056, 
	-0.0550706913422905, -0.060255707365863, 0.0451009400839494, 0.019377164792807, -0.0550706913422906, 
	-0.00715247221038713, 0.03408930003059, -0.00711441218984932, -0.0468797250819385, 
	0.140018543360683, -0.00983686975119159, -0.0689557273079938, 0.0479418403064896, 
	-0.0032459176782863, -0.0176886200844088, 0.0139619306066618, 0.133545353791068, -0.0945854669282557, 
	0.00517843291111966, 0.00988646217550047, 0.00824865505849766, -0.0355690976455346, 
	-0.0129189236202299, 0.00499109049532982, 0.0560978657098214, 0.0198711574568996, 
	0.00200608046980249, -0.0603250190291682, -0.0910909102236461, 0.0859954719875717, 
	-0.00856940980328858, -0.0123441280227851, 0.0479418403064896, 0.0812604385417056, 
	-0.0903945755082684, -0.040091893028019, 0.133703423610707, 0.0451869746199651, -0.0513732079425015, 
	-0.178365484119567, 0.0490296958721442, -0.0861648876276514, -0.00660442715324298, 
	0.0412210422426953, -0.0603250190291682, -0.0128275570120965, 0.0507505452338465, 
	0.0389854437470796, -0.0689557273079938, -0.00721016096793207, 0.0137191467189171, 
	0.0543388422599777, 0.0504526699858596, -0.0438583174227882, 0.0474690375569642, -0.0480833905530782, 
	-0.0171908370922238, 0.139800663525069, 0.0802241230918762, -0.178365484119567, 0.00499109049532969, 
	0.0549582546554257, -0.0423990761379834, -0.0102762500462792, -0.00711441218984932, 
	0.0510807420618995, -0.0235011768011653, -0.0285730523679159, 0.0193771647928069, 
	-0.0193054423282549, 0.0272171402152717, -0.0285730523679157, -0.0410479707202751, 
	-0.000926513070309347, -0.0120064458105009, 0.0543388422599777, -0.0400918930280189, 
	-0.0353247018045947, -0.0216010832054293, -0.0223102439876181, 0.00988646217550029, 
	0.013112696232629, 0.0541388806092945, -0.0138929866080033, 0.0551050131842057, -0.0366376281485228, 
	0.0458336469600286, -0.0102762500462791, -0.053911277393241, -0.00588861374784422, 
	-0.011642650807473, 0.0389854437470795, -0.012344128022785, 0.0469013375193775, 0.00930725734731593, 
	-0.0578186286015082, 0.013961930606662, 0.0404458935830957, 0.031147472207281, -0.0223102439876181, 
	-0.0553048860584454, 0.00334657703594953, 0.0491697255923158, 0.080224123091876, -0.0107815155990675, 
	-0.0859238354482857, 0.105018541800324, -0.00660442715324307, 0.00200608046980227, 
	-0.0112597200078877, 0.00856992872515258, -0.0116426508074728, -0.00983686975119177, 
	-0.0091536240944459, 0.0382709586226319, -0.0120064458105011, 0.0118982977488426, 
	0.0523733496660638, -0.0764851276106812, 0.0474690375569644, -0.00249039931567509, 
	-0.0749886257555748, 0.0491697255923159, -0.0513732079425017, -0.0129189236202301, 
	-0.0492481120892306, 0.00400702712902608, 0.0458336469600288, 0.0340893000305899, 
	-0.0141212742890919, -0.0306017530171083, 0.0272171402152714, 0.0451009400839492, 
	-0.0170069863278239, -0.0306017530171081, -0.0235011768011649, 0.0426453226755837, 
	-0.00375661775433116, 0.0382709586226318, 0.013719146718917, -0.0903945755082684, 
	0.00192424105910358, 0.0280669301188355, 0.0311474722072809, 0.00517843291111958, 
	-0.00899695483146875, -0.0642745204465451, 0.0541388806092943, 0.0813034181813451, 
	-0.00194213602193122, 0.00400702712902587, -0.0423990761379835, -0.00466443854829358, 
	-0.00405056105789299, 0.00856992872515255, 0.0507505452338466, -0.00856940980328841, 
	-0.0818439783549504, 0.0518501986878749, 0.00930725734731587, -0.0176886200844086, 
	-0.108105148854658, 0.0280669301188355, -0.0216010832054292, 
-0.00317916066994454, -0.00317916066994458, 0.00317916066994453, 0.00317916066994464, 
	0.0059682680284278, -0.0523776277343879, 0.0462569720818936, -0.00302677304587774, 
	0.00367146133953638, 0.00596826802842811, 0.0116496971459539, -0.024468587183863, 
	-0.0244685871838629, -0.00302677304587787, -0.0034640850034419, 0.034138605903127, 
	0.0116496971459542, 0.0462569720818932, -0.0512634235544609, -0.00346408500344158, 
	-0.021097478053109, 0.0862550829970676, 0.00322835602843565, -0.0624176929439667, 
	-0.100065843268574, 0.086255082997068, -0.00483096756207252, -0.0337358999008093, 
	0.0306922781232763, -0.050471115129888, -0.0442783994218895, 0.110314208510395, 0.0263623333058779, 
	-0.0504711151298882, 0.0504285456515539, -0.0293465368734215, -0.00147277058518902, 
	-0.100065843268574, 0.0475484286007031, 0.0576616465925962, -0.00147277058518898, 
	-0.021097478053109, 0.0266757653960628, 0.00186275127066305, -0.0434905269402699, 
	0.026362333305878, 0.034519503498213, -0.00574161271786694, -0.0434905269402699, 0.0306922781232763, 
	-0.0475782232328076, 0.0359078848659382, 0.00186275127066277, -0.033735899900809, 
	0.0330614040323569, -0.0256568425860736, 0.0576616465925964, -0.0624176929439664, 
	0.027386115891566, -0.0256568425860737, 0.0359078848659385, -0.0293465368734217, 0.00860399216724492, 
	-0.0186294251632033, -0.0057416127178671, 0.110314208510394, -0.0518045647261975, 
	-0.0186294251632032, 0.0266757653960629, -0.00483096756207266, -0.0375812165796022, 
	0.0273861158915661, 0.0475484286007031, 0.00322835602843548, -0.0375812165796023, 
	0.0330614040323568, -0.0475782232328075, 0.0504285456515537, -0.00230918124701016, 
	-0.0518045647261974, 0.0345195034982129, -0.0442783994218895, -0.00230918124701004, 
	0.00860399216724508, -0.0902871751595804, 0.0722357091424241, 0.0647950170349662, 
	-0.0678410290709194, 0.0402035883539301, 0.0127657742152791, 0.0737062812643829, -0.0404205608365239, 
	0.0203184526137968, -0.129016488875816, 0.0819605015206248, 0.0299658907698296, 0.0452982288389895, 
	-0.0484713750290269, 0.0355431654903636, -0.0947877122442928, 0.0322987565735147, 
	-0.215220615776333, 0.0402497762498345, 0.0426062396844099, -0.0851526894955721, 0.0722357091424239, 
	0.0808369044440015, 0.0183351589062147, 0.0909269699596084, -0.0721706835084216, -0.0304373711934108, 
	0.00685011718015113, 0.00026497360325862, 0.0458912847797035, -0.0403638806537974, 
	-0.0395282776299738, -0.0333996537748291, 0.0458912847797037, 0.0665769849754903, 
	-0.0483763378570887, 0.0906863288499059, -0.048471375029027, 0.00399008422627554, 
	-0.0966761531770422, -0.0267635128277858, 0.0585975775902654, 0.00381572612623858, 
	-0.0799281903106077, 0.0774070677654485, -0.0305851839462584, -0.0337134556596932, 
	0.0972057803508979, 0.114257056969959, -0.0721706835084215, -0.0248911293700987, 0.00916708921443897, 
	0.0341426627177219, -0.129016488875816, -0.018504496447883, 0.0629072074760889, 0.0297921560417947, 
	0.00128264121184911, 0.0942949862564155, -0.0749412378585056, -0.0337913738436056, 
	0.0585975775902652, 0.0176338036512739, -0.0717865442713551, 0.108321749831544, -0.085152689495572, 
	-0.0439556226097953, 0.0193137916886342, -0.00998047580431227, 0.0402035883539299, 
	-0.0507935772921981, -0.0794953785259934, -0.077150245472104, 0.034142662717722, -0.0679555530503948, 
	0.15851156440548, -0.0716378019379194, 0.0906863288499056, -0.0302698539629181, 0.068882973643528, 
	-0.0375891326985371, 0.0322987565735144, -0.069972635481229, 0.0737902410210631, 0.108321749831544, 
	-0.0902871751595803, -0.0260075086429969, -0.0131245440820765, -0.17641042470769, 
	0.114257056969959, 0.0120425937802434, 0.0767865393535505, -0.0396146731576962, -0.033399653774829, 
	-0.00398133519266848, 0.0788584133958567, -0.0396146731576963, 0.000264973603258519, 
	0.0281560572259781, -0.03229688461181, -0.0716378019379196, 0.0452982288389897, 0.027282144434217, 
	0.0254197619705909, 0.0833325006537236, -0.0337913738436058, -0.0052687918201848, 
	-0.00975283149172, -0.0316426335931573, 0.077407067765448, 0.0188419903534771, -0.0703480372436348, 
	-0.17641042470769, 0.0909269699596085, -0.00673863131526991, 0.0487315591230816, -0.0771502454721037, 
	0.0203184526137969, 0.0554511018413016, 0.0320729691402817, -0.0264143809917435, 0.0297921560417948, 
	-0.0561006912323497, 0.00514469294949063, 0.0833325006537237, -0.0267635128277858, 
	-0.0627377165338187, 0.0420766135738194, -0.0131245440820765, 0.0183351589062148, 
	-0.0432324726010271, 0.0398846090475516, -0.0794953785259936, -0.0404205608365238, 
	0.0418702376080679, 0.0443098018536402, 0.0320729691402816, 0.062907207476089, -0.0260912352205105, 
	-0.0358275373635034, 0.025419761970591, -0.096676153177042, 0.0460469988543168, -0.000447450233939363, 
	0.0737902410210629, 0.0426062396844104, -0.0100610107915138, -0.0486738233213629, 
	0.0193137916886342, -0.0678410290709193, -0.0537750646092331, 0.039884609047552, 0.0487315591230815, 
	0.00916708921443889, 0.0386673869499799, -0.0691799193959342, -0.0322968846118102, 
	-0.0483763378570886, 0.0511435903489837, 0.00387278953384119, 0.0788584133958564, 
	-0.0395282776299738, -0.00729504043378561, 0.00387278953384128, 0.0688829736435281, 
	-0.0947877122442928, -0.00299434803871782, -0.000447450233939265, 0.042076613573819, 
	-0.071786544271355, -0.00412969636712848, 0.0424436192319092, -0.0703480372436346, 
	0.0972057803508977, -0.00160316862327321, -0.0438839996471932, 0.0767865393535504, 
	0.00685011718015129, -0.0201983498556343, -0.0691799193959342, 0.15851156440548, 0.0299658907698293, 
	-0.0423357093014112, -0.0358275373635032, 0.00514469294949089, -0.0749412378585059, 
	-0.0428549070167548, 0.0608468871995725, -0.0097528314917197, -0.0799281903106081, 
	0.028607977407215, 0.0424436192319093, -0.0260075086429967, 0.0808369044440009, 0.0256214342042917, 
	-0.0537750646092332, -0.0507935772921979, 0.0737062812643829, -0.0696139091423255, 
	0.041870237608068, 0.0554511018413018, -0.0185044964478834, -0.032192112671609, -0.0423357093014113, 
	0.0272821444342167, 0.00399008422627529, -0.000891764730208347, -0.00299434803871739, 
	-0.0699726354812289, 0.0402497762498343, 0.0873322986236114, -0.0100610107915138, 
	-0.0439556226097956, 0.0647950170349665, 0.0256214342042919, -0.0432324726010273, 
	-0.00673863131526997, -0.0248911293700988, 0.0142468939614007, -0.0201983498556341, 
	0.0281560572259776, 0.0665769849754906, -0.0543765977353255, -0.00729504043378589, 
	-0.00398133519266841, -0.0403638806537975, -0.0543765977353255, 0.0511435903489836, 
	-0.030269853962918, 0.0355431654903635, -0.000891764730208694, 0.0460469988543169, 
	-0.0627377165338184, 0.0176338036512739, 0.0141867542283194, 0.028607977407215, 0.0188419903534769, 
	-0.0337134556596929, -0.0353299307967085, -0.00160316862327308, 0.0120425937802433, 
	-0.0304373711934111, 0.0142468939614006, 0.0386673869499801, -0.0679555530503947, 
	0.0819605015206251, -0.0321921126716095, -0.0260912352205105, -0.0561006912323496, 
	0.0942949862564157, 0.00235143074567845, -0.0428549070167549, -0.00526879182018499, 
	0.00381572612623901, 0.0141867542283197, -0.00412969636712844, 
0.00348468952567226, 0.00348468952567232, -0.00348468952567231, -0.00348468952567224, 
	0.00935045279783608, 0.0307942225638379, -0.0178031176893182, -0.0188568681466835, 
	0.0611718424309003, 0.00935045279783629, -0.00835678013858434, -0.0586808255644798, 
	-0.0586808255644795, -0.0188568681466833, 0.0110697336746915, 0.0629832705107991, 
	-0.00835678013858429, -0.0178031176893181, 0.0116054746275385, 0.0110697336746917, 
	-0.0410186070480113, 0.00885207591122789, 0.0824731615217974, -0.040956177587178, 
	-0.0275272265212484, 0.00885207591122817, -0.0350385863506637, 0.0845079595245219, 
	-0.0394829776375593, -0.0303932527869308, -0.0120135127425353, 0.0640866254777075, 
	-0.0270839608800887, -0.0303932527869307, -0.00837123230524919, 0.0469915778255853, 
	0.0938395862005706, -0.0275272265212483, -0.0405478262795722, 0.0354073090311501, 
	0.093839586200571, -0.0410186070480113, 0.0319156208651872, -0.0753861472199107, -6.97891485566317e-05, 
	-0.0270839608800886, 0.0436492874624686, -0.0248523175724079, -6.97891485564673e-05, 
	-0.0394829776375598, 0.0749930228642382, -0.0941210816426017, -0.0753861472199108, 
	0.084507959524522, -0.12301788366601, 0.0552152457969195, 0.0354073090311499, -0.0409561775871779, 
	-0.0685232453875749, 0.0552152457969195, -0.0941210816426018, 0.0469915778255852, 
	-0.0174249493320351, 0.0756241868237431, -0.0248523175724078, 0.0640866254777076, 
	-0.0518752242182439, 0.0756241868237433, 0.0319156208651874, -0.0350385863506636, 
	0.0632894307344671, -0.0685232453875752, -0.0405478262795721, 0.0824731615217972, 
	0.063289430734467, -0.12301788366601, 0.074993022864238, -0.00837123230524925, -0.00314109171320648, 
	-0.0518752242182436, 0.0436492874624686, -0.0120135127425351, -0.00314109171320655, 
	-0.0174249493320352, -0.0683905183665392, -0.00771414818318938, -0.0298391779771898, 
	0.0649252374789068, -0.0267695824503551, -0.0618610142797219, 0.0560603580954789, 
	0.0414223145458261, -0.00222609472387527, -0.0345914760911986, 0.0651663003856649, 
	0.0541244319512065, -0.117092456707168, -0.065107243409227, 0.075910197924468, 0.0653333246047494, 
	-0.152888587532909, 0.244757609978236, -0.145190470919212, 0.025794221952637, 0.0720556316138084, 
	-0.00771414818318924, 0.013298857856672, -0.068788265376063, -0.00660411191982895, 
	0.0227737814608058, 0.0320962107699071, -0.0833044666615476, 0.0254657774034166, -0.0317672192410336, 
	0.0913524377847178, -0.000543036422578975, 0.051012672356823, -0.0317672192410336, 
	-0.0408009713471698, -0.0179274594061788, 0.114544635840048, -0.065107243409227, -0.0308558709713468, 
	-0.0489747742464055, 0.00360143480872673, -0.0378487091762553, 0.0288284793170304, 
	-0.00659471769203698, -0.0146929975936364, -0.00284522234273932, 0.00872354149808802, 
	0.0729013039159955, 0.035040954646735, 0.0227737814608055, -0.0241342186286227, -0.0607644783590061, 
	-0.0166619816162694, -0.0345914760911985, 0.0469535135479345, -0.0260933086273975, 
	0.0255563585887464, -0.0785840574887526, 0.0202635224060281, 0.0243929441887287, 0.098129086708991, 
	-0.0378487091762554, -0.00961221336118008, -0.00367658634597006, -0.0673813188624578, 
	0.0720556316138084, 0.10896588065367, -0.01980060720445, 0.0918209108823385, -0.0267695824503549, 
	-0.0715529262552829, -0.0210256286979491, -0.0586278620360423, -0.0166619816162694, 
	-0.0185518309738689, 0.0532938483466087, -0.0365726714150202, 0.114544635840049, -0.00945148773947292, 
	-0.0331131676544054, 0.130295691191729, -0.152888587532909, 0.0466651240615499, 0.0697673584802009, 
	-0.067381318862458, -0.0683905183665393, 0.0166571304697427, 0.0780960997112433, -0.0876142017460044, 
	0.0350409546467347, 0.00632486666000277, 0.0781640013044542, -0.0430518459833586, 
	0.0510126723568229, -0.00565155329384478, -0.0776954202995304, -0.0430518459833587, 
	0.0254657774034164, 0.0174344347739628, 8.18446574229007e-05, -0.03657267141502, -0.117092456707168, 
	-0.00303228362103375, 0.129613450863134, -0.0831501869060846, 0.0981290867089911, 
	-0.0444493054763357, 0.073119693135898, 0.0229413487365563, -0.0146929975936362, -0.0275590411197894, 
	-0.00554162759553856, -0.0876142017460046, -0.00660411191982877, 0.0436269062582138, 
	0.0505216182590628, -0.0586278620360426, -0.00222609472387552, 0.0602089231503521, 
	-0.0388379440279939, 0.0939563456220864, 0.0255563585887464, -0.00670582056916003, 
	-0.0378138607774348, -0.0831501869060845, 0.00360143480872682, 0.0248957112538978, 
	-0.0394680407991416, 0.0780960997112432, -0.068788265376063, -0.0244536250956368, 
	-0.060240356459454, -0.0210256286979491, 0.0414223145458262, -0.0716787148300898, 
	0.135789988506735, -0.0388379440279936, -0.0260933086273975, -0.0691441169265766, 
	0.0110574859159575, 0.129613450863134, -0.0489747742464056, -0.017290813728823, -0.00813261709098593, 
	0.0697673584802009, 0.0257942219526369, -0.011248366555935, -0.048905904845753, -0.0198006072044498, 
	0.064925237478907, -0.025840451402181, -0.0602403564594541, 0.0505216182590631, -0.0607644783590059, 
	-0.00431851047002888, -0.0539618748176029, 8.18446574228457e-05, -0.0179274594061791, 
	0.0324479623454699, 0.040612898200206, -0.0776954202995305, -0.000543036422578987, 
	-0.0564955231206983, 0.040612898200206, -0.0331131676544056, 0.0653333246047498, 0.0229040379662268, 
	-0.00813261709098564, -0.0394680407991416, -0.00367658634597024, 0.0112430489633636, 
	0.0144766288497129, -0.00554162759553837, 0.0729013039159953, 0.0101123266167008, 
	-0.0018478161134144, 0.0781640013044544, -0.0833044666615475, 0.0342500226022886, 
	-0.0539618748176032, 0.0532938483466088, 0.0541244319512065, -0.0543891407360656, 
	0.0110574859159577, -0.0378138607774349, 0.0243929441887288, -0.0335159856453377, 
	-0.00493832198419992, 0.0731196931358981, -0.00659471769203713, -0.00537741746983068, 
	0.014476628849713, 0.0166571304697426, 0.013298857856672, 0.0278000839409536, -0.0258404514021808, 
	-0.0715529262552827, 0.0560603580954788, 0.0521326966392302, -0.0716787148300899, 
	0.060208923150352, 0.0469535135479346, 0.0105161347722456, -0.0543891407360651, -0.00303228362103398, 
	-0.0308558709713466, -0.0575391287614213, 0.0229040379662269, 0.0466651240615496, 
	-0.145190470919212, 0.069225887134025, -0.0112483665559348, 0.108965880653671, -0.0298391779771901, 
	0.0278000839409536, -0.024453625095637, 0.0436269062582135, -0.0241342186286229, 0.00954672050258773, 
	0.0342500226022886, 0.0174344347739626, -0.0408009713471699, -0.0431558239721047, 
	-0.056495523120698, -0.0056515532938448, 0.0913524377847179, -0.0431558239721046, 
	0.0324479623454695, -0.00945148773947305, 0.075910197924468, -0.0575391287614213, 
	-0.0172908137288229, 0.0248957112538981, -0.00961221336118031, -0.0130471721360935, 
	-0.00537741746983072, -0.0275590411197897, 0.00872354149808798, -0.043152051213243, 
	0.0101123266167009, 0.00632486666000269, 0.032096210769907, 0.00954672050258763, -0.0043185104700288, 
	-0.0185518309738689, 0.0651663003856648, 0.0105161347722457, -0.0691441169265766, 
	-0.00670582056916013, 0.0202635224060283, 0.0168171920952631, -0.0335159856453378, 
	-0.0444493054763356, 0.0288284793170304, -0.0130471721360936, 0.0112430489633634, 
-0.000998709956830941, -0.00099870995683103, 0.000998709956830993, 0.000998709956830985, 
	-0.00416607607993447, 0.0380697275551346, -0.0293120931275992, -0.00559026830443203, 
	-0.00182448552769834, -0.00416607607993455, -0.00591811956412948, 0.0109099712149314, 
	0.0109099712149313, -0.00559026830443186, 0.030193997711148, -0.0345149906648164, 
	-0.00591811956412952, -0.0293120931275992, 0.00603492493741169, 0.0301939977111479, 
	-0.0141370895271202, 0.00884643172937486, -0.0387850508612054, 0.0399096325790162, 
	0.0643297808517809, 0.00884643172937459, -0.0272174820005321, -0.00788900302548873, 
	0.0283442799680112, -0.0354584442168892, -0.0779837240929762, 0.0557857952142552, 
	-0.0166377878761089, -0.0354584442168894, 0.0207699414104309, 0.0257360223781352, 
	-0.0135131814371652, 0.0643297808517809, -0.0129576354506309, -0.0396834494916829, 
	-0.0135131814371653, -0.0141370895271203, -0.00356884497718945, 0.0270530398615404, 
	0.0210666967759652, -0.0166377878761089, 0.0235015445176039, -0.0338485729815896, 
	0.0210666967759649, 0.0283442799680112, -0.0571810207665074, 0.0186800152374626, 0.0270530398615403, 
	-0.00788900302548847, -0.0206896698866057, 0.012435604265485, -0.0396834494916828, 
	0.0399096325790164, -0.0182520556572506, 0.012435604265485, 0.0186800152374626, 0.0257360223781353, 
	-0.0364623203224681, 0.0222402804180182, -0.0338485729815895, 0.0557857952142551, 
	-0.0786924933154999, 0.0222402804180181, -0.00356884497718949, -0.0272174820005326, 
	0.0431202630708429, -0.0182520556572505, -0.0129576354506312, -0.0387850508612053, 
	0.0431202630708427, -0.0206896698866055, -0.0571810207665074, 0.0207699414104308, 
	0.121138497608988, -0.0786924933154999, 0.0235015445176042, -0.0779837240929764, 0.121138497608988, 
	-0.036462320322468, 0.097274809691619, 0.0446831091781625, -0.157985654800718, 0.00189064640381683, 
	-0.0227236308862925, 0.0855593485107836, -0.0328527413512729, -0.0211365445438438, 
	-0.00759478456636578, -0.0126671739510483, -0.0860201008586664, 0.0674970085148752, 
	0.00387069094220384, 0.0802089723485934, 0.0287949645869315, -0.0729649952987123, 
	-0.00682038913036359, 0.0650786599300087, -0.0593525104855349, 0.0654240205376707, 
	0.0452224667756432, 0.0446831091781626, -0.101827415053605, 0.0207682708291743, 0.0722520148232798, 
	-0.0273377334536557, -0.0657369122637159, -0.00639485110644053, -0.0697531626400805, 
	0.0350179197622988, 0.0635652153891525, -0.0367189755368596, 0.0293741621555684, 0.0350179197622988, 
	-0.0562276745388303, 0.0201798725889742, 0.0221391050313077, 0.0802089723485938, -0.0360730749142079, 
	-0.101733446682583, -0.0732550161304355, 0.0518892663280653, 0.026533623210173, -0.0831515975007789, 
	-0.0370801235179863, 0.137119063935955, -0.0973636299975915, 0.053110484793878, 0.0929774213150067, 
	-0.0273377334536555, -0.0778104165452829, -0.0044670591921777, 0.0160471661582746, 
	-0.0126671739510483, -0.0693801855501784, 0.030541749126063, -0.098072239819354, 0.114963037359305, 
	0.0473903387546228, -0.043511194884143, -0.021345571605144, 0.051889266328065, 0.0534540644712705, 
	-0.0582617368160565, -0.0594042664419869, 0.045222466775643, -0.00512239689489884, 
	0.00579101512407734, -0.0413972008751883, -0.0227236308862924, 0.0169519970417589, 
	0.111498615571503, 0.059119198221035, 0.0160471661582745, -0.0294865250916997, -0.0586374747382406, 
	-0.119538611024532, 0.0221391050313078, -0.0709093310959346, 0.128625387597476, 0.0699195503693937, 
	-0.00682038913036381, 0.0254608335969984, -0.102073176273194, -0.0594042664419866, 
	0.0972748096916186, 0.0171586072868763, -0.0691662400636287, -0.0670939042243979, 
	0.092977421315007, 0.0166351648272467, -0.0460875268950452, 0.00630503347364056, 0.0293741621555685, 
	-0.0105448189061251, 0.00191866313845616, 0.00630503347364068, -0.0697531626400801, 
	-0.00406782488409799, 0.0885826508265027, -0.119538611024532, 0.00387069094220364, 
	0.00870508791821615, 0.0903250442880034, 0.0592557495748832, -0.0213455716051439, 
	-0.0411216906399022, 0.026713057187767, 0.00858053529657233, -0.0370801235179865, 
	0.0177056305475211, -0.0230546153076965, -0.0670939042243981, 0.0722520148232798, 
	0.0867192111184752, -0.0708106249413919, 0.0591191982210349, -0.00759478456636556, 
	0.0550581998735766, -0.0782383335602345, 0.100734958744391, -0.0980722398193542, 0.0136179066545524, 
	-0.0734616463460969, 0.0592557495748832, -0.0732550161304353, -0.0224148972022452, 
	0.0550941789952599, -0.0691662400636287, 0.0207682708291744, 0.120246013112366, -0.0447950040163714, 
	0.111498615571503, -0.0211365445438437, 0.0175563803562858, -0.115807454409433, -0.0782383335602344, 
	0.030541749126063, -0.00201587809320205, 0.0290227926407681, 0.0903250442880035, -0.101733446682583, 
	0.0392920699412648, -0.0154480632812004, -0.102073176273194, 0.0654240205376707, 0.102638955226964, 
	-0.105673248983124, 0.00579101512407749, 0.001890646403817, 0.0770229750674934, -0.0447950040163713, 
	-0.0708106249413921, -0.00446705919217753, 0.0343571971009042, 0.0226684313754148, 
	0.0885826508265029, 0.0201798725889741, -0.109193818734955, 0.0128668995849631, 0.00191866313845629, 
	-0.0367189755368596, 0.0406134280509024, 0.0128668995849632, 0.128625387597476, -0.0729649952987126, 
	-0.014476306639428, -0.0154480632812003, 0.05509417899526, -0.0582617368160564, -0.0245620529447467, 
	-0.00873270955692494, -0.0230546153076965, 0.0531104847938781, 0.0102891917388526, 
	-0.0181047808070161, -0.0460875268950451, -0.00639485110644077, -0.00403462635551848, 
	0.022668431375415, -0.0586374747382407, 0.0674970085148752, 0.0179034687968524, 0.0290227926407681, 
	-0.0734616463460971, -0.0435111948841428, 0.0401780371709089, -0.00189768925616885, 
	0.0267130571877668, -0.0831515975007789, 0.0874115302879549, -0.00873270955692481, 
	0.0171586072868764, -0.101827415053605, 0.0040769877220463, 0.0770229750674933, 0.0169519970417589, 
	-0.0328527413512731, -0.0288731180473043, 0.0175563803562858, 0.0550581998735765, 
	-0.0693801855501782, 0.0395387799505921, 0.0179034687968523, 0.00870508791821607, 
	-0.0360730749142076, 0.0235922379781693, -0.0144763066394282, 0.0254608335969983, 
	-0.0593525104855347, -0.0817049137890583, 0.102638955226964, -0.00512239689489928, 
	-0.157985654800718, 0.00407698772204617, 0.120246013112366, 0.0867192111184752, -0.0778104165452832, 
	0.0382460948531693, -0.0040346263555184, -0.00406782488409794, -0.0562276745388304, 
	-0.00100759851457997, 0.0406134280509029, -0.0105448189061248, 0.0635652153891525, 
	-0.00100759851458002, -0.109193818734955, -0.0709093310959346, 0.0287949645869315, 
	0.0235922379781691, 0.0392920699412649, -0.0224148972022452, 0.0534540644712703, 0.00268780005200794, 
	0.0874115302879548, 0.0177056305475212, -0.0973636299975918, -0.00932368560428194, 
	0.0102891917388528, 0.0166351648272467, -0.0657369122637158, 0.0382460948531691, 0.0343571971009043, 
	-0.0294865250916998, -0.0860201008586668, 0.0395387799505919, -0.00201587809320198, 
	0.0136179066545524, 0.0473903387546226, 0.0199522150289043, 0.0401780371709088, -0.0411216906399022, 
	0.0265336232101732, 0.00268780005200776, -0.0245620529447465, 
-0.00227494811427289, -0.00227494811427299, 0.00227494811427285, 0.00227494811427303, 
	-0.00975818259135976, 0.0416429974345029, -0.0331355319349352, -0.00102423102248108, 
	-0.021062598169838, -0.00975818259136016, 0.0159402287626104, 0.0126056038843149, 
	0.0126056038843145, -0.00102423102248073, 0.0267195671122235, -0.0360259918597842, 
	0.0159402287626102, -0.0331355319349349, -0.0072493158256258, 0.0267195671122236, 
	-0.0289474648938347, 0.0366617857865141, -0.046832079215401, 0.0293595757313623, 0.0353075446981002, 
	0.0366617857865137, -0.00914690776388141, -0.0211794252862299, 0.0605534572253517, 
	-0.101421541368117, -0.0381615523047701, 0.0458941045126, 0.0694114001501527, -0.101421541368117, 
	0.0427454129004964, -0.0117595027050132, -0.125929798188966, 0.0353075446981003, 0.0792702586473015, 
	-0.00971060332627392, -0.125929798188966, -0.0289474648938351, 0.054681625457138, 
	0.0904374550343033, -0.00599212069262699, 0.0694114001501531, -0.00692837337551821, 
	-0.0405506773193975, -0.00599212069262717, 0.0605534572253516, 0.00348553707782251, 
	-0.0454412697262324, 0.0904374550343032, -0.0211794252862298, -0.024243862352188, 
	-0.0324085635115709, -0.00971060332627372, 0.0293595757313623, 0.0117353600840014, 
	-0.0324085635115707, -0.0454412697262324, -0.0117595027050131, 0.0187289941739499, 
	0.0651913453695193, -0.0405506773193971, 0.0458941045126, -0.106560764422507, 0.0651913453695193, 
	0.0546816254571379, -0.00914690776388161, -0.0413298490146478, 0.0117353600840017, 
	0.0792702586473016, -0.046832079215401, -0.0413298490146477, -0.0242438623521879, 
	0.00348553707782244, 0.0427454129004961, 0.0530804986185617, -0.106560764422506, -0.00692837337551832, 
	-0.0381615523047698, 0.0530804986185619, 0.0187289941739498, -0.0783801506687385, 
	0.107609103208354, 0.0189647728969547, -0.0771411903304043, -0.0381272744386418, 0.0634171813497768, 
	-0.031162527484471, 0.0425344063598498, -0.0224360634585269, -0.0962390787111874, 
	0.0716793036530629, 0.000163759301250514, -0.174216668980184, 0.06314051014651, 0.0357592678660196, 
	0.104676466699016, 0.0328935326728014, 0.0116596428502751, 0.0309497387730781, -0.0401953695980541, 
	-0.0841876729155051, 0.107609103208354, 0.0169500171278236, -0.00370966163415881, 
	-0.0236186628447417, 0.0553718380720061, -0.039194839884391, -0.00170524310675484, 
	-0.0662932286445629, 0.0642475385953779, 0.00858926778466315, -0.0277230030217078, 
	0.047224379808814, 0.0642475385953778, -0.0266545911056355, -0.0242638700732047, -0.0599330111280909, 
	0.0631405101465101, -0.046510270406338, -0.0581187699801981, -0.0159905012923078, 
	-0.0354860588224857, -0.0763680018031595, 0.0896830096131828, 0.0733983659254101, 
	-0.113586058479776, 0.0379274930418348, 0.048154304025131, 0.019715141496857, 0.055371838072006, 
	-0.0237307116914128, 0.0180551322727024, -0.100318316556137, -0.0962390787111875, 
	0.0268104622082863, 0.0683253916909213, 0.0434799681884824, -0.0732850515759807, 0.0293933269907069, 
	0.0431571692972876, 0.101092937188664, -0.0354860588224857, -0.0294744028360917, -0.0478919782350996, 
	-0.00190111273416788, -0.0841876729155053, -0.00343513514607979, -0.0364058773932131, 
	0.00791857725521282, -0.0381272744386421, 0.0685885914473555, -0.00307234956582597, 
	0.192403934398799, -0.100318316556137, -0.00601324476276522, -0.00680211443259546, 
	0.115391423303702, -0.0599330111280909, -0.0374882736006514, -0.0276807419012336, 
	-0.104027274139113, 0.0328935326728009, 0.0238514150811104, -0.0786474718037641, -0.00190111273416768, 
	-0.0783801506687386, -0.00996395402729242, 0.0612977525363639, 0.0482090867270187, 
	0.0197151414968573, 0.0252824107676056, -0.0385250135343438, 0.0418853342471305, 0.0472243798088136, 
	-0.0026827385177141, 0.00401047949607303, 0.0418853342471303, -0.0662932286445627, 
	-0.00736753921889386, 0.0257833129236993, 0.115391423303702, -0.174216668980184, 0.0316996961476468, 
	0.0965369496789879, -0.0837262723815925, 0.101092937188664, 0.000144879391612507, 
	-0.0244399175742022, -0.0922059516740251, 0.0733983659254101, -0.0523270545588243, 
	0.0305839629880422, 0.0482090867270186, -0.0236186628447416, 0.00949210375173019, 
	-0.0400746483266341, 0.192403934398799, -0.0224360634585268, -0.0104986795745061, 
	-0.0989157341404144, -0.0342856742676488, 0.0434799681884827, 0.049019645638242, -0.0547284024812532, 
	-0.0837262723815927, -0.0159905012923072, 0.0171703811056451, 0.0371051228420223, 
	0.061297752536364, -0.00370966163415841, -0.078208431888645, 0.111057796020742, -0.00307234956582621, 
	0.04253440635985, -0.0213052858205838, -0.03933619625967, -0.0989157341404141, 0.0683253916909211, 
	-0.0436914730560103, 0.0500379531533157, 0.096536949678988, -0.0581187699801983, 0.00183553208755981, 
	-0.0726622752979204, -0.0786474718037643, -0.0401953695980541, -0.00850357955989935, 
	0.117635817635444, -0.0364058773932132, -0.0771411903304046, 0.0318488474342376, 0.111057796020743, 
	-0.0400746483266342, 0.0180551322727026, 0.074674486152132, -0.0409196100141987, 0.0257833129236995, 
	-0.0242638700732048, 0.021028012700867, -0.0549560190629324, 0.00401047949607285, 
	-0.027723003021708, 0.0332272728623351, -0.0549560190629325, -0.0276807419012334, 
	0.104676466699016, -0.0160929522048756, -0.0726622752979204, 0.0371051228420224, -0.0478919782350994, 
	0.0495949773116172, -0.0200791277445904, 0.0305839629880419, 0.0481543040251312, -0.0614100064030067, 
	0.0478630847593524, -0.0385250135343438, -0.00170524310675503, 0.0405991893359001, 
	-0.0409196100141987, -0.00680211443259534, 0.000163759301250468, 0.0024945064906292, 
	0.0500379531533156, -0.0547284024812531, 0.0431571692972872, -0.0712844969942396, 
	-0.0237050342443011, -0.0244399175742019, 0.0896830096131827, 0.0200273810751291, 
	-0.0200791277445904, -0.00996395402729241, 0.0169500171278241, 0.0158467149223692, 
	0.0318488474342371, 0.0685885914473554, -0.0311625274844712, -0.025267685906182, -0.0213052858205838, 
	-0.0104986795745061, 0.0268104622082862, -0.0601361381390572, 0.00249450649062936, 
	0.0316996961476468, -0.0465102704063377, 0.0426388865475681, -0.0160929522048755, 
	0.0238514150811102, 0.0309497387730781, 0.0329726843530124, -0.00850357955989928, 
	-0.00343513514607986, 0.0189647728969544, 0.0158467149223692, -0.0782084318886449, 
	0.00949210375173007, -0.0237307116914127, -0.0676904304108653, 0.0405991893359001, 
	-0.00736753921889414, -0.0266545911056354, -0.0234490048899935, 0.0332272728623351, 
	-0.00268273851771434, 0.00858926778466314, -0.0234490048899936, 0.0210280127008672, 
	-0.0374882736006515, 0.0357592678660198, 0.0426388865475679, 0.0018355320875599, 0.0171703811056452, 
	-0.0294744028360918, 0.0453571392738793, 0.0200273810751289, -0.0523270545588242, 
	0.0379274930418346, -0.0307511965025105, -0.0614100064030066, 0.025282410767606, -0.039194839884391, 
	-0.0676904304108651, 0.0746744861521319, -0.00601324476276491, 0.0716793036530625, 
	-0.0601361381390569, -0.0436914730560105, 0.0490196456382418, 0.0293933269907071, 
	0.0459520229838528, -0.0712844969942397, 0.000144879391612762, -0.0763680018031597, 
	0.0453571392738793, 0.0495949773116174, 
0.000154707627638961, 0.000154707627638971, -0.000154707627638814, -0.000154707627639074, 
	-0.0221640168984806, 0.0239045831436478, -0.0202703036581161, 0.0186844450405876, 
	-0.00850863007032592, -0.0221640168984809, 0.047414061309903, -0.0165867067134571, 
	-0.0165867067134573, 0.0186844450405881, -0.0202034056873314, 0.017950959732562, 0.047414061309903, 
	-0.0202703036581162, -0.00709505959209427, -0.0202034056873316, 0.0167654698789578, 
	0.0795125615343128, -0.107952066226269, -0.0104899820854827, -0.0816563885965875, 
	0.0795125615343126, 0.0452153855255285, -0.0191669753196059, -0.000186300795077644, 
	-0.0187929335958216, 0.0554284203921887, -0.0567194896594055, -0.0398347768406094, 
	-0.0187929335958217, 0.0390292288222786, 0.0382829266547403, 0.0193680840296084, -0.0816563885965875, 
	-0.0131252183593635, 0.0669048928560161, 0.0193680840296083, 0.0167654698789576, 0.00251651661607864, 
	-0.0608140874231253, 0.026862598739078, -0.0398347768406094, -0.00624737464424696, 
	0.0666336140556815, 0.0268625987390779, -0.000186300795077846, -0.0781019266957926, 
	0.0348389220383354, -0.0608140874231254, -0.0191669753196057, 0.0996102515685469, 
	-0.036215895539273, 0.0669048928560163, -0.0104899820854827, -0.00151457019067253, 
	-0.0362158955392729, 0.034838922038335, 0.0382829266547405, -0.0730502099989077, -0.0202750443814995, 
	0.0666336140556817, -0.0567194896594053, 0.0283118797177854, -0.0202750443814997, 
	0.00251651661607853, 0.0452153855255284, 0.00119672935896851, -0.00151457019067253, 
	-0.0131252183593633, -0.107952066226268, 0.00119672935896827, 0.0996102515685471, 
	-0.0781019266957927, 0.0390292288222788, 0.00366575856363434, 0.0283118797177855, 
	-0.00624737464424724, 0.0554284203921885, 0.00366575856363454, -0.0730502099989075, 
	-0.00705951329286143, -0.00855435019089863, 0.0316158297502845, 0.000763503612433543, 
	-0.0308416067734077, 0.0769566127529766, -0.0180412324529269, 0.0514387880076704, 
	-0.0678135500171601, -0.0813702814366516, -0.0338820367704214, 0.0751138019979648, 
	-0.0274561706638252, 0.0152009687486705, -0.0970298500989753, 0.0987950699286473, 
	-0.179234178357057, 0.0688295661116109, -0.0220330513574177, 0.0507812750062759, 0.0805246844662952, 
	-0.00855435019089865, -0.0241455430455342, 0.0316877703044504, 0.0901800567249665, 
	-0.0163429479762976, -0.018944490007524, -0.00967723321561619, -0.0679693533387448, 
	-0.0339948311905668, 0.00286812002591676, 0.0799290891837888, -0.0268143238459736, 
	-0.0339948311905668, 0.0909147110333079, -0.0302918567918452, -0.044357866948005, 
	0.0152009687486704, 0.0819739697719996, -0.0716100051684872, 0.044003682848369, -0.0573626397496065, 
	0.0506775396538892, 0.0181098376395366, 0.0695839351549554, -0.11400981233712, -0.0741459337270234, 
	0.061852321249783, -0.0172518469257355, -0.016342947976298, 0.0303868171826395, -0.0366267991212154, 
	-0.0294188887584671, -0.0813702814366516, -0.00771314120985786, 0.099709377809155, 
	-0.0077604088429186, -0.0535732182710632, 0.0231224155985999, 0.0772404403376606, 
	0.031155060722112, -0.0573626397496064, 0.0751776258290255, -0.010687120146791, 0.0325870110413768, 
	0.0805246844662956, -0.0892785870224091, -0.00446502445565478, -0.0942086521792627, 
	-0.0308416067734078, -0.0312996242062435, 0.0746934945623269, -0.0618062200684677, 
	-0.0294188887584675, 0.103119980359564, -0.0250200898919921, 0.0326039609003266, -0.0443578669480048, 
	0.000456604331365761, 0.0782021945723287, 0.0636010313146881, -0.179234178357057, 
	0.0404766320673534, 0.0945245990046237, 0.0325870110413763, -0.00705951329286165, 
	0.0429993290892892, -0.0517613569588463, 0.0774669054691696, -0.0172518469257357, 
	-0.0460583067602537, -0.011640235167102, -0.00582871280916393, -0.0268143238459734, 
	-0.0474050323784453, 0.0192339816104573, -0.00582871280916428, -0.0679693533387444, 
	0.0266391336045598, 0.0740215312824267, 0.032603960900327, -0.0274561706638253, -0.0759595456463564, 
	0.0309769785692454, -0.0154735558842186, 0.0311550607221124, -0.0551451223160642, 
	0.0332162428339231, -0.0763286794088596, 0.0695839351549554, 0.0751588082635304, -0.00178044995394467, 
	0.0774669054691697, 0.0901800567249666, -0.0657409944122455, -0.0750433690428128, 
	-0.0618062200684677, -0.0678135500171605, 0.00509496793106441, 0.124338501359485, 
	-0.0504001947131034, -0.00776040884291852, 0.0125284186267857, -0.032469741766556, 
	-0.0154735558842184, 0.0440036828483694, 0.0303937775877133, -0.0240849825135288, 
	-0.0517613569588465, 0.0316877703044503, -0.08915370789974, 0.0484132071310111, 0.0746934945623269, 
	0.0514387880076706, -0.0626999279727997, -0.0825993299168038, 0.124338501359485, 0.0997093778091551, 
	-0.0200345363923069, -0.104403091207787, 0.0309769785692456, -0.071610005168487, 0.0827283561678604, 
	-0.0783112251078921, 0.0945245990046237, 0.0507812750062758, -0.0102234780182143, 
	-0.0681775031366693, -0.00446502445565453, 0.000763503612433335, -0.055201668373272, 
	0.0484132071310107, -0.0750433690428126, -0.0366267991212155, 0.0605681846742116, 
	0.0495874132991445, 0.0740215312824268, -0.0302918567918456, -0.0522291921598787, 
	-0.0277163778699755, 0.0192339816104572, 0.0799290891837888, -0.0366077708859354, 
	-0.0277163778699757, 0.0782021945723284, 0.0987950699286474, -0.0604031127383432, 
	-0.078311225107892, -0.0240849825135289, -0.0106871201467911, 0.0255399687385703, 
	-0.0638180760771579, -0.00178044995394488, 0.0618523212497829, -0.0250061534055355, 
	-0.0553407622718023, -0.011640235167102, -0.00967723321561616, 0.0383636691392552, 
	0.0495874132991445, -0.0250200898919919, 0.0751138019979647, -0.00241011055759146, 
	-0.104403091207787, -0.0324697417665561, 0.0772404403376607, -0.0216425285938679, 
	0.00518370974054879, 0.0332162428339231, 0.0181098376395364, -0.00778304877780105, 
	-0.0638180760771581, 0.0429993290892889, -0.0241455430455343, 0.0388643989455961, 
	-0.0552016683732723, -0.0312996242062437, -0.0180412324529269, 0.157256170157499, 
	-0.0626999279727999, 0.00509496793106444, -0.00771314120985766, 0.00622501319535327, 
	-0.00241011055759164, -0.0759595456463562, 0.0819739697719997, 0.0528741184220278, 
	-0.0604031127383435, 0.0404766320673532, -0.0220330513574173, -0.0213453210510849, 
	-0.0102234780182143, -0.0892785870224087, 0.0316158297502847, 0.0388643989455957, 
	-0.08915370789974, -0.0657409944122453, 0.0303868171826393, -0.00181276255068081, 
	0.0383636691392551, 0.0266391336045599, 0.0909147110333074, 0.0186641778166148, -0.0366077708859354, 
	-0.0474050323784448, 0.00286812002591665, 0.0186641778166147, -0.0522291921598788, 
	0.000456604331365702, -0.0970298500989752, 0.0528741184220275, 0.0827283561678609, 
	0.0303937775877132, 0.0751776258290254, -0.0941225960753034, -0.00778304877780123, 
	0.0751588082635306, -0.0741459337270236, 0.0523051585868142, -0.0250061534055355, 
	-0.0460583067602537, -0.018944490007524, -0.00181276255068069, 0.0605681846742112, 
	0.103119980359563, -0.033882036770421, 0.0062250131953532, -0.020034536392307, 0.0125284186267858, 
	0.0231224155986, -0.0103425470678837, -0.0216425285938676, -0.055145122316064, 0.0506775396538892, 
	-0.0941225960753031, 0.0255399687385703, 
0.000520373366344326, 0.000520373366344342, -0.000520373366344237, -0.000520373366344415, 
	-0.0183752957326768, 0.0322447017924646, -0.00509063238282968, -0.00825840031061386, 
	-0.0515262272324265, -0.0183752957326769, 0.0252922149351723, 0.0451296813962756, 
	0.0451296813962758, -0.00825840031061359, -0.0236439598863055, -0.0137476945657007, 
	0.025292214935172, -0.00509063238282972, 0.00292200396761851, -0.0236439598863054, 
	-0.0865185448236222, 0.050205650696805, 0.0621118626111032, -0.044174264216963, -0.0301911232527566, 
	0.0502056506968053, 0.00884946955679332, 0.00338070479162235, 0.0222363130406456, 
	0.0290511815006158, -0.040326081596122, -0.0160520453279691, 0.00546232719056193, 
	0.0290511815006156, -0.0886167641259142, 0.045844855124123, 0.0571319733846028, -0.0301911232527565, 
	-0.0466653475299457, -0.0318017298343272, 0.057131973384603, -0.0865185448236223, 
	0.000991224074307535, 0.010020051632035, 0.0375635043404728, 0.00546232719056204, 
	0.0398676079732502, -0.0576012245691127, 0.0375635043404728, 0.0222363130406456, -0.0331478921949481, 
	0.0184777562101052, 0.0100200516320352, 0.00338070479162247, 0.029491093678473, 0.00223783129414468, 
	-0.0318017298343271, -0.0441742642169631, 0.065479762446532, 0.00223783129414487, 
	0.0184777562101051, 0.0458448551241229, -0.0849921581912652, -0.00297441302926865, 
	-0.0576012245691126, -0.0160520453279691, 0.06287998836065, -0.0029744130292686, 0.000991224074307372, 
	0.00884946955679348, -0.0500282411424603, 0.0654797624465319, -0.0466653475299458, 
	0.0621118626111034, -0.0500282411424603, 0.0294910936784731, -0.0331478921949481, 
	-0.0886167641259143, 0.0618066719278312, 0.0628799883606498, 0.0398676079732502, -0.040326081596122, 
	0.0618066719278313, -0.084992158191265, -0.0275700173627268, -0.0864272974605269, 
	0.0583337409952574, -0.0308549709956259, -0.0122440460401805, 0.0505182082397369, 
	0.107092682394796, -0.0951611938975468, 0.110085780035339, -0.0886558145471316, -0.0578023782031229, 
	0.0984842753260187, -0.0910179948441706, 0.0636933247409287, -0.0717074903510111, 
	0.05485789623729, -0.0191775262383047, 0.0823016423780129, 0.0684334036653907, -0.161748643057855, 
	0.0524048020426327, -0.0864272974605269, 0.0811030445428588, 0.00312510157184025, 
	0.0335197836878022, 0.0295811407157004, -0.0567295482757457, 0.00247809342903645, 
	0.0140431307438816, 0.0204848956230135, -0.0393672841237434, 0.00821996254847076, 
	0.0521184522485944, 0.0204848956230137, 0.0560738870972204, -0.106440921928183, -0.00104471928144403, 
	0.0636933247409286, -0.00444801601936538, -0.0291494079395035, 0.0759321875091117, 
	-0.0313883009202717, -0.0330107049479771, -0.0518592632369846, -0.0157096332487271, 
	0.00357239987033682, 0.0393191393060882, -0.043233951255667, 0.0123693965776121, 0.0295811407157002, 
	-0.073936583124248, 0.0374483730214975, -0.00855489097742998, -0.0886558145471317, 
	0.0908337036108537, 0.0354281834143236, -0.114104865289802, 0.0908523335693806, -0.0429993578915778, 
	-0.0223648745139152, -0.011415296891413, -0.0313883009202717, 0.0680816519806229, 
	0.0205668009551851, -0.0696420512123698, 0.0524048020426327, -0.0422130639643046, 
	0.116582286518644, -0.000725065626784564, -0.0122440460401805, -0.0495510768908676, 
	0.0323290653050763, -0.0263393754265551, -0.00855489097742964, -0.0493881767854612, 
	0.0376170956595001, 0.0329126887245402, -0.00104471928144373, -0.0214218811513268, 
	-0.0422478181260967, 0.0767129573855311, -0.0191775262383046, -0.0230804975667515, 
	0.0226770398041278, -0.0696420512123699, -0.0275700173627268, -0.0822892443742103, 
	0.0929827681256847, 0.013923847507267, 0.0123693965776122, 0.016804050171102, -0.0421060701816738, 
	0.0416059001467368, 0.0521184522485947, -0.0108165383819332, -0.0728877623813632, 
	0.0416059001467371, 0.0140431307438814, -0.0689425811381983, 0.0508570545880525, 0.0329126887245401, 
	-0.0910179948441707, 0.0678749105356946, -0.00430727722550238, 0.024789246359964, 
	-0.0114152968914129, 0.0680629548414818, -0.0415692963367826, -0.0940998127280457, 
	-0.0157096332487271, -0.0497536053635897, 0.10196182677125, 0.0139238475072668, 0.0335197836878029, 
	0.0252252867267367, -0.0351054135813333, -0.0263393754265549, 0.110085780035339, -0.0300214596899507, 
	-0.031488631878188, 0.0498725167842535, -0.114104865289802, 0.0166558610818196, 0.0144285952287806, 
	0.0247892463599642, 0.0759321875091115, -0.0924811246206302, 0.0102374469616592, 0.0929827681256846, 
	0.00312510157184041, 0.0276494702605344, -0.113737288326024, 0.0323290653050763, -0.0951611938975469, 
	0.00412943780219236, 0.0620833955819007, -0.0314886318781883, 0.0354281834143235, 
	0.0921726747257245, -0.0666211325833869, -0.00430727722550243, -0.0291494079395035, 
	-0.00615196218899131, 0.0418464786481422, 0.0226770398041278, -0.161748643057855, 
	-0.0510953738004854, 0.158365247219886, 0.116582286518644, -0.0308549709956258, -0.0161642914139579, 
	-0.113737288326024, -0.0351054135813333, 0.0374483730214975, 0.0546808595193173, 0.00845594348705052, 
	0.0508570545880527, -0.106440921928183, 0.0467064404092268, 0.0111152582250487, -0.0728877623813629, 
	0.00821996254847089, 0.0720302978179489, 0.0111152582250483, -0.0422478181260966, 
	0.0548578962372896, -0.00861170163521238, 0.0418464786481423, 0.0102374469616594, 
	0.0205668009551849, -0.0755352620320418, -0.0402611440760676, 0.10196182677125, -0.043233951255667, 
	0.000113578353593406, -0.0618158668984447, -0.0421060701816736, 0.0024780934290362, 
	-0.0264291913035257, 0.00845594348705051, 0.0376170956595, 0.0984842753260185, -0.0855322837301008, 
	-0.066621132583387, 0.0144285952287809, -0.0223648745139152, 0.032082765869762, 0.0387335017760223, 
	-0.0415692963367823, -0.0518592632369846, 0.130715290620566, -0.0402611440760675, 
	-0.08228924437421, 0.0811030445428588, 0.0183417153196163, -0.0161642914139579, -0.0495510768908675, 
	0.107092682394796, -0.0528215737493268, 0.00412943780219225, -0.0300214596899504, 
	0.0908337036108534, -0.0253082013332625, -0.085532283730101, 0.0678749105356945, -0.00444801601936576, 
	0.0106645695654151, -0.0086117016352123, -0.0230804975667514, 0.0684334036653902, 
	-0.0409228798280996, -0.0510953738004854, -0.0422130639643046, 0.0583337409952575, 
	0.0183417153196163, 0.0276494702605342, 0.025225286726737, -0.0739365831242481, 0.0251122465585767, 
	-0.0264291913035259, -0.0689425811381982, 0.0560738870972205, -0.0296705100984982, 
	0.0720302978179488, -0.0108165383819333, -0.0393672841237435, -0.029670510098498, 
	0.0467064404092266, -0.0214218811513268, -0.0717074903510106, 0.0106645695654152, 
	-0.00615196218899163, -0.0924811246206298, 0.0680816519806228, -0.0445091460527277, 
	0.130715290620566, -0.0497536053635898, 0.0393191393060883, 0.0732008760645581, 0.000113578353593412, 
	0.0168040501711022, -0.0567295482757457, 0.0251122465585765, 0.0546808595193173, -0.0493881767854611, 
	-0.0578023782031231, -0.0253082013332625, 0.0921726747257244, 0.0166558610818192, 
	-0.0429993578915778, 0.0560674028678276, 0.0320827658697622, 0.0680629548414815, -0.0330107049479771, 
	-0.0445091460527271, -0.0755352620320421, 
-0.0105464305272119, -0.0105464305272122, 0.0105464305272121, 0.010546430527212, 0.0100980148798807, 
	0.00698725256544134, -0.0714613455595453, 0.043829647587011, -0.132263940706745, 0.01009801487988, 
	0.00526751498813778, 0.106351980311515, 0.106351980311514, 0.0438296475870117, -0.0157960116566427, 
	-0.123839185714671, 0.00526751498813783, -0.0714613455595453, 0.0925362727552619, 
	-0.0157960116566428, 0.0547781279158155, -0.0196780515456284, -0.0267783453916221, 
	0.00177628390131598, -0.0472192200998839, -0.0196780515456286, -0.00582055533857255, 
	0.0797050795495264, -0.0503852572117957, -0.0226497632920447, 0.0248940918707344, 
	-0.0233204169264391, -0.0522404542831984, -0.0226497632920449, 0.0485572895513224, 
	0.0701625756109317, -0.0835120379465199, -0.047219220099884, -0.0206379658368798, 
	0.0191052831765384, -0.0835120379465196, 0.0547781279158153, 0.0194580369159605, 0.019373887994624, 
	0.0470471097976939, -0.0522404542831988, -0.019252941387539, 0.0297138008611816, 0.0470471097976939, 
	-0.0503852572117951, 0.0839438594637577, 0.0257462682618586, 0.019373887994624, 0.0797050795495261, 
	0.00722333419913714, 4.96785682270527e-05, 0.0191052831765384, 0.00177628390131582, 
	0.0228984019409301, 4.96785682271954e-05, 0.0257462682618583, 0.0701625756109319, 
	-0.00456854974215078, -0.107136305787282, 0.0297138008611814, -0.0233204169264392, 
	-0.0230962638621311, -0.107136305787282, 0.0194580369159611, -0.00582055533857249, 
	-0.0312683685301806, 0.0228984019409299, -0.0206379658368799, -0.0267783453916225, 
	-0.0312683685301801, 0.00722333419913714, 0.0839438594637576, 0.0485572895513228, 
	-0.0168686123976874, -0.0230962638621313, -0.0192529413875388, 0.0248940918707341, 
	-0.0168686123976873, -0.00456854974215073, 0.0798208852169792, -0.0688339167189276, 
	0.0277117940344428, 0.0160793653833211, -0.0664516886934275, 0.0493582930190192, 0.021864564393353, 
	-0.0244492202645735, -0.182784787617458, 0.0253348601451603, 0.084152626445384, 0.0465189556352917, 
	-0.0398536632685776, 0.0407649849882163, 0.00734233814746241, -0.00647737596578549, 
	-0.0841100434711306, -0.0598590251686084, 0.0763401215051524, 0.0204097270347025, 
	-0.0836827924548615, -0.0688339167189275, 0.0502881663155997, 0.0825504913125608, 
	-0.0632707750649966, 0.0178919648035844, 0.0310239162033432, 0.00853433871949672, 
	0.102878377701863, -0.124955868346996, 0.0693549293434134, 0.0324276408512468, 0.150403106846911, 
	-0.124955868346997, 0.0327600031367661, -0.108592498848476, 0.0114128005948751, 0.0407649849882165, 
	-0.0556595542301243, -0.019167994645012, 0.00221301027382666, -0.0115924484323304, 
	0.0714209144797521, -0.0371473844505139, -0.0918699082309367, 0.105042238518385, -0.0135170274970959, 
	-0.022975719716792, -0.00265026957568068, 0.0178919648035844, -0.0692251334536012, 
	0.00174298394249884, -0.0372638292353264, 0.0253348601451605, 0.0520687456234424, 
	-0.0627895398253208, 0.0652662754542429, 0.0187193911569753, 0.0327032528746188, -0.0681316299345145, 
	0.0806951256102769, -0.0115924484323305, 0.0355483935471192, -0.0344884951141339, 
	0.122641021533297, -0.0836827924548615, -0.0429001157325176, -0.0795701512924375, 
	-0.00242034845102145, -0.0664516886934273, -0.0158836020755821, 0.0375364191201473, 
	0.11391854664612, -0.0372638292353263, -0.054581804486459, -0.0427108787612137, -0.0761415146062523, 
	0.011412800594875, 0.056091922788264, 0.0277420743996517, -0.0227916067647265, -0.0841100434711306, 
	-0.0159750606506479, 0.0393646729399855, 0.122641021533297, 0.0798208852169792, -0.0574366059162838, 
	-0.0902471729181775, -0.020722091254354, -0.00265026957568076, 0.0398137354241184, 
	0.00301666232187673, -0.0347532329593629, 0.150403106846911, -0.0902347033583614, 
	-0.00604128253456293, -0.0347532329593631, 0.102878377701863, -0.0400604069752931, 
	0.0189823720304871, -0.0761415146062528, -0.0398536632685774, -0.0222407156212256, 
	0.0859954392128571, 0.0227885321253548, 0.080695125610277, -0.0344901136888739, -0.0882464854342968, 
	0.0445791680774948, -0.0918699082309366, 0.0473797203523946, 0.0296248206622287, -0.020722091254354, 
	-0.0632707750649966, 0.0442375531749686, 0.0868024229420758, 0.11391854664612, -0.182784787617458, 
	-0.0113251803874457, 0.0298061641469889, 0.0054255707861655, 0.0652662754542432, 0.019800640895095, 
	-0.00654862767174588, 0.0227885321253549, 0.00221301027382647, -0.0592013669886695, 
	0.0599460928513463, -0.0902471729181775, 0.0825504913125607, -0.00775893496696173, 
	0.0348295045672023, 0.0375364191201474, -0.0244492202645735, -0.0107950839720331, 
	0.0774129646659854, 0.0298061641469889, -0.0627895398253208, 0.00682244769201735, 
	0.0333842621854521, 0.0859954392128571, -0.0191679946450118, -0.0787301674909526, 
	0.0119524014913343, 0.0393646729399855, 0.0204097270347027, -0.0625576685693147, 0.0218885517711652, 
	-0.0795701512924376, 0.016079365383321, 0.03043756524323, 0.0348295045672023, 0.086802422942076, 
	0.00174298394249875, -0.0750581483285918, 0.00941114338494705, 0.0189823720304872, 
	-0.108592498848476, 0.0452210466401348, 0.0444387587460815, -0.00604128253456263, 
	0.0324276408512468, -0.0450788488009072, 0.0444387587460816, 0.027742074399652, -0.00647737596578529, 
	0.036945475685731, 0.0119524014913343, 0.0599460928513463, -0.0344884951141337, -0.0166797696118069, 
	-0.0133463778675565, 0.0296248206622288, -0.022975719716792, -0.0330675124500448, 
	-0.0807178942826742, 0.00301666232187687, 0.00853433871949659, 0.00875165643486099, 
	0.00941114338494708, -0.0427108787612138, 0.0465189556352919, -0.0605127559859688, 
	0.0333842621854518, -0.00654862767174587, -0.0681316299345146, 0.02634032040783, 0.0252436733362994, 
	-0.0882464854342969, -0.0371473844505142, 0.031603941965085, -0.0133463778675564, 
	-0.0574366059162834, 0.0502881663155999, -0.00383108872658569, 0.03043756524323, -0.0158836020755821, 
	0.0218645643933532, -0.00100643368431037, -0.0107950839720332, -0.011325180387446, 
	0.0520687456234423, -0.0114991777802081, -0.0605127559859688, -0.0222407156212255, 
	-0.0556595542301243, 0.0638531961065487, 0.0369454756857312, -0.015975060650648, 0.0763401215051522, 
	-0.0184453581220693, -0.0625576685693149, -0.0429001157325176, 0.0277117940344426, 
	-0.00383108872658551, -0.00775893496696178, 0.0442375531749688, -0.0692251334536009, 
	-0.0150324446864089, 0.00875165643486095, -0.0400604069752931, 0.0327600031367661, 
	0.0596025868385711, -0.0450788488009072, -0.0902347033583612, 0.0693549293434132, 
	0.0596025868385714, 0.0452210466401346, 0.0560919227882639, 0.00734233814746236, 0.063853196106549, 
	-0.0787301674909526, -0.0592013669886693, 0.035548393547119, -0.024819580921222, 0.031603941965085, 
	0.0473797203523943, -0.0135170274970959, -0.023891444267385, -0.0330675124500449, 
	0.0398137354241186, 0.0310239162033433, -0.0150324446864091, -0.0750581483285917, 
	-0.0545818044864592, 0.0841526264453838, -0.0114991777802079, 0.00682244769201749, 
	0.0198006408950951, 0.032703252874619, -0.0957128265752312, 0.0263403204078298, -0.0344901136888738, 
	0.0714209144797524, -0.0248195809212221, -0.016679769611807, 
0.00299471799495109, 0.00299471799495117, -0.00299471799495113, -0.00299471799495114, 
	-0.0261389211419903, 0.033578228805093, 0.00539975412556036, -0.00984434379371198, 
	-0.0496034536615649, -0.0261389211419904, 0.0665418247070049, 0.0121952680915017, 
	0.0121952680915014, -0.00984434379371176, -0.0277987475417182, 0.0224531052489774, 
	0.0665418247070049, 0.00539975412556032, -0.0471375492857981, -0.0277987475417184, 
	-0.052175982153097, 0.0441850706317656, -0.0474277443913275, 0.0292797347706683, -0.000734563186317242, 
	0.0441850706317656, -0.0176227416169493, 0.00775046297659391, 0.0679185121431471, 
	-0.0137892736743164, -0.103137737251786, 0.0544082529085159, -0.0399910472724387, 
	-0.0137892736743163, 0.0261994515307933, 0.0177365256222497, -0.0433457729245845, 
	-0.000734563186317149, 0.0280604575300921, -0.0335835750807552, -0.0433457729245846, 
	-0.0521759821530972, 0.0641475740336029, 0.00523525990208845, 0.0636529717721479, 
	-0.0399910472724387, 0.0215418160356392, 0.0213380841716565, 0.0636529717721483, 0.0679185121431471, 
	-0.0845887488524645, -0.0347874669713292, 0.00523525990208847, 0.00775046297659396, 
	0.0230261979425007, -0.0238166527296817, -0.0335835750807551, 0.0292797347706686, 
	0.0182761492460567, -0.0238166527296815, -0.0347874669713292, 0.0177365256222501, 
	0.0588317437918521, -0.0695795499844914, 0.0213380841716567, 0.0544082529085158, 0.0162863181532964, 
	-0.0695795499844914, 0.0641475740336025, -0.0176227416169494, 0.00174084304429508, 
	0.0182761492460568, 0.0280604575300921, -0.0474277443913272, 0.0017408430442947, 0.0230261979425008, 
	-0.0845887488524644, 0.0261994515307933, -0.00503457011742314, 0.0162863181532961, 
	0.021541816035639, -0.103137737251786, -0.0050345701174232, 0.0588317437918524, 0.0220867331341976, 
	-0.100245366085948, 0.00484224024529644, 0.0211404105533571, -0.0146060880990571, 
	0.0400408616006177, 0.0548908374965156, -0.0361405403663108, -0.0673129805002834, 
	-0.0343256930765691, 0.0196393583514851, 0.0345715708340403, -0.0636127943811759, 
	-0.0321737299861974, 0.185788054774182, -0.0607217956361404, -0.0492596306952624, 
	0.0694691892127513, -0.0447654025378592, 0.023821280834053, 0.0847358295340767, -0.100245366085948, 
	-0.0223523302297931, 0.0820469374134298, -0.14054969290645, 0.0134540331574657, -0.00310753926593195, 
	0.112580457397967, -0.0297628976688498, 0.0661253872731192, -0.0281740264882694, -0.000438000139406171, 
	-0.0548633554259294, 0.0661253872731194, 0.00992868293907626, 0.0467277973568808, 
	-0.0655145077739506, -0.0321737299861976, 0.0892785801814043, -0.00537961609557213, 
	0.0527408532160695, -0.00538258293886774, -0.0187561329919467, -0.131739874537042, 
	0.110731153145477, -0.0699489429685075, 0.0762860652583784, -0.0626600225268319, -0.00581768091063377, 
	0.0134540331574658, 0.0218054604521476, -0.0694328599714181, 0.0550956342218124, -0.034325693076569, 
	-0.0113493645342394, -0.0232098502853202, 0.037938541373736, 0.0202270114749126, -0.0662894338994176, 
	0.034323332581562, -0.0258094276596902, -0.00538258293886785, 0.0569969237081144, 
	-0.00806838748730667, -0.0653720287040216, 0.0847358295340767, -0.0209971384460267, 
	-0.0417124353086129, 0.188954598015774, -0.0146060880990571, -0.134803983738449, -0.0402790893645848, 
	0.019459122457828, 0.0550956342218122, -0.0489493253569892, 0.00245502620744101, 0.0789215034656012, 
	-0.0655145077739507, -0.0439724088194365, -0.00301816195296966, -0.0484762150417838, 
	-0.0492596306952622, 0.0837510510627427, -0.0293609782502813, -0.065372028704022, 
	0.0220867331341976, 0.0543012059000528, -0.0631918924833254, 0.0244294173837101, -0.0058176809106337, 
	0.0870500946064894, -0.0415142570459629, 0.0122790299774084, -0.0548633554259295, 
	0.0606508350661924, -0.0128312497155827, 0.0122790299774081, -0.0297628976688498, 
	0.0210573827035608, 0.060079456760029, 0.0789215034656011, -0.0636127943811754, -0.029698677996093, 
	-0.0256010783607718, 0.0627742663728068, -0.0258094276596903, -0.0487970970901936, 
	0.0333740744127159, -0.026981844426113, 0.110731153145477, -0.0542270052407446, -0.00818421930696266, 
	0.0244294173837097, -0.14054969290645, 0.0445794714022433, 0.135193775892645, 0.019459122457828, 
	-0.0673129805002835, 0.0393208714946278, 0.076451498690975, -0.0620051865662478, 0.0379385413737364, 
	-0.00999646641308643, -0.0505256372468664, 0.0627742663728066, 0.0527408532160696, 
	-0.0935159889280878, -0.0567865976321179, -0.0631918924833255, 0.0820469374134299, 
	-0.0416585264048361, 0.0280387413768202, -0.0402790893645849, -0.0361405403663106, 
	0.0629095961840404, 0.0212604965234489, 0.0764514986909746, -0.0232098502853202, -0.0109974296018242, 
	-0.0192180208613297, -0.025601078360771, -0.00537961609557231, -0.0466650257866375, 
	0.0538290675132994, -0.0293609782502813, 0.023821280834053, -0.0349062705727688, 0.00686239290824191, 
	-0.0417124353086128, 0.0211404105533571, 0.021813018149104, 0.0280387413768201, 0.135193775892645, 
	-0.0694328599714182, -0.0672469788478064, 0.0197622121726364, 0.060079456760029, 0.0467277973568807, 
	-0.0941922598371741, -0.0364316470094169, -0.0128312497155825, -0.000438000139406198, 
	0.0149134298930768, -0.0364316470094174, -0.00301816195296931, -0.0607217956361406, 
	0.0276474156980602, 0.0538290675132997, -0.056786597632118, -0.00806838748730688, 
	0.103910863379547, 0.0197758655317295, -0.00818421930696262, -0.0626600225268321, 
	-0.0187276252800465, 0.01999231712935, -0.0415142570459629, 0.112580457397967, -0.0694903283529839, 
	0.0197622121726365, 0.00245502620744086, 0.03457157083404, 0.0365996767283644, -0.0192180208613296, 
	-0.0505256372468662, 0.0343233325815619, 0.110934439368986, -0.0784458165503854, 0.033374074412716, 
	-0.131739874537042, 0.0090103846081045, 0.0197758655317295, 0.0543012059000527, -0.0223523302297928, 
	0.0103856802142389, 0.0218130181491038, -0.134803983738449, 0.0548908374965155, -0.00061919155905625, 
	0.0629095961840409, 0.0393208714946278, -0.0113493645342392, -0.0628303406444575, 
	0.0365996767283642, -0.029698677996093, 0.0892785801814039, -0.0689511686373146, 0.0276474156980603, 
	0.0837510510627427, -0.0447654025378589, 0.0239810795779773, -0.0349062705727689, 
	-0.0209971384460266, 0.00484224024529614, 0.010385680214239, -0.0416585264048359, 
	0.0445794714022431, 0.0218054604521475, 0.00484623954288793, -0.0694903283529839, 
	0.0210573827035608, 0.00992868293907641, -0.0228732975932134, 0.0149134298930766, 
	0.0606508350661924, -0.0281740264882693, -0.0228732975932133, -0.0941922598371743, 
	-0.0439724088194365, 0.185788054774182, -0.0689511686373148, -0.0466650257866377, 
	-0.0935159889280878, 0.056996923708115, 0.0224741104944452, 0.00901038460810468, -0.0542270052407447, 
	0.0762860652583785, 0.0129548834157087, -0.0187276252800464, 0.0870500946064895, -0.00310753926593161, 
	0.00484623954288796, -0.0672469788478066, -0.048949325356989, 0.0196393583514852, 
	-0.062830340644458, -0.0109974296018245, -0.00999646641308632, -0.0662894338994175, 
	-0.0396831091739054, 0.110934439368986, -0.0487970970901936, -0.0187561329919468, 
	0.0224741104944453, 0.103910863379547, 
-0.00462015184788998, -0.00462015184789005, 0.00462015184788998, 0.00462015184789001, 
	-0.00382010011750414, 0.00396470548303862, -0.0252949610170539, 0.0205302038036294, 
	0.0781421785059469, -0.0038201001175043, 0.00658733966541274, -0.0855295699017453, 
	-0.0855295699017455, 0.0205302038036294, 0.0414634769897281, 0.0281560409562778, 0.00658733966541273, 
	-0.0252949610170535, -0.0181357037901972, 0.041463476989728, -0.0157693318653837, 
	-0.0103472579148236, 0.0429549345635163, -0.0206584449008134, 0.00255791652339831, 
	-0.0103472579148235, -0.0376457135465406, 0.0493997604210045, -0.00730587039075955, 
	-0.0167204694860318, 0.0215187585064787, -0.0227873796467413, 0.0237175972422348, 
	-0.0167204694860315, 0.026540421163501, -0.0130073451160749, 0.0337061801709215, 0.00255791652339824, 
	0.0530785474741739, -0.0112004656625466, 0.0337061801709216, -0.0157693318653838, 
	0.0816208271239916, -0.103377775547034, -0.0444512871252204, 0.0237175972422346, 0.0313522871834642, 
	-0.00403125763506584, -0.0444512871252205, -0.00730587039075936, -0.00346807134132224, 
	-0.0303043410444431, -0.103377775547034, 0.0493997604210045, -0.113037599869296, 0.08148604509358, 
	-0.0112004656625466, -0.0206584449008134, -0.0290969307265906, 0.0814860450935799, 
	-0.0303043410444431, -0.0130073451160748, 0.0634246843220166, 0.0213504788282294, 
	-0.00403125763506582, -0.0227873796467412, 0.0336241994098555, 0.0213504788282293, 
	0.0816208271239916, -0.0376457135465408, -0.00829084318544787, -0.0290969307265903, 
	0.053078547474174, 0.0429549345635164, -0.00829084318544774, -0.113037599869296, -0.00346807134132249, 
	0.0265404211635011, -0.0748322530222314, 0.0336241994098554, 0.0313522871834639, 0.0215187585064787, 
	-0.0748322530222312, 0.0634246843220165, -0.040084324107198, -0.0104967666615697, 
	0.0486888973519722, -0.0138771384485883, 0.0578222744120277, -0.0840126241921726, 
	-0.0137814060901112, 0.0296244979554328, 0.013273187951056, -0.00175802149407298, 
	-0.094585017431276, 0.126024785537809, 0.0358134989423947, -0.0324586160562549, 0.0453053404806568, 
	-0.0693186682676097, 0.0198512136396047, 0.00860864283107624, 0.05659816203247, -0.0825001019797528, 
	-0.0536679932078404, -0.0104967666615698, 0.113932933349018, -0.0601154313944316, 
	-0.0776875569511273, -0.0750580923602902, -0.00143711070544176, 0.116537046470319, 
	-0.00737198322660167, 0.0511867134111067, -0.0627407469365178, 0.0683257771730177, 
	-0.0634635880776702, 0.0511867134111067, -0.00610603944139985, 0.011077043717204, 
	0.0381154618237135, -0.0324586160562552, -0.0372470073945128, 0.0148696921410223, 
	-0.0901789420800321, -0.0577363082593373, 0.108904728452507, 0.060529280393341, 0.0359821041981398, 
	-0.0589885076461602, 0.00594287939930992, -0.00572385559803085, 0.114924479104934, 
	-0.07505809236029, -0.026348141534592, 0.0101993520321832, 0.0452767320320769, -0.00175802149407253, 
	-0.023598910301029, -0.0366402697230072, -0.0608793056811914, 0.0222000857666494, 
	0.0329723220694259, 0.032247319008617, 0.0113157055353208, -0.0577363082593374, 0.0296320117093167, 
	0.00378124589862494, 0.0739624882955283, -0.0536679932078405, 0.0808580462614905, 
	-0.0674463611782566, -0.0700174009177787, 0.0578222744120277, -0.0337266035209749, 
	0.048479646550124, 0.0591474512787215, 0.0452767320320766, 0.0474194739845323, -0.0987651098211564, 
	0.019951812132561, 0.0381154618237139, -0.0544519300227601, -0.0148158095960615, 0.0320911200648735, 
	0.0198512136396049, -0.0567151066565824, 0.0384789531230254, 0.073962488295528, -0.040084324107198, 
	-0.0651378343026614, 0.0154903382489477, 0.101320880932121, 0.114924479104934, 0.0131870680365259, 
	-0.14781160094959, -0.0678881058840018, -0.0634635880776706, -0.0129718490308619, 
	0.0409457674455004, -0.0678881058840016, -0.00737198322660187, -0.0556724345170667, 
	0.0864812365024495, 0.019951812132561, 0.0358134989423944, -0.0767267159162494, 0.0446790020835285, 
	0.0980113041606471, 0.0113157055353207, -0.0709035021548503, -0.00707122035765345, 
	-0.011316015318164, 0.03598210419814, 0.00223223447786902, -0.0309295809929106, 0.101320880932121, 
	-0.0776875569511276, 0.0139581216595657, -0.0820427327657802, 0.0591474512787217, 
	0.0132731879510558, -0.0477902906662996, -0.031936218954237, 0.137034432499431, -0.0608793056811915, 
	-0.128069448643596, 0.0484462504840339, 0.0980113041606471, -0.0901789420800323, -0.100274971319996, 
	0.062138268194938, 0.0154903382489475, -0.0601154313944315, -0.0644009384451477, 0.00564825604359797, 
	0.0484796465501238, 0.0296244979554328, -0.00122903940117466, -0.0274753446833774, 
	-0.031936218954237, -0.0366402697230069, -0.0317925727920702, -0.0126685383999819, 
	0.0446790020835287, 0.0148696921410223, -0.0244314297028626, 0.0463687805718915, 0.0384789531230256, 
	-0.0825001019797529, 0.011375463558626, 0.0214452196355547, -0.0674463611782565, -0.0138771384485883, 
	0.0550167986824333, 0.00564825604359808, -0.0820427327657804, 0.0101993520321832, 
	0.0259809894593845, 0.0167654605476225, 0.0864812365024496, 0.011077043717204, 0.0250085989907353, 
	-0.041080834116809, 0.0409457674455003, 0.0683257771730178, -0.0984950515461519, -0.0410808341168091, 
	-0.0148158095960613, -0.0693186682676094, 0.0247583521757043, 0.0463687805718914, 
	0.0621382681949381, 0.00378124589862506, 0.0642678417890098, -0.0667626715605562, 
	-0.0309295809929103, -0.00572385559803083, -0.0422808539481721, 0.100284769367343, 
	-0.14781160094959, 0.116537046470318, 0.0104778362965828, 0.0167654605476225, -0.0987651098211565, 
	0.126024785537809, -0.0373785169634118, -0.012668538399982, 0.048446250484034, 0.0322473190086172, 
	0.0274463765810387, -0.0745157466638344, -0.00707122035765337, 0.0605292803933411, 
	0.0346550903530983, -0.0667626715605564, -0.0651378343026615, 0.113932933349018, -0.0221910706047985, 
	0.0550167986824333, -0.0337266035209749, -0.0137814060901113, 0.01109133546572, -0.00122903940117478, 
	-0.0477902906662999, -0.0235989103010286, 0.100476874745293, -0.0373785169634121, 
	-0.0767267159162493, -0.0372470073945125, 0.0601184404084671, 0.0247583521757047, 
	-0.0567151066565823, 0.0565981620324698, 0.0418200285396606, 0.0113754635586262, 0.0808580462614902, 
	0.0486888973519721, -0.0221910706047984, -0.0644009384451477, 0.0139581216595658, 
	-0.026348141534592, -0.00637865960700435, 0.0104778362965827, -0.0556724345170669, 
	-0.00610603944139974, 0.0472359256353224, -0.0984950515461519, -0.0129718490308618, 
	-0.0627407469365179, 0.0472359256353221, 0.0250085989907354, -0.0544519300227601, 
	0.0453053404806566, 0.0601184404084668, -0.0244314297028622, -0.100274971319996, 0.0296320117093169, 
	-0.0388443837646504, 0.0346550903530982, 0.00223223447786902, 0.00594287939930969, 
	0.0677299394808488, -0.0422808539481719, 0.0131870680365261, -0.00143711070544198, 
	-0.00637865960700436, 0.0259809894593842, 0.0474194739845321, -0.094585017431276, 
	0.100476874745293, -0.0317925727920702, -0.128069448643597, 0.032972322069426, -0.00718150302909969, 
	0.0274463765810388, -0.0709035021548504, 0.108904728452508, -0.0388443837646507, 0.0642678417890099, 
-0.00125641352955053, -0.00125641352955034, 0.00125641352955039, 0.00125641352955051, 
	-0.0476864245443496, 0.0341866687308424, -0.0728713373678574, 0.0851146796518138, 
	-0.0292332168953636, -0.0476864245443499, 0.0430808109314348, 0.0325824169787285, 
	0.0325824169787283, 0.0851146796518142, 0.0280519931795214, -0.144492676280513, 0.0430808109314345, 
	-0.0728713373678574, 0.00299494678645159, 0.0280519931795216, -0.0549761003066887, 
	0.0659042715206168, -0.0428844731527451, -0.0157301226055327, -0.0976093968306098, 
	0.0659042715206161, 0.0469111035282859, 0.0189806905125501, 0.0915927700227492, -0.00570485042389429, 
	-0.0256437347321873, -0.133115522234525, 0.00887427258806358, -0.00570485042389408, 
	0.0717036242419001, 0.0102416332457444, 0.0384264696583955, -0.0976093968306099, -0.0463201315420348, 
	0.0762698418188856, 0.0384264696583953, -0.0549761003066885, 0.00146325956600742, 
	-0.0326000534620642, 2.00631816273142e-06, 0.00887427258806343, 0.0408480049313193, 
	-0.00664347290611069, 2.00631816272005e-06, 0.0915927700227492, -0.0635250914762963, 
	0.00451273211411263, -0.0326000534620643, 0.0189806905125501, 0.0411678716445202, 
	0.00503390828372206, 0.0762698418188861, -0.0157301226055329, 0.019541052154739, 0.0050339082837224, 
	0.00451273211411272, 0.0102416332457446, 0.0703901784408302, -0.0570925506211661, 
	-0.00664347290611045, -0.133115522234525, 0.0523588694812884, -0.0570925506211659, 
	0.00146325956600759, 0.0469111035282859, -0.0248346043175976, 0.0195410521547389, 
	-0.0463201315420349, -0.0428844731527447, -0.0248346043175975, 0.0411678716445199, 
	-0.0635250914762966, 0.0717036242419002, -0.0575424554604407, 0.0523588694812887, 
	0.040848004931319, -0.0256437347321871, -0.0575424554604407, 0.0703901784408301, -0.0115556255438589, 
	0.134257524659492, -0.0922716903851227, -0.0854063090371992, -0.00102570672865435, 
	-0.000615467972263761, -0.00695766089368582, 0.074503107115221, 0.0589058795242176, 
	-0.0143329883415361, -0.0762338895056626, -0.011223474829764, 0.0353708899491852, 
	-0.0130349508578238, 0.00188206386316473, -0.0399481255600588, 0.0031446013345557, 
	-0.0345764448787172, -0.0960144246259663, 0.0298368713395179, -0.120365962558339, 
	0.134257524659492, 0.0479176183109885, 0.00409509110847504, -0.0345414104103198, 0.0655025000078536, 
	-0.0525354315161185, 0.0684854454468707, -0.0172866329968586, -0.0266706940828013, 
	0.00536731441369934, 0.0575707031785103, 0.0535729100778674, -0.0266706940828014, 
	0.0994359266574443, -0.0347453726297611, 0.0643343159030132, -0.0130349508578237, 
	-0.0646542389296721, 0.00765002346058862, -0.039165352755669, 0.00814355344779448, 
	0.0520511788557711, -0.0466731142800839, -0.0331512415495725, -0.0828022646797269, 
	0.0376597469162492, -0.0548217629214753, -0.0590485458896616, 0.0655025000078536, 
	0.083767997294356, -0.0813476788244846, 0.0578772334797776, -0.0143329883415359, -0.00057776181448333, 
	-0.0486713337476523, -0.0225270683709358, 0.0392826680317772, 0.0189027102608087, 
	0.0360453143202502, 0.0256730973592255, 0.00814355344779442, -0.000809248266546432, 
	-0.0227657692947291, -0.0874632012724982, -0.12036596255834, 0.146960644029493, 0.0992949894597402, 
	-0.039841425580588, -0.00102570672865455, -0.0404719082818189, -0.0162703562395487, 
	0.0388315772584361, 0.0578772334797776, -0.000117037967570263, -0.142911904312678, 
	-0.0671641142411048, 0.064334315903013, 0.0517662038451474, 0.0273334363118304, 0.0924133836433087, 
	0.00314460133455554, -0.0114436560219629, -0.0456878592975061, -0.0874632012724984, 
	-0.0115556255438588, 0.00658689911168509, 0.0374558273979835, -0.0486071006372729, 
	-0.0590485458896618, 0.0681625608366417, 0.0409563452563007, -0.00788953145141974, 
	0.0535729100778676, -0.00530932580332072, -0.072974106285191, -0.00788953145141993, 
	-0.0172866329968586, -0.00760803890451762, 0.0327862096709587, -0.0671641142411052, 
	0.0353708899491851, 0.0306653435420249, 0.0100021533379587, -0.0790898919583406, 0.0256730973592257, 
	0.0619176015239804, 0.0323471980064536, 0.038295380258959, -0.0331512415495721, -0.0530051645326425, 
	0.0412175529171455, -0.048607100637273, -0.0345414104103197, -0.0199938060255389, 
	0.103144323391294, 0.0388315772584361, 0.0589058795242177, -0.00946894655513652, 0.00332425979523216, 
	-0.020434114439329, -0.0225270683709359, -0.0149369786977104, -0.00562692996832083, 
	-0.0790898919583407, -0.039165352755669, 0.0773476822125454, 0.0454202946155766, 0.0374558273979834, 
	0.00409509110847518, -0.0549744137299686, -0.0191765582385544, -0.0162703562395486, 
	0.0745031071152207, 0.11007625719504, -0.149328317558162, 0.00332425979523207, -0.0486713337476523, 
	0.0772046267580398, 0.00931031883890095, 0.0100021533379585, 0.00765002346058866, 
	0.0301389663127139, -0.0427572348275391, -0.0456878592975059, 0.0298368713395182, 
	0.0204970455118345, 0.0716237842650392, 0.09929498945974, -0.0854063090371991, -0.0104422447895195, 
	-0.0191765582385541, 0.103144323391294, -0.0813476788244845, 0.0896811031150891, -0.0919366955271599, 
	0.0327862096709587, -0.0347453726297609, -0.026003488370885, 0.0329965596134094, -0.0729741062851912, 
	0.0575707031785104, -0.0130804243926161, 0.0329965596134094, 0.0273334363118305, -0.0399481255600588, 
	0.0656135573215123, -0.0427572348275392, 0.0454202946155765, -0.0227657692947289, 
	0.0100766733869917, 0.0376589797329911, 0.0412175529171453, -0.0548217629214753, 0.034967360278992, 
	-0.0784557008958283, 0.0409563452563006, 0.0684854454468708, -0.0241485680821219, 
	-0.0919366955271597, -0.142911904312678, -0.0112234748297642, 0.0117095380690162, 
	0.00931031883890092, -0.00562692996832101, 0.0360453143202499, -0.0275914810106512, 
	0.0495319661400105, 0.0323471980064536, -0.0466731142800837, -0.0804256140805269, 
	0.0376589797329912, 0.00658689911168504, 0.0479176183109885, -0.0425990130671464, 
	-0.0104422447895196, -0.0404719082818191, -0.006957660893686, -0.0157355844912491, 
	0.11007625719504, -0.00946894655513644, -0.000577761814483515, -0.0264974340169941, 
	0.0117095380690162, 0.0306653435420249, -0.0646542389296721, -0.0120836097791259, 
	0.0656135573215121, -0.011443656021963, -0.0960144246259663, 0.0406409035940599, 0.0204970455118345, 
	0.146960644029493, -0.0922716903851225, -0.0425990130671463, -0.0549744137299688, 
	-0.0199938060255387, 0.0837679972943561, -0.0644602275042931, -0.0241485680821219, 
	-0.00760803890451773, 0.099435926657444, -0.03757959171579, -0.0130804243926159, -0.00530932580332053, 
	0.00536731441369955, -0.0375795917157904, -0.026003488370885, 0.0517662038451475, 
	0.00188206386316468, -0.0120836097791262, 0.0301389663127143, 0.0773476822125455, 
	-0.000809248266546427, -0.0536552753259129, -0.080425614080527, -0.0530051645326426, 
	0.0376597469162492, 0.0327369268186899, 0.0349673602789922, 0.068162560836642, -0.0525354315161188, 
	-0.0644602275042932, 0.089681103115089, -0.000117037967570242, -0.0762338895056626, 
	-0.026497434016994, 0.0772046267580395, -0.0149369786977108, 0.0189027102608089, -0.033916706012888, 
	-0.0275914810106511, 0.0619176015239805, 0.0520511788557713, -0.0536552753259129, 
	0.0100766733869914, 
0.00479208988939528, 0.00479208988939533, -0.00479208988939535, -0.00479208988939527, 
	-0.0303480373840913, -0.0123070370219308, 0.0802577189248034, -0.0328105546293861, 
	-0.0570958035104937, -0.0303480373840909, 0.103178004047738, -0.0109420732637573, 
	-0.0109420732637571, -0.0328105546293862, 0.0178596570969687, 0.0211008809067793, 
	0.103178004047738, 0.0802577189248028, -0.206087469958905, 0.0178596570969689, -0.0101632993864622, 
	0.0226557320040521, 0.0150965742571995, -0.0579370442588806, 0.0151502174493879, 0.0226557320040525, 
	-0.0485838261444851, -0.00152916033088591, 0.00132522080286323, 0.0702034489790264, 
	0.01391285502166, -0.00518380587874633, 0.0445765144798858, 0.0702034489790264, -0.0667229166488961, 
	-0.0808676014394019, -0.101629728753692, 0.015150217449388, 0.0425341444183396, -0.0131504366245293, 
	-0.101629728753692, -0.0101632993864622, 0.09033802651528, -0.00889303575921705, 0.00359995999851921, 
	0.0445765144798858, 0.0159933394454174, 0.039008190123915, 0.00359995999851955, 0.00132522080286308, 
	-0.0614323783660332, 0.0455651243008932, -0.00889303575921735, -0.00152916033088588, 
	0.0337146505832734, -0.0342345277569276, -0.0131504366245296, -0.0579370442588807, 
	0.0725114540109516, -0.0342345277569275, 0.0455651243008933, -0.0808676014394018, 
	0.0423974466890016, 0.0107646875464757, 0.0390081901239149, -0.00518380587874636, 
	-0.0234881908848648, 0.0107646875464755, 0.0903380265152803, -0.0485838261444849, 
	-0.0110876503340093, 0.0725114540109516, 0.0425341444183395, 0.0150965742571995, -0.0110876503340093, 
	0.0337146505832734, -0.0614323783660329, -0.0667229166488963, -0.0544439840591103, 
	-0.0234881908848651, 0.0159933394454175, 0.0139128550216599, -0.0544439840591104, 
	0.042397446689002, 0.000854951877768077, 0.020287975105458, -0.0178463900454556, -0.013459836324233, 
	0.103191734419869, -0.138622673953983, 0.0150566102403549, 0.0430300612978107, -0.0213673403380127, 
	0.0198800015287964, -0.0591912126670553, 0.0757751257334707, 0.00304737938775377, 
	-0.0615570396703867, -0.0328925298488333, 0.0334651458725856, -0.0782058805686421, 
	0.133357610114006, 0.0104133301229373, -0.0504148422189138, 0.0971859416705401, 0.0202879751054578, 
	-0.0671047807523797, -0.0277134040195659, 0.00888745953032865, 0.0575239670378603, 
	-0.0664744473087267, -0.0485208054039474, 0.100975874812826, -0.0518580204866175, 
	-0.0798022646329554, 0.0291552499758611, 0.0572811419402074, -0.0518580204866174, 
	-0.0403430350761014, 0.0362451344253746, 0.0297384571868161, -0.0615570396703866, 
	0.0862357478161253, 0.0157862836464712, -0.0441356080409219, 0.0471196360139635, 0.0443366756102094, 
	-0.033407848561591, -0.0511103124664153, 0.0344228181429975, 0.0228570372612134, -0.0113533488165419, 
	0.0310193803854611, 0.0575239670378607, 0.00989674125685926, -0.0538635742002952, 
	0.000644438619833685, 0.0198800015287965, -0.0197074876140918, 0.0693864964444878, 
	-0.0015605068008189, -0.00793161046120971, 0.0558039649645435, -0.113034764351411, 
	0.0297420821775522, 0.0471196360139638, -0.159317716019769, 0.00158839638885103, 0.00348856559284938, 
	0.0971859416705403, -0.052299351870407, -0.150004884146675, -0.109019149531348, 0.103191734419869, 
	-0.0372894998662508, 0.0582671324271182, 0.00317483746565236, 0.000644438619833903, 
	0.11013039798642, -0.0714155296535667, -0.0334141586047135, 0.029738457186816, 0.0525770233055991, 
	-0.0620517585122308, -0.00293913228700147, -0.0782058805686422, 0.0170361405384867, 
	-0.0375208564365348, 0.00348856559284955, 0.000854951877768396, -0.0256086456457153, 
	0.0111018287886353, -0.0865129052882392, 0.0310193803854613, 0.0524936488054324, 0.0933379026126256, 
	-0.0254350705077324, 0.0572811419402073, -0.0174383170617103, -0.0233007901299818, 
	-0.0254350705077327, 0.100975874812826, -0.0316683623552838, -0.0402724819512901, 
	-0.0334141586047136, 0.0030473793877537, 0.105328713743089, -0.0303854200462426, 0.0161956864079929, 
	0.0297420821775523, -0.0495214170845897, 0.0195769879444617, -0.0358975798299003, 
	-0.0511103124664153, 0.0119107653982947, 0.114105317021936, -0.0865129052882387, 0.00888745953032869, 
	0.014604391796078, 0.0666210139603513, 0.0031748374656521, -0.021367340338013, 0.0522904872439705, 
	-0.0327727635687468, -0.0842832565724266, -0.00156050680081864, -0.0500450815408403, 
	0.0744564665480526, 0.016195686407993, -0.0441356080409224, 0.02879395081499, 0.0447110951188322, 
	0.0111018287886355, -0.0277134040195662, -0.035652929033405, 0.0433714685051187, 0.0582671324271182, 
	0.0430300612978108, -0.00205559748791251, -0.100770756567902, -0.0327727635687467, 
	0.0693864964444878, -0.0098355060700923, 0.00693642377762463, -0.0303854200462428, 
	0.0157862836464715, -0.0787031020968204, 0.0590677107396642, -0.0375208564365348, 
	-0.0504148422189137, 0.0408809260936807, 0.0339043359372379, -0.150004884146675, -0.0134598363242328, 
	0.0621562077069081, 0.0433714685051189, 0.0666210139603517, -0.0538635742002951, 0.0453125097494731, 
	0.0144415045014223, -0.0402724819512903, 0.036245134425375, -0.0064236919926955, -0.0237834882383168, 
	-0.0233007901299817, 0.0291552499758609, 0.0634941526933306, -0.0237834882383168, 
	-0.0620517585122312, 0.0334651458725857, -0.111348699539421, 0.0590677107396642, 0.0447110951188324, 
	0.00158839638885123, -0.00409629135177344, 0.000194246533091864, 0.114105317021936, 
	-0.0113533488165419, -0.0738195253918298, -0.0181677552670888, 0.0933379026126255, 
	-0.0485208054039474, -0.0202504115861854, 0.0144415045014223, -0.0714155296535666, 
	0.0757751257334708, -0.0164798257362752, 0.00693642377762452, 0.0744564665480529, 
	-0.113034764351411, -0.0283111284244542, 0.0434012353429477, 0.0195769879444618, -0.0334078485615912, 
	0.0244013016305129, 0.000194246533091894, -0.025608645645715, -0.0671047807523798, 
	0.120895245206467, 0.0621562077069084, -0.0372894998662511, 0.0150566102403551, -0.0242953390306767, 
	-0.00205559748791233, 0.0522904872439704, -0.019707487614092, -0.0271908242276126, 
	-0.0164798257362753, 0.105328713743089, 0.0862357478161258, -0.00770430800884203, 
	-0.111348699539421, 0.0170361405384864, 0.0104133301229371, -0.0257962523367651, 0.040880926093681, 
	-0.0522993518704068, -0.0178463900454556, 0.120895245206467, -0.0356529290334052, 
	0.0146043917960782, 0.00989674125685937, -0.0153383718007612, -0.0202504115861854, 
	-0.0316683623552835, -0.0403430350761017, 0.042231895321328, 0.0634941526933306, -0.0174383170617103, 
	-0.0798022646329549, 0.0422318953213279, -0.00642369199269552, 0.0525770233055993, 
	-0.0328925298488333, -0.00770430800884207, -0.0787031020968202, 0.0287939508149899, 
	-0.159317716019769, 0.0516784795151553, 0.024401301630513, 0.0119107653982945, 0.0228570372612132, 
	0.015563531847457, -0.0738195253918298, 0.0524936488054327, -0.0664744473087268, -0.0153383718007612, 
	0.045312509749473, 0.11013039798642, -0.059191212667055, -0.0271908242276126, -0.00983550607009227, 
	-0.05004508154084, 0.0558039649645433, -0.0318917390583593, -0.028311128424454, -0.0495214170845897, 
	0.0443366756102095, 0.0516784795151553, -0.00409629135177327, 
0.0119057947529817, 0.0119057947529819, -0.0119057947529818, -0.0119057947529817, 
	0.0107533309083799, 0.0280820989014447, 0.0356939433867719, -0.062623578443615, -0.0541628433252146, 
	0.0107533309083804, 0.0216201936977453, 0.0336951134720707, 0.0336951134720709, -0.0626235784436149, 
	0.0337998998332235, -0.0167772296146612, 0.0216201936977455, 0.0356939433867716, -0.103019831670723, 
	0.0337998998332238, 0.0213572033166366, 0.0130028616390884, 0.0487209971524811, -0.0723277311998256, 
	0.0305214111942623, 0.0130028616390882, 0.0301583814341668, -0.0456005553660728, 0.0235855740393154, 
	-0.0539766749184178, 0.0795897359426623, -0.0135046916767881, -0.0485094724707437, 
	-0.0539766749184176, -0.0192494560224068, 0.0591120249679532, -0.0955294005624514, 
	0.0305214111942621, -0.0449283080896571, 0.0557734541326316, -0.0955294005624515, 
	0.0213572033166366, 0.00922514337701768, 0.0757003847771776, -0.00472007704391653, 
	-0.0485094724707436, 0.0310348811356189, 0.0438148620767866, -0.00472007704391646, 
	0.0235855740393152, -0.0163849213851304, 0.0312145378618022, 0.0757003847771776, -0.0456005553660726, 
	-0.00233311166759853, 0.00592839572856452, 0.0557734541326316, -0.0723277311998255, 
	-0.0519976971049859, 0.00592839572856462, 0.031214537861802, 0.0591120249679529, -0.0666277462760201, 
	0.0101010832794887, 0.0438148620767864, -0.0135046916767879, -0.0571884832941483, 
	0.0101010832794885, 0.00922514337701762, 0.0301583814341671, 0.0342343659915466, -0.0519976971049858, 
	-0.0449283080896572, 0.0487209971524809, 0.0342343659915465, -0.00233311166759861, 
	-0.0163849213851301, -0.0192494560224069, -0.0101969709690375, -0.0571884832941482, 
	0.0310348811356191, 0.0795897359426623, -0.0101969709690373, -0.0666277462760202, 
	-0.0131318356618977, 0.0660422012214605, 0.0223398924198684, -0.0538930546627947, 
	-0.0128010062059274, 0.0155454417750331, 0.055221090509381, -0.0449626644393986, 0.026590809232762, 
	-0.0146043689029087, 0.1323431388301, -0.095608582007473, 0.0203751018636544, -0.106446178018535, 
	0.0353544735014874, -0.021611128546432, 0.0355590860268588, 0.143566942113027, -0.0217245529656938, 
	-0.12688006397993, -0.046612908970973, 0.0660422012214607, -0.0748214976063415, 0.0683950669949422, 
	0.000258575019442405, -0.0353117393105401, 0.0131022455353422, 0.0521093001899224, 
	-0.0621526210236689, -0.00884144705567648, -0.00355984744394101, 0.0289533601572136, 
	0.0902504799977683, -0.00884144705567645, 0.0172495467217601, -0.0750730056245363, 
	-0.0272758975127944, -0.106446178018535, -0.0136780377355634, 0.0934234383484754, 
	0.000117436656956617, 0.0482465680458043, 0.047043384191027, -0.0158176529511257, 
	0.0318826228537525, -0.0359947459209117, 0.00470364211476437, -0.0140962107243932, 
	-0.0247147102313052, -0.0353117393105396, 0.0589658045294486, -0.0474488274583474, 
	0.079937188412079, -0.0146043689029089, -0.090023154716758, -0.0292863397108297, -0.0971079010687219, 
	0.0426305918850482, 0.0130725558406684, 0.0221552973205985, -0.0396267516848128, 0.0482465680458042, 
	0.0812459168273905, -0.0307537082204288, -0.0105293964726797, -0.0466129089709728, 
	0.0707038236776842, -0.109090918796483, -0.0711693681337462, -0.0128010062059271, 
	0.0313494446636726, 0.0831423408702629, -0.132234467540743, 0.079937188412079, -0.0284238345292626, 
	0.0357928055682689, 0.0395116384919871, -0.0272758975127943, 0.0150083327555019, 0.0285293803979369, 
	-0.218440641446678, 0.0355590860268587, 0.0386954952466035, 0.0486566596107649, -0.0105293964726797, 
	-0.0131318356618976, -0.0138961452650565, 0.0589145807162703, -0.0144048811695523, 
	-0.0247147102313047, 0.0409203189378883, 0.00742441583998654, 0.0905623694511988, 
	0.0902504799977681, -0.0884312647665918, -0.0166811999051976, 0.0905623694511986, 
	-0.0621526210236686, -0.024901857250532, -0.00822796822091457, 0.0395116384919872, 
	0.0203751018636545, -0.043300910180443, -0.0650953026459427, 0.0362528066174886, -0.0396267516848128, 
	0.00943516626908263, 0.0249736599338604, -0.0260997636997856, 0.0318826228537526, 
	0.0328670414615185, 0.00516496146130116, -0.0144048811695522, 0.000258575019442337, 
	0.0904691900320328, -0.0810429609258395, -0.132234467540743, 0.026590809232762, 0.0698073619037382, 
	0.0594218704435578, 0.102525971430395, -0.0971079010687223, 0.0253339121820523, -0.0471369039288558, 
	0.0362528066174888, 0.000117436656956448, -0.0135359925767442, 0.00838028716410104, 
	0.0589145807162701, 0.0683950669949421, -0.0154730839362138, -0.0361361789978212, 
	0.0831423408702631, -0.0449626644393987, -0.0838891815085832, 0.000108949711646282, 
	0.0594218704435576, -0.0292863397108296, -0.0600378683710795, 0.027569225970753, -0.0650953026459422, 
	0.0934234383484753, 0.0167356586144354, -0.0391353985884041, 0.0486566596107647, -0.126880063979931, 
	0.00323069812639323, 0.130766160375404, -0.109090918796483, -0.0538930546627949, 0.126792421257273, 
	-0.036136178997821, -0.0810429609258396, -0.0474488274583473, 0.052033665518708, 0.0244604257604929, 
	-0.00822796822091425, -0.0750730056245366, 0.00535278157200928, 0.0838765880020061, 
	-0.0166811999051977, 0.0289533601572134, -0.0649342103922199, 0.0838765880020061, 
	0.0285293803979369, -0.0216111285464319, 0.0913291717048521, -0.0391353985884041, 
	0.00838028716410108, -0.0307537082204286, -0.0680161241791325, 0.02376179895944, 0.00516496146130136, 
	-0.0140962107243932, -0.0498839478276164, 0.0689162803701968, 0.00742441583998646, 
	0.0521093001899224, -0.0401792797136154, 0.0244604257604931, 0.0357928055682687, -0.0956085820074727, 
	0.0187418587916631, 0.027569225970753, -0.0471369039288559, 0.0221552973205986, -0.0346775745867973, 
	0.00247069790090631, 0.0249736599338602, -0.0158176529511255, -0.0228167226626865, 
	0.0237617989594402, -0.0138961452650562, -0.0748214976063416, -0.0288496350088577, 
	0.126792421257273, 0.0313494446636729, 0.0552210905093808, 0.0274770277696965, -0.0838891815085832, 
	0.0698073619037384, -0.0900231547167583, 0.0357083000129034, 0.0187418587916629, -0.0433009101804431, 
	-0.0136780377355633, -0.0863479208938316, 0.0913291717048522, 0.0386954952466034, 
	-0.0217245529656934, -0.0651299484969606, 0.00323069812639325, 0.0707038236776843, 
	0.0223398924198683, -0.0288496350088576, -0.0154730839362137, 0.090469190032033, 0.0589658045294486, 
	-0.0750213488563198, -0.0401792797136153, -0.024901857250532, 0.0172495467217602, 
	0.070253409253393, -0.0649342103922197, -0.0884312647665916, -0.0035598474439408, 
	0.070253409253393, 0.00535278157200932, 0.0150083327555018, 0.0353544735014874, -0.0863479208938316, 
	0.0167356586144356, -0.0135359925767443, 0.08124591682739, -0.0550901725569969, -0.0228167226626862, 
	0.0328670414615182, 0.00470364211476423, -0.0448752190428145, -0.0498839478276162, 
	0.0409203189378885, 0.0131022455353419, -0.0750213488563197, 0.0520336655187082, -0.0284238345292624, 
	0.132343138830101, 0.0357083000129035, -0.0600378683710795, 0.0253339121820524, 0.0130725558406688, 
	-0.013925864404961, -0.0346775745867974, 0.00943516626908257, 0.047043384191027, -0.0550901725569971, 
	-0.0680161241791327, 
-0.012345044292892, -0.0123450442928922, 0.0123450442928921, 0.0123450442928921, 0.0173109135849297, 
	-0.100984255486777, 0.0337869003816881, 0.0375413972272672, -0.0145999581493226, 0.0173109135849292, 
	-0.0397951747154993, 0.0247391749870002, 0.0247391749870001, 0.0375413972272672, 0.00542111734491126, 
	-0.0553566452662866, -0.0397951747154993, 0.0337869003816882, 0.012932201281792, 0.00542111734491134, 
	0.0433771005743546, 0.0263056288923824, -0.0278160986227916, -0.0245557172590158, 
	-0.046378830427527, 0.0263056288923824, -0.0760806015290414, -0.00483045242259086, 
	-0.0535694056971262, 0.0123802567487922, 0.0817071698763985, -0.00673112054637619, 
	-0.0501359476214916, 0.0123802567487917, 0.0105395274145582, 0.0647575606854088, 0.0470418411399361, 
	-0.0463788304275271, 0.0414039470252552, -0.0566669158869866, 0.0470418411399361, 
	0.0433771005743544, -0.0448691216479689, -0.0282389064813922, -0.0280992001312396, 
	-0.0501359476214915, 0.00786528102014316, 0.0305746920170885, -0.0280992001312395, 
	-0.0535694056971262, 0.0349046736143903, 0.0715031072009759, -0.0282389064813919, 
	-0.00483045242259078, 0.01587727604135, 0.0419312578496329, -0.0566669158869867, -0.0245557172590155, 
	0.0768327725236368, 0.0419312578496329, 0.0715031072009757, 0.0647575606854087, -0.0618289747957214, 
	-0.0690105757457517, 0.0305746920170885, -0.00673112054637589, -0.0101896409912476, 
	-0.0690105757457518, -0.044869121647969, -0.0760806015290415, 0.00432177593787423, 
	0.0768327725236369, 0.0414039470252552, -0.0278160986227917, 0.00432177593787449, 
	0.0158772760413502, 0.0349046736143901, 0.0105395274145581, -0.0223223587559088, -0.0101896409912473, 
	0.00786528102014332, 0.0817071698763983, -0.0223223587559088, -0.0618289747957214, 
	0.0493814390036327, -0.0172520016021277, 0.0200301421625735, -0.00878247898972422, 
	0.121017826325728, -0.00929145601410142, -0.0170502670279615, -0.0683704743912825, 
	-0.000687237983688342, 0.0080452090373446, 0.0508589756914186, -0.0860330453678662, 
	-0.111689396910185, 0.0971871418244513, 0.00253993080866016, -0.0125933929819417, 
	-0.0618153276742977, 0.148308320684004, -0.0262677925864962, -0.106604030850737, -0.0458268672712619, 
	-0.0172520016021271, -0.00216802697192351, 0.091552524737695, -0.035755848121179, 
	0.0088039684258413, -0.0509391587806463, 0.00181043694694265, 0.064212918054252, 0.116538565803721, 
	-0.0749658699871292, -0.110616066293435, -0.143386970564148, 0.116538565803721, -0.0412727868148383, 
	0.0145517858781398, -0.00823092707001555, 0.0971871418244514, -0.038091331731893, 
	-0.0384846262737508, 0.0766938003397889, 0.031346355417215, -0.0584014880358842, 0.0320685021552784, 
	-0.0286087688109047, -0.164257162773572, 0.0309920099497573, 0.155142801088344, -0.0614111293396379, 
	0.00880396842584164, 0.0363041208665781, -0.0338329075742733, 0.0287399095913897, 
	0.00804520903734398, -0.0491510893133336, 0.0247462274333915, 0.00851461522418795, 
	-0.0296245674707435, 0.0563260826055203, -0.0246766029444062, 0.0259167695635438, 
	0.0313463554172151, 0.0193361101914401, -0.0118416744867903, 0.00888667021220972, 
	-0.0458268672712617, 0.0315111958347609, 0.0524708423642272, -0.142594852581435, 0.121017826325728, 
	-0.0104480067646148, -0.014353797407205, 0.0176803225848134, 0.0287399095913896, 0.0382863408013419, 
	-0.04330262595229, -0.00988637824497007, -0.00823092707001558, -0.0409218650451703, 
	0.00237225447316975, 0.0623064864729988, -0.0618153276742979, 0.0906972212983208, 
	-0.0441465389570857, 0.00888667021220962, 0.0493814390036327, 0.0553535888493007, 
	-0.0702445974907886, -0.0454752847828853, -0.0614111293396377, 0.0290631022271765, 
	0.0329541902473776, -0.0414097957865083, -0.143386970564148, 0.0813519820997709, 0.0752058777694938, 
	-0.0414097957865088, 0.0642129180542523, 0.0273363193863354, -0.0782386417853187, 
	-0.00988637824496978, -0.111689396910185, 0.0292469619155988, 0.0421928656180648, 
	-0.00840671239522315, 0.0259167695635439, -0.0115356911615947, 0.00189091501341684, 
	0.0654114240911922, -0.0286087688109045, 0.00249713626113232, -0.00872509952433133, 
	-0.0454752847828853, -0.0357558481211788, 0.0171152531298494, 0.0360166796429755, 
	0.0176803225848132, -0.000687237983688176, -0.0823166503216923, 0.0117541600234408, 
	0.181303983607561, 0.00851461522418756, -0.086542076718166, -0.0683718484991931, -0.00840671239522307, 
	0.0766938003397888, 0.0221555296831081, -0.0189395104266981, -0.0702445974907887, 
	0.0915525247376952, 0.0102909016579026, -0.0598377353862012, -0.014353797407205, -0.0683704743912828, 
	0.0123913437941369, 0.0655024755817602, 0.0117541600234406, 0.0247462274333915, -0.044779772209219, 
	0.0241566607937369, 0.0421928656180654, -0.0384846262737513, -0.0450267831401848, 
	0.0832498016455033, -0.0441465389570857, -0.106604030850737, 0.0197239528451639, 0.0743597010756724, 
	0.0524708423642274, -0.00878247898972432, -0.00840634524731753, -0.0598377353862009, 
	0.0360166796429754, -0.0338329075742734, 0.0629802263351283, 0.0116687741198062, -0.0782386417853186, 
	0.0145517858781397, 0.0179443511368742, 0.0876737626199378, 0.075205877769494, -0.110616066293435, 
	0.0192395331049787, 0.0876737626199378, 0.00237225447316944, -0.0125933929819417, 
	-0.00827110245132241, 0.0832498016455035, -0.0189395104266981, -0.0118416744867904, 
	0.0254952765608727, -0.0565430664431056, -0.00872509952433144, 0.155142801088344, 
	-0.101774470664678, -0.113653806645086, 0.0329541902473777, 0.00181043694694246, -0.015858709297038, 
	0.0116687741198065, -0.0433026259522899, -0.0860330453678661, 0.0984478899800432, 
	0.0241566607937369, -0.0683718484991933, -0.0246766029444065, 0.0154441229405034, 
	0.0674146875118486, 0.00189091501341687, 0.0320685021552785, -0.0464269264713416, 
	-0.0565430664431058, 0.0553535888493007, -0.00216802697192323, -0.0896483382780287, 
	-0.00840634524731756, -0.0104480067646149, -0.0170502670279615, -0.0609736715306016, 
	0.0123913437941365, -0.082316650321692, -0.0491510893133336, 0.037341625592857, 0.0984478899800429, 
	0.0292469619155988, -0.0380913317318929, 0.0939482447912532, -0.00827110245132268, 
	0.0906972212983207, -0.0262677925864962, -0.0427494345317334, 0.019723952845164, 0.0315111958347609, 
	0.0200301421625735, -0.0896483382780289, 0.0102909016579025, 0.0171152531298492, 0.0363041208665782, 
	-0.0332388887615151, -0.0158587092970379, 0.0273363193863354, -0.041272786814838, 
	0.0105742103648742, 0.0192395331049786, 0.081351982099771, -0.0749658699871291, 0.0105742103648742, 
	0.017944351136874, -0.0409218650451707, 0.00253993080866014, 0.0939482447912534, -0.0450267831401848, 
	0.0221555296831081, 0.0193361101914401, -0.0173870721591154, -0.0464269264713413, 
	0.00249713626113241, 0.0309920099497574, 0.0580956834625406, -0.101774470664678, 0.0290631022271768, 
	-0.0509391587806467, -0.0332388887615152, 0.0629802263351284, 0.0382863408013421, 
	0.0508589756914184, 0.0373416255928573, -0.0447797722092193, -0.0865420767181659, 
	0.0563260826055204, -0.00755048758376671, 0.0154441229405032, -0.0115356911615946, 
	-0.0584014880358841, -0.0173870721591155, 0.0254952765608728, 
-0.0133303309707281, -0.0133303309707281, 0.013330330970728, 0.0133303309707281, -0.0560815378738165, 
	-0.0336803679750421, -0.0443796718541705, 0.120811246732301, -0.0247428007209927, 
	-0.0560815378738171, 0.0764730418290347, -0.00897903420495326, -0.00897903420495356, 
	0.120811246732302, -0.049601333340619, -0.0489005482160007, 0.0764730418290348, -0.0443796718541705, 
	0.0308382943364825, -0.0496013333406189, -0.0403297192268736, -0.0231196691819036, 
	-0.0597119638487912, 0.0670798143837515, -0.0825223729466974, -0.0231196691819035, 
	0.0320545854744806, 0.0399070886790785, 0.0160255484228029, 0.0495581725177802, -0.035731969020336, 
	-0.0742314237744176, -0.0176530214731544, 0.0495581725177799, 0.067232740957727, 0.0216733547299484, 
	0.055063517882473, -0.0825223729466975, 0.0536713611076754, -0.0509553067644436, 0.0550635178824729, 
	-0.0403297192268736, -0.0400513053985405, -0.0307640311308757, 0.0280090992188988, 
	-0.0176530214731546, 0.00922009298426704, 0.0568968710990237, 0.028009099218899, 0.0160255484228032, 
	0.042027879867848, -0.0950415617145034, -0.0307640311308755, 0.0399070886790784, -0.0808340327779871, 
	0.0627119410248308, -0.0509553067644435, 0.0670798143837517, 0.0419747980881625, 0.0627119410248307, 
	-0.0950415617145034, 0.0216733547299485, 0.0152480101342696, 0.00851886350966618, 
	0.0568968710990236, -0.0742314237744174, -0.0400848590502734, 0.00851886350966635, 
	-0.0400513053985407, 0.0320545854744807, 0.0424949636649323, 0.0419747980881624, 0.0536713611076752, 
	-0.0597119638487912, 0.0424949636649324, -0.0808340327779869, 0.0420278798678484, 
	0.0672327409577273, -0.0383374674388194, -0.0400848590502733, 0.00922009298426695, 
	-0.0357319690203365, -0.0383374674388191, 0.0152480101342697, -0.0269193420635858, 
	0.0346800528362125, -0.0189517813961932, -0.0291386486033073, 0.00918816599600294, 
	-0.0111785186854523, 0.105336651614201, -0.126465968106654, -0.0637102261000957, -0.0258080228596946, 
	0.0672949253128834, -0.0374886402018842, 0.0356246476118677, 0.0260980221159941, 0.0163586656868907, 
	-0.0110015210310007, -0.0105764475295566, -0.0475373601409412, 0.0139071590289744, 
	-0.0383157243051743, 0.140830189927075, 0.0346800528362123, -0.0476962994414256, -0.150933612503765, 
	-0.068792087624717, 0.0109214396239685, 0.0852769053098691, 0.0046483281653602, 0.0963279050171627, 
	-0.0326793748337406, 0.0213458164192174, -0.0450872579235609, -0.0479868254030063, 
	-0.0326793748337406, 0.0247134093375571, 0.0719783393219923, -0.0697990031444496, 
	0.0260980221159938, -0.0417311402702649, 0.134990293816501, -0.0620467681464599, -0.0493185796744918, 
	-0.0040638015595519, 0.0796971803601675, 0.0214546312290215, -0.0656463762466781, 
	-0.0586192249547856, 0.0285795461980246, -0.018573829707351, 0.0109214396239687, -0.0420932570102037, 
	0.0320926256204315, 0.0705548802757988, -0.0258080228596948, -0.0374306892054648, 
	0.0422420043071407, -0.0792267064312545, 0.126007239541828, 0.0168392603622499, 0.00361294748490393, 
	0.00599662888096594, -0.0493185796744917, 0.0572273685887779, 0.00776793693469651, 
	-0.0272019234734131, 0.140830189927075, -0.087408059940234, 0.0288433113690452, -0.105824242811792, 
	0.00918816599600282, -0.0329378054981793, 0.0470515093672709, 0.0462947830672849, 
	0.0705548802757989, -0.0152274845859466, -0.0479508176494616, 0.0133765432867316, 
	-0.0697990031444496, -0.0368545979126346, 0.0423217510059092, -0.0294879456330695, 
	-0.0105764475295566, 0.0610815426153713, 0.0340463684297277, -0.0272019234734131, 
	-0.0269193420635858, -0.00297800629388623, 0.0167695526040115, -0.031054572502717, 
	-0.0185738297073511, -0.0945609660776946, 0.104138062889222, -0.0181480038805391, 
	-0.0479868254030064, 0.0208828112890476, 0.0144879868636219, -0.0181480038805389, 
	0.0963279050171624, -0.0910364981051581, 0.0408656961874334, 0.0133765432867316, 0.0356246476118677, 
	0.0319661700054243, -0.0986203823771781, 0.0238982811997784, 0.00599662888096593, 
	0.0418469999211732, -0.0625218170176506, -0.0197365769298734, 0.0214546312290216, 
	0.0353518463918805, 0.019826970407995, -0.0310545725027168, -0.0687920876247172, 0.122522052688502, 
	0.005333706657831, 0.0462947830672849, -0.0637102261000958, 0.121876330478971, -0.0884353390233574, 
	0.0390669923648015, -0.0792267064312541, 0.0446916529743759, 0.0374959409599243, 0.0238982811997784, 
	-0.06204676814646, -0.0424845473631952, -0.0144085274046264, 0.0167695526040114, -0.150933612503765, 
	0.00393520805130548, 0.0994648207175727, 0.0470515093672712, -0.126465968106655, 0.000350267104902743, 
	0.118971280313559, -0.0884353390233573, 0.0422420043071406, -0.0123148904128163, -0.0223258076489544, 
	-0.098620382377178, 0.134990293816501, 0.0781874615483376, -0.0518454319628296, 0.0340463684297278, 
	-0.0383157243051745, 0.0274517621960123, -0.0741377130850093, 0.028843311369045, -0.0291386486033072, 
	-0.0320896690995589, 0.0994648207175726, 0.00533370665783085, 0.0320926256204316, 
	0.0473842203332315, -0.0428357545233312, 0.0408656961874335, 0.0719783393219927, 0.0245087990855169, 
	-0.0746408935701123, 0.0144879868636219, -0.0450872579235609, 0.0101986029155478, 
	-0.074640893570112, 0.0423217510059089, -0.0110015210310003, 0.0421985567178699, -0.0518454319628298, 
	-0.0144085274046265, 0.00776793693469652, -0.0130990713255471, 0.0349876719297467, 
	0.0198269704079949, 0.0285795461980249, -0.0215637261144181, -0.0183239269819353, 
	0.104138062889222, 0.00464832816536023, -0.00905376543222707, -0.0428357545233315, 
	-0.0479508176494618, -0.0374886402018844, 0.0335338417258827, -0.0223258076489541, 
	0.0374959409599249, 0.003612947484904, -0.087972727936372, 0.00677898044126999, -0.0625218170176507, 
	0.0796971803601676, -0.0436441717625974, 0.0349876719297468, -0.00297800629388626, 
	-0.0476962994414253, 0.04271266943633, -0.0320896690995591, -0.0329378054981791, 0.105336651614201, 
	-0.0406945277464438, 0.00035026710490299, 0.121876330478971, -0.0374306892054646, 
	-0.0754845193344565, 0.0335338417258827, 0.0319661700054243, -0.041731140270265, 0.00954121163513348, 
	0.0421985567178698, 0.0610815426153709, 0.0139071590289743, -0.0487691027326829, 0.0274517621960123, 
	-0.0874080599402336, -0.0189517813961933, 0.0427126694363301, 0.00393520805130536, 
	0.122522052688502, -0.0420932570102038, -0.0288800665811389, -0.00905376543222693, 
	-0.0910364981051581, 0.0247134093375572, -0.024709546925934, 0.0101986029155478, 0.0208828112890476, 
	0.0213458164192175, -0.0247095469259341, 0.024508799085517, -0.0368545979126346, 0.0163586656868906, 
	0.00954121163513324, 0.0781874615483378, -0.0424845473631956, 0.0572273685887778, 
	-0.00943611690180446, -0.0436441717625973, 0.0353518463918804, -0.0586192249547854, 
	0.00474624562704966, -0.021563726114418, -0.0945609660776947, 0.0852769053098691, 
	-0.0288800665811389, 0.0473842203332314, -0.0152274845859467, 0.0672949253128834, 
	-0.0754845193344569, -0.0123148904128162, 0.0446916529743762, 0.0168392603622497, 
	-0.0118956528390732, -0.0879727279363718, 0.0418469999211733, -0.00406380155955189, 
	-0.00943611690180448, -0.0130990713255471, 
-0.00708371477688213, -0.00708371477688223, 0.0070837147768821, 0.00708371477688223, 
	-0.00502613437886008, -0.0691002046469034, 0.0350809716090862, 0.0319616526397952, 
	0.0205654606856629, -0.0050261343788602, 0.0205593221819218, -0.0431823632656067, 
	-0.0431823632656067, 0.0319616526397952, -0.0539397569569268, 0.0722441823596205, 
	0.020559322181922, 0.0350809716090862, 0.00538317794280086, -0.0539397569569267, -0.00376260733006762, 
	-0.0416291316071169, 0.0189955697679359, 0.0213700347903882, -0.0176287080325765, 
	-0.0416291316071169, -0.00139978409363634, -0.00844258091357344, 0.0461081026654217, 
	-0.0664422157553632, 0.0488080249485784, 0.00660705975044937, 0.0844943180058752, 
	-0.0664422157553631, -0.0330833985628985, 0.0469929489521816, 0.0223679276146586, 
	-0.0176287080325766, 0.053441498991171, -0.0376152578875898, 0.0223679276146588, -0.00376260733006761, 
	0.00682296185359588, -0.0304544165170474, -0.0281223205212746, 0.0844943180058754, 
	-0.0296202587934467, -0.00619241650923226, -0.0281223205212743, 0.0461081026654216, 
	-0.00403696386774745, -0.0571311815420065, -0.0304544165170473, -0.00844258091357325, 
	-0.0429385167507349, 0.0386531509157486, -0.0376152578875903, 0.0213700347903883, 
	0.00955372482124863, 0.0386531509157485, -0.0571311815420064, 0.0469929489521813, 
	-0.0536349275833322, 0.00983340321623075, -0.00619241650923246, 0.00660705975044954, 
	0.0619961359021729, 0.00983340321623049, 0.00682296185359597, -0.00139978409363668, 
	0.00558241960071402, 0.00955372482124847, 0.0534414989911709, 0.018995569767936, 0.00558241960071393, 
	-0.0429385167507347, -0.00403696386774727, -0.0330833985628983, -0.0194925955287261, 
	0.0619961359021726, -0.0296202587934466, 0.048808024948578, -0.0194925955287262, -0.0536349275833319, 
	-0.00314301841027543, -0.109206055866284, 0.186832883609445, -0.0782464166629526, 
	0.0560841110865309, -0.0207859415977372, -0.0323333571917733, -0.0445939439041372, 
	0.038756983359763, -0.00314900088802285, 0.0660187135549982, -0.0826311262588027, 
	0.030561007428154, 0.00296129433760471, -0.0519481652538916, 0.0397958982785212, -0.0668598895283838, 
	-0.0347358726525067, -0.0573278525668714, 0.141294906715185, -0.00143224925107331, 
	-0.109206055866285, -0.0435325348604956, 0.112541708370736, -0.0343010820618307, 0.030554010385049, 
	-0.0611564292546082, 0.0635037168377533, -0.0105679342380262, 0.0303238597987721, 
	-0.0621083213569865, 0.0339098148826672, 0.0921913414209767, 0.0303238597987722, -0.018325954879064, 
	-0.0580811436752635, 0.0112564714256077, 0.00296129433760482, -0.0988060295676677, 
	0.0181460480490916, -0.0658897065787506, 0.113205079622502, 0.00956213351788867, -0.00806948161306218, 
	-0.0261172774597281, 0.0210943563521417, 0.0146292015779839, -0.00299922071994774, 
	0.0400094144562595, 0.0305540103850488, 0.0147528194242359, -0.000821926259668956, 
	0.0150501235270804, -0.00314900088802264, -0.0553324824795279, -0.0230108559148928, 
	0.0693845864267228, -0.0803557133506161, -0.0363419648969966, 0.0142296932579912, 
	-0.0591684982002572, 0.113205079622502, -0.0402733404150803, 0.0332297079450167, -0.0371842173665815, 
	-0.00143224925107306, -0.0393102430722229, 0.100294637304536, 0.0248168144742759, 
	0.0560841110865309, -0.056358319337216, -0.0421713142561675, 0.0259927318619834, 0.0150501235270805, 
	0.00454922563951583, 0.00784941796259124, -0.120389732962483, 0.011256471425608, 0.0398838103812052, 
	0.0316341932680796, 0.0264711565533632, -0.0668598895283838, 0.132144589033879, -0.0693879284441993, 
	-0.0371842173665814, -0.00314301841027544, 0.0361356043029458, 0.000429024143843366, 
	0.0411420701101104, 0.0400094144562594, -0.0320303576613945, -0.0422981650513794, 
	0.00162431134537134, 0.0921913414209772, 0.0080161325195749, -0.132286201802971, 0.00162431134537135, 
	-0.0105679342380264, -0.0858534578428067, 0.066674760214187, -0.120389732962483, 0.0305610074281538, 
	0.0998465436056845, 0.0744764999345197, 0.0559378441728613, -0.059168498200257, -0.00062971899762168, 
	-0.0257598857684291, -0.0299919161212336, -0.0261172774597279, 0.0803202766820461, 
	-0.0304034996103171, 0.0411420701101105, -0.0343010820618307, 0.0568179635002721, 
	-0.0917812720698263, 0.0259927318619836, 0.038756983359763, -0.0051810662810725, -0.0134605462752527, 
	-0.211702173086365, 0.0693845864267228, 0.0453357248916291, 0.0929448979002658, 0.0559378441728611, 
	-0.0658897065787502, 0.000839949861825402, -0.0480192689979427, 0.000429024143843225, 
	0.112541708370737, -0.113073771819878, -0.0303513772117489, -0.0421713142561672, -0.0445939439041374, 
	0.0481838888315231, 0.0301387884152081, -0.0134605462752524, -0.0230108559148932, 
	-0.0945702582218221, 0.088103143661233, 0.0744764999345195, 0.0181460480490918, -0.0152484294710384, 
	-0.0387209675968246, -0.0693879284441998, 0.141294906715185, 0.013019624833668, -0.122541860992244, 
	0.100294637304536, -0.0782464166629525, 0.0296731913605535, -0.030351377211749, -0.0917812720698263, 
	-0.000821926259668761, 0.101358246975628, 0.000798676175116025, 0.0666747602141869, 
	-0.0580811436752636, 0.0408228278243032, -0.0107632934474781, -0.13228620180297, 0.0339098148826672, 
	0.0520084988257749, -0.0107632934474782, 0.0316341932680795, 0.0397958982785215, 0.014283825002405, 
	-0.0387209675968246, -0.0480192689979425, 0.0332297079450162, -0.0314153937437262, 
	-0.00742997278667974, -0.0304034996103171, -0.00299922071994781, -0.0079472867934298, 
	0.0511834103399254, -0.0422981650513795, 0.0635037168377531, -0.0281966444707222, 
	0.000798676175116123, 0.00784941796259128, -0.0826311262588027, -0.00671437561457258, 
	0.088103143661233, 0.0929448979002659, 0.0142296932579915, 0.0128967740278914, -0.0580752292839758, 
	-0.0257598857684289, -0.00806948161306244, 0.0510927433844012, -0.00742997278667969, 
	0.036135604302946, -0.0435325348604958, -0.0154532989494079, 0.0296731913605536, -0.0563583193372162, 
	-0.0323333571917733, 0.0391080036038297, 0.0481838888315231, -0.00518106628107232, 
	-0.0553324824795277, 0.0728103439758865, -0.0067143756145723, 0.0998465436056845, 
	-0.0988060295676675, -0.00577061421917365, 0.0142838250024052, 0.132144589033879, 
	-0.0573278525668709, -0.0343948623095045, 0.0130196248336676, -0.0393102430722227, 
	0.186832883609445, -0.0154532989494078, -0.113073771819878, 0.056817963500272, 0.0147528194242359, 
	-0.0377917188530717, -0.0281966444707224, -0.0858534578428064, -0.0183259548790639, 
	0.0092323971453608, 0.0520084988257748, 0.0080161325195749, -0.0621083213569864, 0.009232397145361, 
	0.0408228278243033, 0.0398838103812051, -0.0519481652538917, -0.00577061421917349, 
	-0.0152484294710383, 0.00083994986182544, -0.0402733404150802, -0.031151948359873, 
	0.0510927433844015, 0.0803202766820461, 0.0146292015779837, -0.0250060555644271, -0.00794728679343006, 
	-0.0320303576613945, -0.0611564292546081, -0.0377917188530716, 0.101358246975628, 
	0.00454922563951561, 0.0660187135549981, 0.0728103439758866, -0.0945702582218224, 
	0.045335724891629, -0.0363419648969964, -0.0413831295512499, 0.0128967740278914, -0.000629718997621534, 
	0.00956213351788874, -0.0311519483598727, -0.0314153937437264, 
-0.000715680328837897, -0.000715680328837956, 0.000715680328837941, 0.000715680328837884, 
	0.00164180662689822, 0.00890951422224875, 0.00243269540984329, -0.0136996965878282, 
	-0.0956253695723533, 0.00164180662689794, 0.00941851275042763, 0.0838493698661898, 
	0.0838493698661897, -0.0136996965878278, -0.00292364303045299, -0.0665103499190709, 
	0.00941851275042732, 0.00243269540984335, -0.00821188480098013, -0.00292364303045269, 
	-0.0470636501509816, -0.0269844636571441, 0.0937529016009946, -0.0180629811659709, 
	0.0284615894003252, -0.0269844636571444, -0.0451293981796327, 0.0525617866587007, 
	0.0577925011762871, 0.0314336845657373, -0.034597482055703, -0.0521960082764781, 0.005748050589265, 
	0.0314336845657373, -0.0966586210559483, 0.0457771893131177, -0.0773109116970549, 
	0.0284615894003251, -0.0219555324760501, -0.0248205147995734, -0.077310911697055, 
	-0.0470636501509818, 0.0593649018352917, 0.066651466639643, 0.0363179429732281, 0.00574805058926497, 
	0.0297550437660465, -0.0624025245781122, 0.0363179429732282, 0.0577925011762871, 0.057257735951169, 
	-0.0675188102344944, 0.0666514666396431, 0.0525617866587007, -0.102738878242602, 0.0673749948104477, 
	-0.0248205147995733, -0.0180629811659708, -0.0381911954327317, 0.0673749948104477, 
	-0.0675188102344948, 0.0457771893131177, -0.00434072772967646, 0.0231587056206005, 
	-0.0624025245781125, -0.052196008276478, 0.0249294773149189, 0.0231587056206006, 0.0593649018352914, 
	-0.0451293981796328, 0.0333742045275004, -0.0381911954327318, -0.0219555324760502, 
	0.0937529016009948, 0.0333742045275003, -0.102738878242602, 0.0572577359511693, -0.0966586210559481, 
	0.00625952298888004, 0.0249294773149189, 0.0297550437660466, -0.0345974820557029, 
	0.00625952298888034, -0.00434072772967672, 0.0372228544615225, -0.0276394640548823, 
	0.0260801840392865, -0.0827272245969084, -0.0273033765213736, 0.104175681377149, -0.131559111022829, 
	0.0277023425099094, 0.026820461996389, 0.0308423137410822, -0.0438103499729123, 0.0799004758364358, 
	0.0569336849160075, 0.0853887805575611, -0.125549153107083, -0.0348362935324569, -0.0675351462746438, 
	0.00672332549506892, 0.0846494938834258, 0.00462391629647396, -0.0232646251115796, 
	-0.0276394640548821, -0.0401764933178393, 0.064096118827157, 0.0628079416620051, -0.0462617985213482, 
	-0.0412410873093258, -0.0204344540109638, 0.0862349943768281, 0.000251474496675484, 
	0.00618251095010299, -0.0401071931649059, -0.0086328962442764, 0.000251474496675348, 
	-0.0262697131992278, 0.0924436361231158, -0.0369240489027495, 0.0853887805575612, 
	-0.0282516843234218, 0.0112206372343474, 0.00756054761457922, 0.0631541390462541, 
	-0.0598559412866296, -0.0454562274299066, 0.0549886793196244, -0.127124975092981, 
	-0.000750847285084158, 0.0206911347819623, 0.0802979651244466, -0.0462617985213481, 
	0.00732678390813349, -0.0356148999219671, 0.10815475025934, 0.030842313741082, -0.00363700543498989, 
	-0.103926373999694, 0.0403565349938792, -0.0677611875719452, -0.0254953758475241, 
	-0.0437585926303584, 0.0434464564842151, 0.0631541390462545, 0.0251891084385104, -0.0860125146558619, 
	-0.0372119880782358, -0.0232646251115795, -0.0152473492757779, -0.00158694923146174, 
	0.0587691030437704, -0.0273033765213735, 0.030012946618384, -0.0330170837404559, -0.103376765803124, 
	0.108154750259339, 0.0764743826310935, -0.103207899563359, 0.0303922061106562, -0.0369240489027493, 
	-0.062192378193249, 0.0439037061857688, -0.0352463047162292, -0.0675351462746437, 
	0.0634577469028854, -0.0379872076090674, -0.0372119880782357, 0.0372228544615223, 
	-0.0850340800916876, 0.0379595635574191, -0.0228388540809103, 0.0802979651244469, 
	-0.00893800093450549, 0.0108437917262608, -0.0441325341903291, -0.00863289624427656, 
	0.0690073191071918, 0.0504095779670566, -0.0441325341903292, 0.0862349943768281, 0.0329468016305565, 
	-0.0387313188438272, 0.0303922061106566, 0.0569336849160073, -0.111148386954251, 0.0295705465168517, 
	-0.0841348098224256, 0.0434464564842152, 0.0910684479486393, -0.0206250508443825, 
	-0.0186543934190854, 0.0549886793196245, 0.00690794541945115, -0.105644755898103, 
	-0.0228388540809106, 0.0628079416620054, -0.057653774219655, 0.0540026296117884, -0.103376765803125, 
	0.026820461996389, 0.0517181731209431, 0.0826306318620796, -0.0158387484291523, 0.0403565349938792, 
	-0.00577409325234794, 0.03851404263879, -0.0841348098224256, 0.00756054761457925, 
	-0.0184230256300115, 0.0274784776033634, 0.0379595635574191, 0.0640961188271571, -0.0579483465289482, 
	0.0225441307840152, -0.0330170837404559, 0.0277023425099094, -0.0154586801062545, 
	0.0733352079955017, 0.0826306318620797, -0.103926373999694, -0.0119707704294099, -0.0694723656755771, 
	0.0295705465168517, 0.0112206372343471, 0.0273681091307666, -0.00078429807151798, 
	-0.0379872076090674, 0.00462391629647406, -0.0360553590129389, 0.0445981355259586, 
	-0.00158694923146151, -0.0827272245969086, 0.043707061878384, 0.0225441307840151, 
	0.0540026296117887, -0.035614899921967, 0.0270201163357531, -0.0835990414583064, -0.0387313188438272, 
	0.0924436361231162, 0.0287078993222096, -0.0150452217910508, 0.0504095779670568, -0.040107193164906, 
	-0.0627759732455947, -0.0150452217910506, 0.0439037061857688, -0.0348362935324568, 
	0.0374940747313238, -0.000784298071517974, 0.0274784776033634, -0.0860125146558618, 
	-0.0177239210466711, 0.0719172303694932, -0.105644755898103, 0.0206911347819618, 0.0451072932641899, 
	0.063005033472551, 0.0108437917262609, -0.020434454010964, 0.0307871791648971, -0.0835990414583062, 
	-0.103207899563359, 0.0799004758364361, 0.0405837811260215, -0.069472365675577, 0.0385140426387899, 
	-0.0437585926303584, -0.00421240609477605, 0.0343864334012633, -0.0206250508443824, 
	-0.0454562274299068, 0.0173227535253967, 0.0719172303694929, -0.0850340800916874, 
	-0.0401764933178392, 0.140868413366434, 0.043707061878384, 0.030012946618384, -0.131559111022829, 
	0.071875446331067, -0.0154586801062544, 0.0517181731209432, -0.00363700543499016, 
	-0.0552907442844744, 0.0405837811260214, -0.111148386954251, -0.0282516843234216, 
	0.0637148011136169, 0.0374940747313235, 0.0634577469028856, 0.0846494938834258, -0.134007414249423, 
	-0.0360553590129387, -0.015247349275778, 0.0260801840392866, 0.140868413366434, -0.0579483465289481, 
	-0.0576537742196553, 0.0073267839081335, 0.0529140156741248, 0.0307871791648972, 0.0329468016305562, 
	-0.026269713199228, -0.0466399934283355, -0.0627759732455942, 0.069007319107192, 0.00618251095010312, 
	-0.0466399934283356, 0.0287078993222096, -0.0621923781932492, -0.125549153107083, 
	0.063714801113617, 0.0273681091307665, -0.0184230256300118, 0.0251891084385104, -0.0178293133450152, 
	0.0173227535253967, 0.0069079454194513, -0.000750847285084031, -0.0263349140836382, 
	0.0451072932641898, -0.00893800093450562, -0.041241087309326, 0.0529140156741248, 
	0.0270201163357531, 0.0764743826310935, -0.0438103499729119, -0.0552907442844744, 
	-0.0119707704294101, -0.00577409325234773, -0.0254953758475238, 0.0417413981835281, 
	-0.00421240609477634, 0.0910684479486393, -0.0598559412866298, -0.0178293133450152, 
	-0.0177239210466712, 
-0.00474325001255796, -0.00474325001255801, 0.00474325001255801, 0.00474325001255792, 
	0.0178331086841193, -0.0448704621538357, -0.00843029895047413, 0.0307244024076328, 
	0.0885479954683255, 0.0178331086841194, -0.0398492116706237, -0.0712751424943793, 
	-0.0712751424943792, 0.0307244024076326, -0.015152716453637, 0.0604467065529413, -0.0398492116706235, 
	-0.00843029895047427, 0.0681754770872929, -0.015152716453637, -0.0109611748621611, 
	-0.000297744107278793, -0.0127058210989709, 0.0417978487525302, 0.0114992421458923, 
	-0.000297744107278718, -0.0348578970458552, -0.0212140631465942, -0.0805372894913208, 
	-0.00119918445999717, 0.0686949772718294, 0.00461119772901437, -0.0390116532808313, 
	-0.0011991844599975, 0.0409060565573713, 0.0300291835910904, 0.0305053736551603, 0.0114992421458923, 
	0.0404985976433297, 0.00604478202394307, 0.0305053736551603, -0.0109611748621609, 
	-0.0522360899146279, 0.0505249998057479, -0.0115909875827345, -0.0390116532808313, 
	0.0262482017884702, -0.0154947725955281, -0.0115909875827343, -0.0805372894913208, 
	-0.0185069081269873, 0.039360042706663, 0.0505249998057477, -0.021214063146594, -0.0298394914515737, 
	-0.0707465877019592, 0.00604478202394299, 0.0417978487525303, 0.0536283593331186, 
	-0.0707465877019591, 0.0393600427066632, 0.0300291835910903, -0.0702434738360235, 
	-0.0142984689153669, -0.0154947725955282, 0.00461119772901462, 0.0856287503348218, 
	-0.0142984689153671, -0.0522360899146277, -0.0348578970458552, -0.00638358404325943, 
	0.0536283593331187, 0.0404985976433297, -0.0127058210989709, -0.00638358404325939, 
	-0.0298394914515737, -0.0185069081269872, 0.0409060565573713, -0.0398524216779131, 
	0.085628750334822, 0.02624820178847, 0.0686949772718292, -0.0398524216779131, -0.0702434738360233, 
	-0.00781619173527155, 0.0295134676438739, -0.0390317941747571, 0.00637334340399374, 
	0.0444256018984732, -0.115897435085402, 0.0455658805511653, 0.0256082085284848, -0.0346231288918525, 
	0.012230798465254, 0.0332615340747312, -0.0235750247471034, -0.0551026901323743, 0.018597941635725, 
	0.0746683457043187, 0.0036342515448607, 0.0511494029638132, 0.0452102113401955, 0.0797176464397877, 
	-0.164578018597904, 0.0513550907464128, 0.0295134676438739, -0.050462305578802, -0.0307039969187635, 
	0.00777708553612999, 0.00309745187081067, -0.0490125017416057, 0.00328006728880962, 
	0.00112093460949605, -0.104397883656232, 0.135470872986807, -0.0534079870866655, -0.0193667803064561, 
	-0.104397883656232, 0.0178032262542471, 0.0254241482171198, -0.00593499864544679, 
	0.0185979416357249, 0.0391243907992271, -0.0529865182495024, -0.0950630164263962, 
	0.100277975164581, 0.00424624780347202, 0.0592337707301725, 0.0260700520038986, 0.00872172174770967, 
	0.00665928012170039, -0.0368398561442944, 0.0052218556897331, 0.00309745187081077, 
	0.013155601553097, -0.0604865623944722, -0.0488801416830816, 0.012230798465254, 0.0212606714931487, 
	0.0141894872646814, 0.0199787237856021, 0.0535338773722986, -0.0159519644712416, -0.0166545801292879, 
	-0.0703484465429298, 0.100277975164581, -0.0207100564226799, 0.0208097113921185, -0.0369834300254083, 
	0.0513550907464129, 0.0188602388848684, -0.00272652595071261, 0.131456322395263, 0.044425601898473, 
	-0.117495281477229, -0.0468874006706147, 0.0211047886076985, -0.0488801416830815, 
	0.0807177326985448, -0.0124437819798318, -0.135174049280182, -0.00593499864544695, 
	0.0158058937221452, 0.131347936227427, -0.0967438315805082, 0.0511494029638133, 0.0345704600111304, 
	0.0415293422607248, -0.0369834300254081, -0.0078161917352712, -0.072396843275697, 
	0.106235290174216, -0.00637497309506802, 0.00522185568973294, 0.0635014151211115, 
	-0.114584387630404, -0.0532711830187652, -0.019366780306456, -0.0126870437733906, 
	0.135850006904359, -0.0532711830187653, 0.00112093460949581, 0.0453215273332127, -0.00476226650667769, 
	-0.135174049280183, -0.0551026901323743, 0.0581645469336206, 0.0931005391981052, 0.0720254610059673, 
	-0.0703484465429296, 0.071166495290333, -0.0465953079649007, 0.0636567819639774, 0.026070052003899, 
	-0.0216326064384898, -0.0835890001249147, -0.0063749730950682, 0.00777708553613033, 
	-0.0588238964194451, 0.0458307963956488, 0.0211047886076982, -0.0346231288918526, 
	-0.0153680976049228, -0.0516508516022439, -0.120326552358079, 0.019978723785602, 0.0402431773967809, 
	0.0415977430487089, 0.0720254610059674, -0.0950630164263965, 0.0661451326641611, -0.00374753453706903, 
	0.106235290174215, -0.0307039969187635, -0.0346090811381553, 0.00960278768845134, 
	-0.0468874006706148, 0.0256082085284852, -0.017301445775238, 0.0173665747707737, -0.0516508516022437, 
	0.0141894872646815, 0.02183966409635, -0.0142177912103614, 0.0931005391981052, -0.0529865182495025, 
	-0.00265773064241238, -0.108202878008149, 0.0415293422607249, -0.164578018597905, 
	-0.0364005369313104, 0.165493995292433, -0.00272652595071284, 0.00637334340399369, 
	0.0285482436107982, 0.00960278768845123, 0.045830796395649, -0.0604865623944725, 0.00354307304343391, 
	0.0647410522885085, -0.00476226650667771, 0.0254241482171198, -0.0811446038492868, 
	-0.0102638655631144, 0.135850006904359, -0.0534079870866653, -0.0328181115479165, 
	-0.0102638655631143, 0.131347936227428, 0.00363425154486065, 0.00324987382695152, 
	-0.10820287800815, -0.00374753453706907, 0.0208097113921188, -0.0286633728449651, 
	-0.0586422778461079, -0.0835890001249147, -0.0368398561442943, 0.0541833437695724, 
	0.0519470435842696, -0.114584387630404, 0.00328006728880941, 0.0310684954575585, 0.0647410522885084, 
	-0.012443781979832, -0.0235750247471037, 0.0548477956663114, -0.0142177912103613, 
	0.0415977430487088, -0.0166545801292877, 0.0159110414251973, 0.0447745459902036, -0.0465953079649007, 
	0.0592337707301722, 0.0317053461654688, -0.0586422778461077, -0.0723968432756967, 
	-0.050462305578802, 0.0420748153290731, 0.028548243610798, -0.117495281477229, 0.0455658805511652, 
	0.0543729496554465, -0.0173014457752379, -0.0153680976049227, 0.0212606714931488, 
	-0.0671239535977966, 0.054847795666311, 0.0581645469336206, 0.0391243907992271, -0.0469104522266804, 
	0.00324987382695173, 0.0345704600111305, 0.0797176464397878, -0.0373889718762778, 
	-0.0364005369313107, 0.0188602388848686, -0.0390317941747573, 0.0420748153290733, 
	-0.0346090811381555, -0.0588238964194454, 0.0131556015530973, 0.00821621536553021, 
	0.0310684954575584, 0.0453215273332127, 0.0178032262542469, -0.0601461334911167, -0.0328181115479166, 
	-0.0126870437733904, 0.135470872986807, -0.0601461334911168, -0.081144603849287, 0.0158058937221451, 
	0.0746683457043188, -0.0469104522266804, -0.00265773064241236, 0.0661451326641611, 
	-0.02071005642268, -0.116992844084863, 0.031705346165469, -0.0216326064384898, 0.00665928012170027, 
	0.0464187328820391, 0.0541833437695724, 0.0635014151211117, -0.0490125017416057, 0.0082162153655301, 
	0.00354307304343398, 0.0807177326985447, 0.0332615340747311, -0.0671239535977967, 
	0.0218396640963501, 0.0402431773967808, -0.0159519644712417, -0.0800546760286498, 
	0.0159110414251973, 0.071166495290333, 0.00424624780347235, -0.116992844084863, -0.0286633728449651, 
-0.0170693263900563, -0.0170693263900566, 0.0170693263900564, 0.0170693263900564, 
	0.0224374279353295, -0.132843474868525, 0.0372951521807124, 0.0560415683624268, 0.0267456325505371, 
	0.0224374279353289, -0.0113422879150864, -0.0549100989608366, -0.054910098960837, 
	0.0560415683624267, 0.0415479779750394, -0.0256101209865732, -0.0113422879150861, 
	0.0372951521807125, -0.050431515850609, 0.0415479779750394, 0.0360656533010549, -0.0204875434310516, 
	-0.023105694793858, 0.0299650128591842, 0.0123599391290044, -0.0204875434310517, -0.111043236234063, 
	-0.0136726343324149, -0.0462714911991748, -0.0327867582093082, 0.0561316601704383, 
	0.060221741418757, -0.0534682953525642, -0.0327867582093082, 0.0540586384119184, 0.0882379835123804, 
	0.0573991805477221, 0.0123599391290045, -0.0580913105781325, 0.015077823451943, 0.0573991805477221, 
	0.0360656533010543, 0.0109294621491166, -0.081956868062564, 0.0471594524734795, -0.0534682953525643, 
	0.0407774525534446, -0.0458108975894459, 0.0471594524734796, -0.0462714911991747, 
	-0.0178127250347543, -0.0379853352003871, -0.0819568680625638, -0.0136726343324148, 
	0.05641700916267, -0.0156976057285282, 0.015077823451943, 0.0299650128591845, 0.0266963377798272, 
	-0.0156976057285278, -0.0379853352003873, 0.0882379835123805, -0.00119780154157979, 
	-0.00750686879537438, -0.0458108975894461, 0.0602217414187571, -0.0325140960205098, 
	-0.00750686879537422, 0.0109294621491165, -0.111043236234063, 0.0620751483900326, 
	0.0266963377798274, -0.0580913105781324, -0.023105694793858, 0.0620751483900325, 0.0564170091626702, 
	-0.0178127250347545, 0.0540586384119188, -0.0541633332072637, -0.0325140960205097, 
	0.0407774525534447, 0.0561316601704382, -0.0541633332072636, -0.00119780154157995, 
	0.0107062825589662, 0.049953649172903, 0.0164273757208268, -0.0410216541516413, 0.0589926004767817, 
	-0.0430069356800487, -0.128941181739023, 0.0924679735112385, 0.0887438914756422, -0.174256726967689, 
	0.0132684955647872, 0.0491386451334013, -0.0566429983622954, 0.00708431360946111, 
	0.0148502185443679, 0.0646734790676506, 0.0147736053377996, -0.102784258826055, 0.0195766193039553, 
	0.0807939733133042, 0.0749289348810162, 0.0499536491729031, -0.0834887285946737, -0.061881398890297, 
	-0.0174842899252192, -0.0313012534906388, 0.0216538784522634, -0.0839115712704684, 
	0.0125478762809615, -0.0830884890764308, -0.00428102830656048, 0.061149006769615, 
	0.00764374160026487, -0.0830884890764309, -0.008407993824434, 0.0375812501014254, 
	0.0062939517442348, 0.0070843136094611, -0.0534031214431994, 0.00723809788019552, 
	0.0364688079726028, 0.0209123008523008, -0.0105546209145166, 0.009305172260051, 0.0240791166641954, 
	0.0356372994083067, 0.0548460506480359, -0.054340725301781, -0.0642011197627959, -0.0313012534906389, 
	-0.0535664681763023, 0.0956005460771726, 0.0125208453930383, -0.174256726967689, 0.0821664496956439, 
	0.0467826736696991, 0.0291268305502927, 0.00891947246812151, 0.0355960630020544, -0.0195837276085499, 
	-0.00875421832862549, 0.0209123008523011, 0.0962820495404279, -0.0202021485517229, 
	0.0275944779576274, 0.0749289348810161, -0.0135663710656662, -0.0315578612252551, 
	0.0541718423221151, 0.0589926004767816, -0.0192645217326398, -0.0815399819372525, 
	-0.0635612702388148, 0.0125208453930383, -0.0350444865733471, 0.0279936008409917, 
	0.0362107532778131, 0.00629395174423501, 0.0272124890938488, -0.054639370663954, 0.0695752581894846, 
	0.0147736053377994, 0.0457844469374745, -0.0727341299170364, 0.0275944779576272, 0.0107062825589661, 
	0.0281680801604962, -0.0304031873760352, -0.0419456576620278, -0.0642011197627957, 
	0.134874170062546, -0.0177979304886063, -0.0344486396107698, 0.00764374160026452, 
	-0.0551701322442021, 1.81621921428327e-05, -0.0344486396107698, 0.0125478762809619, 
	0.0273161145355401, 0.041744101267748, 0.0362107532778132, -0.0566429983622955, 0.0100038370142166, 
	-0.0430398872822987, -0.0476146064876531, -0.00875421832862574, 0.12107960919835, 
	-0.0239333318286265, -0.0108861336837674, 0.0240791166641954, -0.0556747660533676, 
	-0.00332911451650639, -0.0419456576620278, -0.017484289925219, 0.145812893513038, 
	-0.0392234934523114, -0.0635612702388149, 0.0887438914756424, -0.111797491481293, 
	0.0403433790452905, -0.0144526315222276, 0.0291268305502927, -0.0323109522293137, 
	-0.000175971833505754, -0.0476146064876531, 0.0364688079726029, -0.0999117429395132, 
	0.0730722062541762, -0.030403187376035, -0.0618813988902971, -0.00659820886905996, 
	0.0169259270728284, -0.0815399819372525, 0.0924679735112387, 0.0412339035188424, -0.0658345294252434, 
	0.0403433790452906, 0.046782673669699, 0.0423942756765055, -0.0731033192288249, -0.0430398872822985, 
	0.00723809788019537, -0.013361503175992, 0.033465686849567, -0.0727341299170369, 0.0807939733133042, 
	0.0185802599128574, -0.0115622798571821, -0.0315578612252549, -0.0410216541516417, 
	0.0856186011632526, 0.0169259270728284, -0.0392234934523117, 0.0956005460771726, -0.0584710133718504, 
	0.0287902985268168, 0.0417441012677477, 0.0375812501014258, -0.029183237390625, -0.0658397197070765, 
	1.81621921429764e-05, 0.0611490067696148, -0.0333127844550688, -0.0658397197070765, 
	-0.0546393706639538, 0.0646734790676508, 0.0447381882591165, 0.033465686849567, 0.0730722062541765, 
	-0.020202148551723, -0.115730979714381, 0.0616631204703485, -0.00332911451650639, 
	-0.0543407253017809, -0.0481054741581186, 0.0982684451810316, -0.0177979304886067, 
	-0.0839115712704685, 0.0271083056428122, 0.0287902985268168, 0.0279936008409918, 0.0491386451334015, 
	0.0561928146731887, -0.0731033192288248, -0.000175971833505843, -0.0195837276085499, 
	-0.044799959021341, 0.0320455624428868, -0.0239333318286266, 0.00930517226005083, 
	-0.0545418296971465, 0.0616631204703483, 0.0281680801604964, -0.0834887285946738, 
	-0.0193684905799588, 0.0856186011632526, -0.0192645217326397, -0.128941181739023, 
	-0.00407143628124239, 0.0412339035188426, -0.111797491481293, 0.0821664496956437, 
	0.0355133755024927, 0.0561928146731888, 0.0100038370142165, -0.0534031214431995, 0.0253574339496937, 
	0.0447381882591168, 0.0457844469374744, 0.0195766193039553, -0.142032636732419, 0.0185802599128572, 
	-0.0135663710656661, 0.0164273757208268, -0.0193684905799588, -0.00659820886905996, 
	0.145812893513038, -0.0535664681763023, -0.0572795825895149, 0.027108305642812, 0.0273161145355401, 
	-0.00840799382443426, 0.0708216729066332, -0.0333127844550688, -0.0551701322442019, 
	-0.0042810283065605, 0.0708216729066331, -0.0291832373906249, 0.027212489093849, 0.014850218544368, 
	0.0253574339496936, -0.0133615031759919, -0.0999117429395133, 0.0962820495404281, 
	0.00400818988896893, -0.0545418296971471, -0.0556747660533677, 0.0548460506480357, 
	0.0164200935429404, -0.0481054741581184, 0.134874170062547, 0.0216538784522636, -0.0572795825895151, 
	-0.0584710133718506, -0.0350444865733472, 0.0132684955647874, 0.0355133755024926, 
	0.0423942756765054, -0.0323109522293137, 0.0355960630020543, -0.0126484849586633, 
	-0.0447999590213408, 0.12107960919835, -0.0105546209145166, 0.00400818988896858, -0.115730979714382, 
-0.0142764994930941, -0.0142764994930943, 0.0142764994930942, 0.0142764994930942, 
	-0.0138034207469398, -0.0824999994333364, 0.0092440539008985, 0.0727828667862835, 
	-0.00462227795265293, -0.0138034207469399, 0.0416796984417682, -0.0375304992352699, 
	-0.0375304992352699, 0.0727828667862836, -0.010690742155105, -0.0102851259028145, 
	0.0416796984417684, 0.00924405390089824, -0.0259565106944675, -0.0106907421551049, 
	-0.0422963534700666, -0.0158473343961591, 0.0347096471148444, 0.00963062000444175, 
	-0.044179146595879, -0.0158473343961594, -0.0579689928424872, 0.0354954744011891, 
	-0.0318790005316027, 0.00118700135089878, 0.0287322164897162, 0.0112038365918859, 
	0.00317159100524009, 0.001187001350899, 0.031366939765698, 0.0370573346644467, 0.0127494006686597, 
	-0.0441791465958789, -0.0920770002678715, 0.118884468242438, 0.0127494006686599, -0.0422963534700668, 
	-0.0776083379565808, 0.0933518700110481, 0.0226934617075156, 0.00317159100523995, 
	0.0350148132046774, -0.0192001674756647, 0.0226934617075157, -0.0318790005316026, 
	-0.000387757854481691, -0.0279572025567011, 0.0933518700110478, 0.0354954744011892, 
	-0.034768655062271, -0.131609188585236, 0.118884468242438, 0.00963062000444167, 0.0758769671246401, 
	-0.131609188585236, -0.0279572025567012, 0.0370573346644465, 0.012568970294973, -0.0323598445578235, 
	-0.0192001674756648, 0.0112038365918859, 0.0300710495387875, -0.0323598445578233, 
	-0.0776083379565808, -0.0579689928424871, 0.101380062116196, 0.0758769671246401, -0.0920770002678713, 
	0.0347096471148446, 0.101380062116196, -0.0347686550622711, -0.000387757854481717, 
	0.0313669397656984, -0.0870067421444716, 0.0300710495387874, 0.0350148132046773, 0.028732216489716, 
	-0.0870067421444713, 0.0125689702949729, -0.0309131801821818, 0.043715779535166, -0.0595332379023858, 
	0.00443428507933494, 0.0439091126027757, 0.0822174595632813, -0.129343797670334, -0.0126301088918817, 
	-0.0824743750840854, 0.0365604646183522, 0.0045609685949829, 0.0760625889855947, 0.0246415939387778, 
	-0.013390841776872, -0.0170908054631068, 0.0154706733056428, -0.0556390396237251, 
	0.0529760246279431, -0.0437192550971157, 0.00220312349701867, 0.0196948289165481, 
	0.0437157795351656, -0.0122892456119403, -0.0669686972359328, 0.00462047191903245, 
	-0.0518343587522239, -0.115742217814058, 0.104987111804762, 0.0649274402672879, 0.0139980511699788, 
	0.00612277303291951, -0.049552790068997, 0.104967683252448, 0.0139980511699789, -0.0791086693832078, 
	-0.0717360655708217, -0.00634253963032082, -0.013390841776872, 0.0539366556709802, 
	-0.0330162729128881, -0.00119238975236156, 0.00979793102329079, -0.029812127647416, 
	0.0499388028662029, 0.0353023329730255, -0.0233625367349803, 0.0367472023674223, -0.0374831620135817, 
	0.0378269683596546, -0.0518343587522236, 0.021097169044029, -0.00391818764622, -0.0201607800745115, 
	0.0365604646183524, -0.0699977545347822, 0.0547850713418403, 0.0626903350311677, -0.0773940565149378, 
	-0.046684717522834, 0.0927553787723023, -0.0243849331153443, 0.00979793102329089, 
	0.0169982513292292, 0.0346460854272707, 0.00648547401467028, 0.019694828916548, -0.0350508946240271, 
	0.0216199923614683, -0.0208609194401713, 0.0439091126027757, 0.0409308194031766, -0.10815815916166, 
	0.00151171001864722, -0.0201607800745114, -0.0168708024058592, -0.0565571278061484, 
	0.0770066576045606, -0.00634253963032078, -0.0213902695171716, 0.0696106197853696, 
	0.101472011794912, -0.0556390396237249, -0.0666421259582678, 0.0335585544557399, 0.00648547401467034, 
	-0.0309131801821819, -0.0457497421316789, 0.0278810948291234, -0.0144990867110218, 
	0.0378269683596548, 0.00234470861858995, -0.103280928223804, 0.115102442876362, 0.104967683252448, 
	-0.0851452677008419, -0.0415729884169204, 0.115102442876363, 0.0649274402672877, -0.0390692755162183, 
	-0.118267145919916, 0.0770066576045607, 0.0246415939387778, -0.0145339096688779, -0.083942750869221, 
	0.0840078505228041, -0.0243849331153441, -0.0571891912769641, 0.0325810870741815, 
	-0.0168140340172291, 0.0353023329730256, -0.0264250700747009, -0.0112633963567605, 
	-0.0144990867110216, 0.00462047191903257, 0.00486058160822021, 0.0277114948912846, 
	0.00151171001864747, -0.0824743750840855, 0.0684562848672928, -0.0193726203334575, 
	-0.0339257598701277, 0.0626903350311678, 0.0277018665537415, -0.0568541995692631, 
	0.084007850522804, -0.00119238975236164, -0.0970133716202093, -0.0137592917069341, 
	0.0278810948291233, -0.0669686972359328, 0.13835497572946, -0.00591550331160305, -0.10815815916166, 
	-0.0126301088918819, 0.0675956265824893, 0.0886881158722417, -0.0193726203334575, 
	0.0547850713418406, -0.083735451402134, 0.0135543453314803, -0.0839427508692207, -0.0330162729128881, 
	0.0112307687545318, -0.0258809335576587, 0.0335585544557401, 0.00220312349701864, 
	-0.00526337584305823, 0.0883861661327373, 0.0216199923614684, 0.00443428507933498, 
	-0.0105081541247585, -0.00591550331160305, 0.0277114948912848, -0.00391818764622016, 
	0.0585036408972665, -0.00641998101769117, -0.118267145919916, -0.0717360655708219, 
	0.0628946250094974, -0.00450060210399544, -0.0415729884169202, -0.049552790068997, 
	0.0676691780332114, -0.0045006021039954, 0.0696106197853694, 0.0154706733056425, -0.0221430248689069, 
	-0.0258809335576587, -0.0137592917069341, 0.0346460854272706, 0.020080753756291, -0.0283985771816544, 
	-0.0112633963567602, -0.0374831620135817, 0.0546178738767848, -0.0382311600642661, 
	-0.103280928223803, 0.104987111804762, -0.014486370038932, -0.00641998101769114, -0.0565571278061483, 
	0.0760625889855949, -0.0218559699190405, 0.0135543453314803, -0.0568541995692634, 
	0.0927553787723024, -0.0310821424341526, 0.0252520127699013, 0.0325810870741815, 0.049938802866203, 
	-0.0864811573165531, -0.0283985771816544, -0.0457497421316787, -0.0122892456119403, 
	-0.00906119608820316, -0.0105081541247583, 0.0409308194031766, -0.129343797670334, 
	-0.0371516411578187, 0.0675956265824894, 0.0684562848672928, -0.0699977545347822, 
	0.124777501702726, -0.0218559699190406, -0.0145339096688779, 0.0539366556709801, 0.058617245991445, 
	-0.022143024868907, -0.0666421259582676, -0.043719255097116, 0.0235477566305704, -0.00526337584305815, 
	-0.035050894624027, -0.0595332379023858, -0.00906119608820315, 0.138354975729461, 
	0.00486058160822024, 0.0210971690440292, 0.0899086815028786, -0.014486370038932, -0.0390692755162184, 
	-0.0791086693832077, 0.0157401118039435, 0.0676691780332116, -0.0851452677008422, 
	0.00612277303291957, 0.0157401118039435, 0.0628946250094972, -0.0213902695171714, 
	-0.0170908054631067, 0.058617245991445, 0.0112307687545316, -0.0970133716202094, 0.0169982513292292, 
	0.0794895354630621, -0.0864811573165532, -0.0264250700747008, 0.0367472023674223, 
	-0.0348689566307188, 0.0546178738767848, 0.00234470861858958, -0.115742217814058, 
	0.0899086815028786, 0.0585036408972667, -0.016870802405859, 0.00456096859498308, 0.124777501702726, 
	-0.083735451402134, 0.0277018665537417, -0.0466847175228338, -0.0369417487412267, 
	-0.0310821424341528, -0.057189191276964, -0.029812127647416, 0.0794895354630622, 0.0200807537562908, 
-0.00813191783938598, -0.00813191783938603, 0.00813191783938604, 0.00813191783938594, 
	-0.0147778545930449, -0.0674321534477868, -0.00129582750305225, 0.0753739177044983, 
	0.11916317143883, -0.0147778545930451, -0.0192198723390335, -0.0932973623461382, -0.0932973623461381, 
	0.0753739177044983, -0.00150546226021885, 0.0275608247412447, -0.0192198723390334, 
	-0.00129582750305264, 0.0301530799416909, -0.00150546226021894, -0.00618835426829731, 
	0.0246526045105684, -0.0516148432375467, 0.018372738402231, -0.0194137077229943, 0.0246526045105679, 
	-0.00944060340399572, -0.0632304468313647, 0.0255353846199892, -0.0191265638854118, 
	-0.00995164918732158, 0.00224700094969177, 0.00385674295982756, -0.019126563885412, 
	0.117947552035742, -0.0273038134056597, -0.0108731905852289, -0.0194137077229943, 
	0.125488538366196, 0.023961531380857, -0.010873190585229, -0.00618835426829715, -0.0228226412601908, 
	0.025106331520672, 0.0415891802271849, 0.0038567429598276, 0.0255449450091039, -0.0902107405351497, 
	0.0415891802271849, 0.0255353846199895, -0.090227887510424, -0.0701940396828886, 0.0251063315206717, 
	-0.0632304468313648, -0.030256563819474, -0.0249166832159708, 0.0239615313808572, 
	0.0183727384022312, 0.057956331137381, -0.024916683215971, -0.0701940396828884, -0.0273038134056597, 
	0.0313255897879001, 0.0646668010404293, -0.0902107405351498, 0.00224700094969175, 
	0.0508577632862736, 0.0646668010404291, -0.0228226412601907, -0.00944060340399595, 
	-0.0449129588122278, 0.0579563311373811, 0.125488538366197, -0.051614843237547, -0.0449129588122282, 
	-0.0302565638194741, -0.0902278875104238, 0.117947552035742, -0.0484243478699012, 
	0.0508577632862735, 0.0255449450091039, -0.00995164918732195, -0.048424347869901, 
	0.0313255897879, 0.0266171807402867, -0.0353342592625583, 0.0265658559858189, -0.0240371317318446, 
	0.0128894131931609, 0.115398922379769, -0.0959971949126367, -0.00763853614972477, 
	0.0258296106878761, 0.000477211358260992, -0.0289997528106124, -0.0489219124730715, 
	-0.0569288944789528, 0.0574003213442655, 0.0443858721919781, -0.0264845606550598, 
	-0.0833785504779723, 0.106664145795347, -0.00717435683126211, -0.0355249462091066, 
	-0.0230638198669719, -0.0353342592625584, 0.037328097215592, 0.0457225864245064, 0.0373904731340514, 
	-0.0796457167099327, 0.100649085128891, -0.0678344449570052, -0.0543073982406461, 
	-0.0300802257193463, 0.0522510419814482, -0.0310938648528204, 0.0103501490764152, 
	-0.0300802257193467, 0.0215997231887814, 0.0236657380741395, -0.0606368842690452, 
	0.0574003213442654, -0.0557107545217493, 0.0398207535611173, -0.0182254263509494, 
	0.0215255093432435, 0.0239674016431008, -0.0372191338227166, -0.00658313903056778, 
	0.0174757797225481, -0.013865483521261, 0.00521984377897239, 0.0745501690019699, -0.0796457167099328, 
	-0.0790140838971863, 0.0879663745649762, 0.0457090268990367, 0.000477211358260888, 
	0.0480182419673806, -0.11333104411009, -0.000460748793092516, 0.0623996376860366, 
	0.0937820749040751, -0.0377734117612766, -0.099167305071832, 0.0215255093432434, 0.00213503125516591, 
	0.0482029510677629, 0.0150094711207321, -0.0230638198669717, -0.000147844963059229, 
	-0.00267099687593011, -0.128711337021136, 0.0128894131931608, 0.0805888057947545, 
	0.0158194103102262, -0.0643648980787995, 0.0457090268990367, 0.131309673603797, 0.0128347359421626, 
	0.0311864496023117, -0.0606368842690455, 0.113278129805599, -0.059866163758008, 0.000884190180156042, 
	-0.0833785504779724, 0.0361278589815263, 0.035493310731061, 0.015009471120732, 0.0266171807402866, 
	-0.00603413641866187, -0.0417808697106539, -0.0233480630369357, 0.0745501690019701, 
	-0.0522731873027296, -0.0217515599224953, 0.175640426159418, 0.0103501490764152, -0.0547103288043431, 
	-0.106173914910819, 0.175640426159418, -0.0543073982406461, -0.021207900465436, -0.0585359472261512, 
	0.0311864496023118, -0.0569288944789524, 0.0277685183788972, 0.00183066945757116, 
	-0.00124999807360603, -0.0991673050718323, 0.0308932377328824, 0.0950690104216596, 
	-0.128869669539741, -0.00658313903056769, 0.0219335475712772, 0.0233085204638815, 
	-0.0233480630369359, 0.0373904731340514, -0.0477759988011526, 0.0753227689312219, 
	-0.0643648980787994, 0.0258296106878762, 0.0773937541048578, -0.0133230820939449, 
	0.0121533660793655, -0.000460748793092876, -0.0965630565899381, -0.00535744820675834, 
	-0.00124999807360626, -0.0182254263509495, -0.0341291567138469, -0.0165894585444857, 
	-0.041780869710654, 0.0457225864245062, 0.00320261592727491, 0.0179619988795445, 0.0158194103102262, 
	-0.00763853614972479, -0.0655686458155984, -0.00584267517626782, -0.0133230820939448, 
	-0.11333104411009, 0.0340373456574706, 0.0623602167270905, 0.00183066945757126, 0.0398207535611175, 
	-0.0896549426086433, 0.0230868363739841, 0.0354933107310611, -0.0355249462091066, 
	0.0109635539772389, 0.013029612881664, -0.00267099687592979, -0.0240371317318442, 
	0.027118868130461, 0.0179619988795443, 0.0753227689312219, 0.0879663745649762, -0.0719505761066583, 
	-0.0333822362521587, -0.0585359472261511, 0.0236657380741393, -0.040210555245714, 
	0.0501640811817549, -0.106173914910819, -0.0310938648528204, 0.0169096588989956, 0.0501640811817548, 
	-0.059866163758008, -0.0264845606550598, 0.0359600746334239, 0.0230868363739841, -0.016589458544486, 
	0.048202951067763, 0.001021039963718, -0.00130894269909505, 0.0233085204638816, 0.00521984377897251, 
	0.0113315438062187, 0.0248068929913566, -0.0217515599224954, -0.0678344449570052, 
	0.0327575005965095, -0.0333822362521589, 0.0128347359421626, -0.0489219124730717, 
	-0.0240260392464897, 0.0623602167270904, -0.00535744820675854, -0.0377734117612767, 
	0.0341126647828683, 0.0598759584714405, 0.0950690104216594, -0.0372191338227165, 0.00812586714058117, 
	-0.00130894269909499, -0.00603413641866188, 0.0373280972155919, -0.0812354701875816, 
	0.027118868130461, 0.0805888057947544, -0.0959971949126367, 0.0715364315294848, -0.0655686458155985, 
	0.0773937541048576, 0.0480182419673805, -0.146298915637976, -0.0240260392464896, 0.0277685183788972, 
	-0.0557107545217492, 0.049938492646809, 0.0359600746334239, 0.0361278589815264, -0.0071743568312622, 
	0.0855714822386936, 0.0109635539772388, -0.000147844963059331, 0.026565855985819, 
	-0.0812354701875819, 0.00320261592727523, -0.0477759988011526, -0.0790140838971861, 
	0.0491196232896011, 0.0327575005965095, -0.0212079004654361, 0.0215997231887812, -0.0475580454418148, 
	0.0169096588989955, -0.0547103288043432, 0.0522510419814484, -0.047558045441815, -0.040210555245714, 
	0.113278129805599, 0.0443858721919779, 0.0499384926468089, -0.0896549426086433, -0.0341291567138471, 
	0.002135031255166, -0.0245560895518012, 0.00812586714058122, 0.0219335475712772, -0.0138654835212611, 
	0.0314581554300386, 0.0113315438062187, -0.0522731873027295, 0.100649085128891, 0.0491196232896009, 
	-0.0719505761066583, 0.131309673603796, -0.0289997528106124, -0.146298915637977, 0.0340373456574705, 
	-0.0965630565899379, 0.0937820749040753, -0.0797560309669069, 0.0341126647828683, 
	0.0308932377328825, 0.0239674016431006, -0.024556089551801, 0.00102103996371817, 
-0.00230020455231979, -0.00230020455231981, 0.00230020455231972, 0.00230020455231988, 
	0.0148936980767691, -0.021042612963992, 0.0138850135239256, -0.0100363031890225, 0.0375342931800024, 
	0.0148936980767691, -0.0517222874576959, -0.00300590835139548, -0.0030059083513955, 
	-0.0100363031890227, -0.00375790054486748, 0.0191003166376053, -0.0517222874576958, 
	0.0138850135239258, 0.0438953790309576, -0.00375790054486753, 0.0191383149298507, 
	0.000721362501006623, 0.00732370270356631, -0.0122896820576547, -0.0503406435389549, 
	0.000721362501006751, -0.0272448423823084, 0.0558215104562648, -0.0219561779139167, 
	-0.00874182143266474, -0.00647616574869233, 0.0510591786191993, 0.0859699804350775, 
	-0.00874182143266511, -0.0637986533792882, -0.0234658088121467, 0.0403393600602324, 
	-0.050340643538955, 0.0644533114620151, -0.0169177348032899, 0.0403393600602323, 0.0191383149298506, 
	0.064037315593119, -0.108621292506433, -0.0128132176904818, 0.0859699804350776, -0.0681894963538414, 
	-0.0566895538484503, -0.0128132176904818, -0.0219561779139164, -0.00166536028240761, 
	0.0334288475354104, -0.108621292506433, 0.0558215104562649, 0.0362264528398779, 0.0135674208588947, 
	-0.0169177348032901, -0.0122896820576545, 0.00560369281302734, 0.0135674208588943, 
	0.0334288475354106, -0.0234658088121471, 0.00354676240881208, -0.0172677016769432, 
	-0.0566895538484504, 0.0510591786191995, 0.0419983935437997, -0.0172677016769434, 
	0.064037315593119, -0.0272448423823088, -0.0941184534815338, 0.00560369281302763, 
	0.0644533114620151, 0.00732370270356647, -0.094118453481534, 0.0362264528398781, -0.00166536028240746, 
	-0.0637986533792884, 0.067360999148854, 0.0419983935437995, -0.0681894963538413, -0.00647616574869225, 
	0.0673609991488537, 0.00354676240881217, -0.0197697518218782, 0.0685208256900268, 
	0.0491593271493775, -0.0787720860876752, -0.0244611595916039, -0.0460969215143803, 
	0.014086588802943, 0.0571928548040481, -0.0481370325079812, 0.00333837286730515, -0.0246349446830178, 
	0.0767573070272602, -0.0145192575270414, 0.0691259977942505, -0.0533576675425541, 
	-0.01353875478231, 0.055271954018422, -0.0832577082918243, 0.0148052062398628, -0.0371600955054156, 
	0.00183063413931278, 0.0685208256900266, -0.0929344188203022, 0.0233043214919696, 
	-0.0467901588731132, 0.0817925985937267, -0.0908761218667195, 0.0286288397637974, 
	0.0914572868645448, -0.0752199416199662, 0.0978270918647669, -0.0582429266530808, 
	-0.0850478462286405, -0.0752199416199665, 0.0613918105849815, 0.0769197993497086, 
	-0.0575876392351544, 0.0691259977942506, -0.0538135136675848, 0.0335333336758237, 
	-0.0516835950607649, -0.023288973180698, 0.0839531218278415, -0.0154567193350705, 
	-0.113921394625472, 0.131746844123979, 0.00462563284647762, 0.0286080962742148, 0.0210630325671751, 
	0.0817925985937266, -0.027042654227251, 0.010157003501427, 0.0323187450399279, 0.00333837286730511, 
	-0.0804410612552737, 0.0360421219153756, 0.0223810397714847, -0.169341624577689, -0.0183070296858762, 
	0.101468961112793, -0.0672151509040655, -0.023288973180698, 0.0703460882599711, -0.0033077729873543, 
	-0.0181232768075087, 0.00183063413931267, 0.0640753761879513, -0.00744337345952315, 
	0.0108540965027319, -0.0244611595916039, -0.0527346201333127, 0.0160010396832298, 
	-0.0410249186556772, 0.0323187450399279, 0.0408743726018621, 0.0322851124759027, 0.147750146165898, 
	-0.0575876392351546, -0.0597242680711618, -0.0473559736628711, -0.0543975410581521, 
	0.0552719540184218, -0.0251648663482659, 0.0646298134482284, -0.0181232768075087, 
	-0.0197697518218782, 0.0534304632852868, 0.00360088027395089, 0.0110300450267018, 
	0.0210630325671749, 0.08543873440328, -0.0534944964040376, 0.00181591927677009, -0.0850478462286406, 
	0.00904334190455103, -0.0344327074591138, 0.00181591927677013, 0.0914572868645449, 
	-0.0539636111757425, -0.0521228126560543, 0.147750146165897, -0.014519257527041, -0.00482235512696321, 
	-0.0424385530768157, 0.03561131857058, -0.0672151509040657, -0.0223178790757104, -0.0142677849446455, 
	0.012747876434406, -0.113921394625472, 0.0269355954432835, 0.0175483688993321, 0.0110300450267016, 
	-0.0467901588731132, 0.00873153026301102, 0.0142153658929188, -0.0410249186556772, 
	-0.0481370325079812, 0.0649001723928895, 0.0023056008568524, 0.0558345025658387, 0.0223810397714846, 
	0.0999751356812144, -0.179856038300945, 0.0356113185705802, -0.0516835950607652, 0.0358834027360065, 
	0.0136177212895891, 0.00360088027395104, 0.0233043214919695, -0.114081000761583, -0.0214454935107706, 
	0.0160010396832297, 0.057192854804048, -0.0326223428112633, 0.0152499587802502, 0.00230560085685203, 
	0.0360421219153756, -0.0317207223948883, 0.0295994524625384, -0.0424385530768155, 
	0.0335333336758238, -0.00326990579186782, 0.0257425460517542, 0.0646298134482283, 
	-0.0371600955054156, 0.0282151112044702, -0.072602563950573, -0.00744337345952327, 
	-0.0787720860876752, 0.0953712710003143, -0.0214454935107706, 0.0142153658929189, 
	0.0101570035014271, -0.0447805601211247, 0.0260118835398062, -0.0521228126560545, 
	0.0769197993497089, -0.0484130148339518, 0.037183448999192, -0.0344327074591138, -0.0582429266530808, 
	0.0889210326484134, 0.0371834489991921, -0.0473559736628711, -0.0135387547823101, 
	0.0116863735812799, 0.0257425460517542, 0.0136177212895889, -0.00330777298735426, 
	-0.06221122147974, 0.0554480355863175, 0.0175483688993321, 0.0286080962742146, 0.0800855177464465, 
	-0.143509684596937, -0.0534944964040377, 0.0286288397637971, -0.0578357807480163, 
	0.0260118835398064, 0.0322851124759027, 0.0767573070272605, -0.087582693346502, 0.0295994524625385, 
	-0.179856038300945, 0.101468961112793, -0.0256663619139958, 0.146051832645948, -0.0142677849446456, 
	-0.0154567193350706, -0.0429912329835448, 0.0554480355863174, 0.0534304632852864, 
	-0.0929344188203022, 0.00817000012782024, 0.0953712710003144, -0.0527346201333128, 
	0.0140865888029428, 0.0440255317593244, -0.0326223428112633, 0.0649001723928897, -0.0804410612552735, 
	0.00900512872735204, -0.087582693346502, -0.00482235512696329, -0.0538135136675847, 
	0.0525531880262956, 0.0116863735812802, -0.0251648663482658, 0.0148052062398629, 0.0465978603659481, 
	0.0282151112044701, 0.0640753761879515, 0.0491593271493775, 0.00817000012782005, -0.114081000761583, 
	0.00873153026301079, -0.0270426542272513, -0.017971548769277, -0.0578357807480164, 
	-0.0539636111757423, 0.0613918105849813, -0.060122779217774, 0.088921032648413, 0.00904334190455129, 
	0.0978270918647672, -0.0601227792177742, -0.048413014833952, -0.0597242680711622, 
	-0.053357667542554, 0.0525531880262957, -0.00326990579186786, 0.0358834027360067, 
	0.0703460882599712, 0.00412274113642095, -0.0429912329835448, 0.0269355954432835, 
	0.00462563284647784, -0.0696483524924079, 0.0800855177464466, 0.0854387344032799, 
	-0.0908761218667193, -0.0179715487692774, -0.0447805601211247, 0.0408743726018619, 
	-0.0246349446830179, 0.00900512872735195, -0.0317207223948882, 0.0999751356812144, 
	-0.0183070296858759, 0.0113592550675117, -0.0256663619139961, -0.0223178790757103, 
	0.0839531218278416, 0.00412274113642081, -0.0622112214797399, 
0.00453126396648952, 0.00453126396648958, -0.00453126396648949, -0.00453126396648964, 
	0.0143302685053933, 0.0654847725832977, -0.0729200944845713, -0.00236368263763039, 
	-0.0221928784480667, 0.0143302685053936, 0.0143032473058635, -0.00190937339670075, 
	-0.00190937339670075, -0.00236368263763033, -0.029081036647152, 0.0288228287149937, 
	0.0143032473058637, -0.0729200944845711, 0.0831666198593699, -0.0290810366471522, 
	0.0112197764318993, 0.00516457089515259, 0.00225084171287889, -0.00430492053453704, 
	0.0154531823867739, 0.00516457089515279, 0.00849139007288714, 0.0363756292284836, 
	-0.0484621020843743, -0.0480706831904438, -0.0120955752609577, 0.0357082660512045, 
	-0.0453179258066207, -0.0480706831904438, 0.0208233870536915, 0.0702015393057425, 
	-0.0493252541386888, 0.015453182386774, -0.0134524800501871, 0.0251316733540348, -0.0493252541386886, 
	0.0112197764318992, 0.0744192364613502, -0.021983490249167, -0.000214608600838955, 
	-0.0453179258066207, -0.0287404437800948, 0.0885762254934178, -0.000214608600838805, 
	-0.0484621020843745, 0.0586443577413214, -0.0118770204528087, -0.0219834902491671, 
	0.0363756292284837, -0.0225030867626846, 0.00620157438666722, 0.0251316733540349, 
	-0.00430492053453697, -0.0293920098437955, 0.00620157438666726, -0.0118770204528088, 
	0.0702015393057427, -0.0200716632273945, -0.0673338922726914, 0.0885762254934182, 
	0.0357082660512044, -0.0281277705569378, -0.0673338922726913, 0.07441923646135, 0.00849139007288722, 
	-0.0392153693845781, -0.0293920098437954, -0.0134524800501872, 0.00225084171287868, 
	-0.0392153693845784, -0.0225030867626846, 0.0586443577413214, 0.0208233870536916, 
	0.0318266456212947, -0.0281277705569376, -0.0287404437800948, -0.0120955752609574, 
	0.0318266456212948, -0.0200716632273945, 0.097886778763663, -0.0285011943074508, -0.0656903287544268, 
	0.0075245207301139, 0.0122239920960561, -0.0887974149471866, 0.0623268675419085, 0.0194111262043745, 
	0.0831131398829411, -0.176062884740597, 0.0421209503695183, 0.0530796362010163, -0.00243919063672189, 
	-0.0234523445718759, 0.0554099894308038, -0.0338233747567428, 0.0763018994008048, 
	-0.0175504228901684, -0.0874340496694505, 0.0441357555455882, -0.0503599921014144, 
	-0.0285011943074507, 0.153739823751708, -0.0697140664476903, 0.0875452285177825, 0.00398678965664613, 
	-0.0705917826234906, -0.012448845478051, 0.0101075326667298, -0.0701095400411663, 
	0.037195663059952, 0.0591819735429681, 0.0503086483503251, -0.0701095400411662, -0.0459117079029804, 
	0.0172504975094472, -0.0927959328247658, -0.023452344571876, 0.00758303208949384, 
	0.0605945621167045, 0.014993665402784, 0.0276557684512223, -0.042984079631692, -0.011760929483272, 
	0.0666987469192196, 0.00959833484616688, -0.0810886226881262, 0.040499806973944, -0.0532065203038674, 
	0.00398678965664631, 0.0184839003975539, -0.0145820955569536, 0.0976773950994083, 
	-0.176062884740597, 0.0324810974749512, -0.00216629102420611, -0.0113994394971434, 
	-0.063819022223213, 0.0952258991398961, 0.000815949634151852, -0.0675988679492438, 
	0.0276557684512223, -0.00434956081300573, 0.11449419961677, 0.000708774630520635, 
	-0.0503599921014147, -0.00709785056992565, 0.00742381390213112, 0.0416135661597321, 
	0.012223992096056, -0.0205857848171642, -0.0177985910518497, -0.0428056363239663, 
	0.0976773950994082, 0.0307014475763294, -0.0990256864019585, 0.040425863167012, -0.0927959328247658, 
	-0.0251352486494734, 0.102636991661262, -0.0646088491353005, 0.0763018994008047, 0.0248673026994265, 
	-0.0858856071036193, 0.000708774630520619, 0.0978867787636629, -0.0856433007730715, 
	-0.00173247618921287, 0.0486859977403126, -0.0532065203038672, 0.090734480267826, 
	-0.0117947212429216, 0.0213885597242529, 0.0503086483503251, 0.067675771435677, -0.161356469759422, 
	0.0213885597242528, 0.0101075326667302, -0.00543095441038344, -0.0262797465814384, 
	0.0404258631670123, -0.00243919063672182, 0.0199429824700627, -0.103247580806974, 
	0.0547468091723258, -0.0675988679492441, 0.0179183811143754, -0.0338067661175519, 
	-0.0163546063710035, 0.0666987469192198, 0.0906014110300435, -0.0523693260848419, 
	0.0486859977403124, 0.0875452285177825, -0.122666950667324, -0.0137788841916096, -0.0428056363239666, 
	0.0831131398829413, -0.0591496555159887, -0.0296199501273603, 0.0469440589872076, 
	-0.0113994394971432, -0.017667290836367, 0.0407670290876241, 0.0547468091723256, 0.0149936654027842, 
	0.0174073191914785, -0.0990248142193971, -0.00173247618921299, -0.06971406644769, 
	0.0195968419418073, 0.0298662104459287, -0.0177985910518498, 0.019411126204375, -0.0173361314999003, 
	0.0520992255758586, -0.0296199501273604, -0.00216629102420601, -0.0651040974403045, 
	0.0743872518291864, -0.103247580806974, 0.0605945621167042, -0.0524982929369544, 0.101352886013891, 
	-0.0858856071036196, 0.0441357555455882, 0.0472417705711569, 0.0196397543409095, 0.00742381390213071, 
	0.00752452073011381, -0.0491194656127101, 0.0298662104459288, -0.0137788841916099, 
	-0.0145820955569537, -0.0271187447340515, 0.0260877146388195, -0.0262797465814382, 
	0.0172504975094471, -0.0330337893116027, 0.0482646127702611, -0.161356469759422, 0.0591819735429679, 
	0.0420328629933843, 0.0482646127702609, 0.102636991661262, -0.0338233747567432, -0.0999649636126677, 
	0.101352886013891, -0.0990248142193968, 0.11449419961677, 0.00477332180731101, -0.0403143704320785, 
	-0.0523693260848417, 0.0404998069739438, -0.0173914945467993, -0.038072878614994, 
	-0.0117947212429212, -0.0124488454780511, 0.0867320775755715, 0.0260877146388192, 
	-0.0990256864019585, 0.053079636201016, 0.00726706442296034, 0.0743872518291865, 0.0407670290876242, 
	0.00081594963415186, -0.108500687422561, 0.0387899381438477, -0.033806766117552, -0.0117609294832717, 
	0.018548173760211, -0.0403143704320787, -0.0856433007730715, 0.153739823751708, 0.0554421790954239, 
	-0.0491194656127105, -0.0205857848171642, 0.0623268675419083, -0.015913561151957, 
	-0.0173361314998999, -0.0591496555159884, 0.0324810974749511, -0.0198138757665007, 
	0.00726706442296032, 0.0199429824700625, 0.00758303208949377, 0.0430469392093154, 
	-0.0999649636126676, 0.0248673026994265, -0.0874340496694501, 0.00187249634867989, 
	0.0472417705711565, -0.00709785056992572, -0.0656903287544266, 0.0554421790954238, 
	0.0195968419418075, -0.122666950667324, 0.0184839003975539, -0.0217643966903791, 0.0867320775755711, 
	-0.00543095441038329, -0.0459117079029802, -0.013193287442705, 0.0420328629933841, 
	0.0676757714356771, 0.0371956630599519, -0.0131932874427049, -0.0330337893116028, 
	-0.0251352486494735, 0.0554099894308038, 0.0430469392093159, -0.0524982929369548, 
	0.0174073191914782, -0.00434956081300545, 0.000220713482611194, 0.0185481737602108, 
	0.0906014110300436, -0.0810886226881261, -0.0202490643520557, -0.0173914945467995, 
	0.090734480267826, -0.0705917826234905, -0.0217643966903792, -0.0271187447340513, 
	0.0307014475763295, 0.0421209503695185, -0.0198138757665009, -0.0651040974403045, 
	-0.0176672908363669, 0.095225899139896, 0.0627687247403272, -0.108500687422561, 0.0179183811143753, 
	-0.0429840796316922, 0.000220713482611027, 0.00477332180731106, 
-0.00348234820271271, -0.00348234820271286, 0.00348234820271283, 0.00348234820271274, 
	0.00896259531804968, -0.0181041851647704, -0.00639272613422435, 0.0120519677782325, 
	0.0230843805700095, 0.0089625953180494, -0.00167546015704164, -0.0338538639337302, 
	-0.0338538639337303, 0.0120519677782325, 0.032172742133786, -0.00688849777557533, 
	-0.00167546015704171, -0.00639272613422428, -0.0206222076398071, 0.032172742133786, 
	-0.0168039688748611, 0.0191614868223552, -0.0108960798137047, 0.0175011571842603, 
	0.0144671428597762, 0.0191614868223552, -0.03891571036223, -0.0128171044846718, 0.014302954750113, 
	0.0135553757008811, 0.0560110157837043, -0.0902620723689226, 0.0705902360086503, 0.0135553757008812, 
	-0.0322148624600046, -0.0398787814712945, -0.0253657472882814, 0.0144671428597763, 
	0.0039287617120899, 0.0300542232864249, -0.0253657472882815, -0.0168039688748613, 
	0.00193484557765001, 0.0491974659035422, -0.0507387120939109, 0.0705902360086506, 
	-0.0309206185338568, 0.00939363446207544, -0.0507387120939109, 0.014302954750113, 
	0.0297569046614294, -0.0271750112513618, 0.0491974659035421, -0.0128171044846717, 
	-0.0217954131124584, -0.0484388122401424, 0.0300542232864249, 0.0175011571842602, 
	0.0129353995476896, -0.0484388122401421, -0.027175011251362, -0.0398787814712943, 
	-0.0306318179422604, 0.129858352798703, 0.00939363446207562, -0.0902620723689227, 
	-0.0558784126674308, 0.129858352798703, 0.00193484557765024, -0.0389157103622302, 
	0.0223700050798487, 0.0129353995476896, 0.00392876171209001, -0.0108960798137047, 
	0.0223700050798487, -0.0217954131124582, 0.0297569046614295, -0.0322148624600047, 
	0.0377141628261988, -0.055878412667431, -0.0309206185338568, 0.0560110157837042, 0.0377141628261989, 
	-0.0306318179422605, -0.0433733347238954, -0.0249624719463572, -0.0185337380335761, 
	0.0700655758289675, 0.0442524184448162, -0.0245164198224922, 0.0190327376268178, -0.0196072494267866, 
	0.0179476012516215, -0.0708221147024245, 0.0159481146665437, 0.0260303189705546, 0.00374015814608931, 
	0.109592286927506, -0.0685732497166807, -0.027258038172654, -0.0421810044818144, -0.0423884054612854, 
	0.0941225978106154, 0.00491395499226034, 0.0194421918839621, -0.0249624719463572, 
	-0.0324132436616254, 0.0570950105463759, -0.0139458730095687, 0.0204539571203189, 
	-0.00804628630148981, -0.0373775081714904, -0.0819368884031139, -0.0657749613744067, 
	0.119858146844181, 0.0150365984486681, -0.00631260599716515, -0.0657749613744064, 
	0.0569958941815922, 0.0293946279400925, -0.0041879476192498, 0.109592286927506, -0.0998211866921115, 
	0.00797222308473656, -0.0121725607367183, 0.010217003985714, 0.103508605402327, -0.0455420328676181, 
	0.0766440356603475, -0.161032033282367, 0.0183614566231243, -0.0242355313700276, -0.134147146511351, 
	0.020453957120319, 0.182690729859431, 0.00159269554025134, 0.0280678494709553, -0.0708221147024241, 
	0.04974123794725, 0.00656840298510039, -0.105618106522456, 0.102023049492172, -0.0491120812012452, 
	0.0204922757715245, 0.00961488802527224, 0.0102170039857141, 0.0312196397405379, -0.0909303132228185, 
	0.0171450380651136, 0.019442191883962, -0.0393568710299106, -0.0225961062074463, 0.0459870313226119, 
	0.0442524184448159, 0.0206495789530608, -0.0964218858607124, 0.021234459615308, 0.0280678494709553, 
	0.043641467975812, -0.0890150153499856, -0.0473968404831773, -0.00418794761925008, 
	0.0631460908677968, 0.0184929205210554, 0.0388716131152255, -0.0421810044818145, -0.0670584334088646, 
	0.0450020774871723, 0.0171450380651135, -0.0433733347238952, 0.0734612265768919, -0.0640368987929715, 
	-0.00359138460644021, -0.134147146511351, 0.0486810454635791, 0.0909923312318624, 
	0.0339757514156467, -0.00631260599716491, 0.0199964304978147, 0.0015378899872456, 
	0.0339757514156468, -0.0819368884031135, 0.00644437002053646, -0.00922194512698042, 
	-0.0473968404831771, 0.00374015814608925, 0.119613633698608, -0.00536671535286994, 
	0.0276517677542775, 0.00961488802527245, -0.0869175678264763, 0.0187302935130698, 
	-0.0208874553897823, 0.0766440356603478, -0.0247889344910976, -0.0215740113173922, 
	-0.00359138460644034, -0.0139458730095688, -0.03497629924151, 0.0017748447636083, 
	0.021234459615308, 0.0179476012516216, -0.0285798498592262, 0.00370074374240957, 0.165044935418512, 
	-0.105618106522456, -0.0186033904016046, -0.0110665338330218, 0.0276517677542777, 
	-0.0121725607367178, -0.0367112841710059, -0.00594293409791588, -0.0640368987929713, 
	0.0570950105463757, 0.0265887502755638, 0.0295506038745738, -0.0964218858607125, -0.0196072494267861, 
	0.014044770068508, 0.0891672607343192, 0.00370074374240962, 0.00656840298509993, -0.103496373752457, 
	0.0714318139124895, -0.00536671535286964, 0.0079722230847365, -0.0724807952649884, 
	0.0214364752929793, 0.0450020774871722, 0.00491395499226047, -0.041845922482885, 0.0219841132898772, 
	-0.0225961062074462, 0.0700655758289672, -0.0595189163118347, 0.0295506038745739, 
	0.00177484476360839, 0.0015926955402511, -0.0469457128206082, 0.0565135720644383, 
	-0.00922194512698002, 0.0293946279400924, -0.0249857102907516, -0.043625784762503, 
	0.00153788998724543, 0.0150365984486681, -0.000123714924772679, -0.0436257847625031, 
	0.0184929205210555, -0.0272580381726539, -0.0525501391126751, 0.0214364752929795, 
	-0.00594293409791569, -0.0909303132228185, -0.0348051882437184, 0.101046617622192, 
	-0.0215740113173924, -0.0242355313700279, 0.0516387293021014, 0.124029166184021, 0.0909923312318626, 
	-0.0373775081714905, -0.100734760662735, 0.056513572064438, -0.0890150153499856, 0.0260303189705547, 
	-0.0987091899019814, 0.0714318139124894, -0.0110665338330216, 0.0204922757715242, 
	0.0553910131234013, -0.120695167729335, 0.0187302935130698, -0.0455420328676184, 0.0556234745310593, 
	0.101046617622192, 0.0734612265768918, -0.0324132436616252, 0.0204057789742183, -0.0595189163118347, 
	0.0206495789530606, 0.0190327376268176, -0.0926427970106164, 0.0140447700685081, -0.028579849859226, 
	0.0497412379472501, 0.0999178068938061, -0.0987091899019812, 0.119613633698608, -0.0998211866921112, 
	0.0456930916538676, -0.0525501391126752, -0.0670584334088648, 0.0941225978106156, 
	0.018710519793224, -0.041845922482885, -0.0393568710299105, -0.0185337380335764, 0.0204057789742185, 
	0.0265887502755637, -0.0349762992415103, 0.182690729859431, -0.0246096648753379, -0.100734760662735, 
	0.00644437002053645, 0.0569958941815922, -0.0851119623898144, -0.000123714924772405, 
	0.0199964304978148, 0.11985814684418, -0.0851119623898144, -0.0249857102907513, 0.0631460908677964, 
	-0.0685732497166807, 0.0456930916538678, -0.0724807952649884, -0.0367112841710056, 
	0.0312196397405378, -0.0124176672743924, 0.0556234745310591, -0.0247889344910973, 
	0.0183614566231243, -0.101089664101559, 0.0516387293021012, 0.0486810454635792, -0.00804628630148994, 
	-0.0246096648753379, -0.0469457128206083, 0.0436414679758122, 0.0159481146665437, 
	0.0999178068938063, -0.103496373752458, -0.0186033904016046, -0.0491120812012451, 
	0.0500386213056477, 0.055391013123401, -0.0869175678264764, 0.103508605402327, -0.0124176672743926, 
	-0.034805188243718, 
-0.00480246051934799, -0.00480246051934824, 0.00480246051934808, 0.00480246051934816, 
	0.0141733028468306, -0.030215437857298, 0.0477306086821871, -0.0364909341910678, -0.0825895795189653, 
	0.0141733028468301, -0.0287438004569818, 0.0923576166097689, 0.0923576166097687, -0.0364909341910677, 
	0.0589988667080649, -0.110063088607418, -0.0287438004569822, 0.0477306086821871, -0.0731832144139221, 
	0.0589988667080652, 0.0121574217289042, -0.0059986735384499, 0.0260731724662658, -0.0180586178098889, 
	0.042922370126582, -0.00599867353845027, -0.0476502240625805, -0.0194889103828495, 
	-0.037473410545979, 0.0303278544992977, 0.103449883482694, -0.0485737187538259, -0.041925391572298, 
	0.0303278544992978, -0.0159847320138858, -0.00890866510418166, -0.106783387332294, 
	0.0429223701265818, 0.013163614048961, -0.0318921763622148, -0.106783387332294, 0.012157421728904, 
	0.0185028021551575, 0.0902964662950626, 0.0976979202161593, -0.0419253915722981, -0.020568188537922, 
	-0.063948140562921, 0.0976979202161591, -0.0374734105459787, -0.00617857136323961, 
	0.038311678302828, 0.0902964662950626, -0.0194889103828498, -0.0256344009478257, 0.0471844616453816, 
	-0.0318921763622148, -0.0180586178098891, -0.0337246016643453, 0.0471844616453814, 
	0.0383116783028281, -0.00890866510418185, 0.0151861939443898, 0.0144096595650291, 
	-0.0639481405629213, -0.0485737187538259, -0.0119508888556998, 0.0144096595650289, 
	0.0185028021551575, -0.0476502240625802, 0.0341282231147858, -0.0337246016643456, 
	0.0131636140489611, 0.0260731724662654, 0.0341282231147863, -0.0256344009478257, -0.00617857136323945, 
	-0.0159847320138856, -0.0390690221810971, -0.0119508888557, -0.0205681885379219, 0.103449883482694, 
	-0.0390690221810968, 0.0151861939443898, 0.0308538591421456, -0.00385253799846405, 
	0.0461254153738882, -0.0609693147886657, 0.0678244493436371, -0.027781355622854, 0.0552969249721663, 
	-0.101338692231399, 0.0653393577765074, -0.0457635728676654, 0.0431173349295307, -0.0366199473721072, 
	0.0859081390513628, 0.0127366754627336, -0.0741346257311488, -0.0425688065928363, 
	-0.0852684192979507, 0.0893706964711843, -0.0607658944072236, 0.0995859873605723, 
	-0.00323023280557075, -0.003852537998464, 0.000628701033455355, 0.000455396232129546, 
	-0.0302633910396563, 0.0172359009365529, -0.0285173197290785, -0.00610541423039856, 
	-0.0488185977653332, -0.0680125607496518, 0.0660678119304129, 0.0312744362017223, 
	-0.0959206052697315, -0.0680125607496518, 0.138725946535398, -0.0122661910619934, 
	0.0581373888872766, 0.0127366754627336, 0.0165513497771011, -0.0570975596278135, 0.0472921473948217, 
	-0.0649628288083722, 0.0449131520671508, 0.076207412829094, 0.0761806739763939, -0.0510320033030776, 
	-0.0728720622023876, -0.000850327224754532, 0.0198802255466656, 0.0172359009365528, 
	-0.0842300543509861, 0.00518853629546945, -0.00521476569783118, -0.0457635728676654, 
	-0.0443875856298111, 0.125693778694606, 0.0405366929973425, -0.0552071545155966, 0.00902590566965747, 
	-0.010340176165289, -0.0184178204701344, -0.0649628288083724, 0.00873073891143369, 
	0.0657412452628915, -0.0634670225426631, -0.0032302328055705, -0.000231352183665826, 
	-0.039854779800394, -0.0608714017360836, 0.0678244493436371, 0.00318932130936885, 
	0.0327800012096594, 0.0597988425805342, -0.00521476569783112, -0.0496148760113048, 
	0.00819441317756304, -0.0739102365402071, 0.0581373888872764, 0.074222614871621, -0.0903419435809055, 
	0.00302535803376779, -0.0852684192979507, -0.00946680953937631, -0.0150735165287343, 
	-0.0634670225426631, 0.0308538591421457, -0.0209502843291932, 0.0657208694586148, 
	0.0440627189464428, 0.0198802255466658, 0.0587735136677975, -0.104213656005748, 0.124481404357701, 
	-0.0959206052697316, 0.0222049445389901, 0.0395307226681031, 0.124481404357701, -0.0488185977653329, 
	-0.0104013677835179, 0.0324364814073091, -0.0739102365402072, 0.0859081390513624, 
	-0.0235251765984664, -0.0303981174849874, 0.0113175713271308, -0.0184178204701345, 
	-0.00199356280098448, -0.0114743765939339, -0.0408678990400875, 0.076180673976394, 
	-0.0663398837600837, -0.0329210317391439, 0.0440627189464427, -0.0302633910396563, 
	-0.01835759317529, 0.102256185484662, 0.059798842580534, 0.0653393577765076, -0.0328247502316843, 
	-0.129786860671336, -0.0205270023638291, 0.0405366929973426, 0.0110402957481427, -0.0372285577448954, 
	0.0113175713271313, 0.0472921473948213, 0.0190801042621119, -0.0393781446812365, 0.0657208694586149, 
	0.000455396232129193, -0.0278327733242098, 0.051952973928528, 0.0327800012096593, 
	-0.101338692231399, 0.0140582075044741, 0.0350115731344162, -0.129786860671336, 0.125693778694606, 
	0.0162769030086568, -0.037818221979752, -0.0303981174849871, -0.0570975596278135, 
	0.0460514515622861, 0.0886286871958963, -0.0150735165287344, 0.0995859873605723, 0.0389382117786289, 
	-0.155342858972682, -0.039854779800394, -0.0609693147886658, 0.0308125028506428, 0.0519529739285283, 
	0.102256185484662, 0.00518853629546952, -0.094391605766188, -0.0467777176782891, 0.032436481407309, 
	-0.0122661910619933, 0.0298417917948692, -0.00282762049480355, 0.039530722668103, 
	0.0312744362017221, -0.0296658600721938, -0.00282762049480347, -0.0903419435809052, 
	-0.0425688065928364, 0.0353733978736639, 0.0886286871958959, -0.0393781446812364, 
	0.0657412452628913, 0.0210468873462218, -0.0322237939834869, -0.0329210317391439, 
	-0.000850327224754795, 0.0675536292824091, -0.0193726107534816, -0.104213656005749, 
	-0.00610541423039858, 0.0931486473515151, -0.0467777176782891, 0.0081944131775632, 
	-0.0366199473721073, 0.0176700374204703, -0.0378182219797523, -0.0372285577448953, 
	-0.0103401761652889, -0.00615430322846286, 0.0417721482829472, -0.0114743765939343, 
	0.076207412829094, -0.0180995826866439, -0.032223793983487, -0.0209502843291932, 0.00062870103345524, 
	0.00801188260025311, 0.0308125028506428, 0.00318932130936904, 0.0552969249721661, 
	-0.12019467784859, 0.0140582075044742, -0.0328247502316845, -0.0443875856298114, 0.0936705215558113, 
	0.0176700374204704, -0.0235251765984663, 0.0165513497771011, -0.0621241727166441, 
	0.0353733978736637, -0.0094668095393763, -0.0607658944072237, 0.0444581062169323, 
	0.0389382117786289, -0.000231352183665659, 0.0461254153738882, 0.00801188260025271, 
	-0.0278327733242098, -0.0183575931752897, -0.0842300543509861, 0.043567223289547, 
	0.0931486473515151, -0.0104013677835176, 0.138725946535398, -0.124293119627512, -0.0296658600721938, 
	0.0222049445389901, 0.066067811930413, -0.124293119627512, 0.0298417917948693, 0.074222614871621, 
	-0.0741346257311487, -0.0621241727166438, 0.0460514515622859, 0.0190801042621119, 
	0.00873073891143359, -0.0487802826679981, -0.0180995826866442, -0.0663398837600839, 
	-0.0728720622023876, 0.0597074278243624, 0.067553629282409, 0.0587735136677978, -0.0285173197290784, 
	0.0435672232895469, -0.0943916057661881, -0.0496148760113048, 0.0431173349295307, 
	0.0936705215558112, 0.0162769030086569, 0.0110402957481428, 0.0090259056696571, -0.0529809203704341, 
	-0.00615430322846272, -0.00199356280098488, 0.0449131520671511, -0.0487802826679983, 
	0.0210468873462219, 
-0.00622413715848553, -0.00622413715848563, 0.00622413715848541, 0.00622413715848578, 
	0.00220888251448072, -0.0469924830602097, 0.0319310754804956, 0.00662838790674786, 
	-0.013718147065058, 0.00220888251448046, -0.0418675690381012, 0.0471526964301931, 
	0.0471526964301928, 0.00662838790674776, 0.0359823371839372, -0.0835392843623923, 
	-0.0418675690381011, 0.0319310754804956, -0.0198217064678461, 0.0359823371839372, 
	0.0261974024407921, -0.0610130922255193, -0.0233951288052543, 0.0604197011044622, 
	0.0561558697690632, -0.0610130922255196, -0.0762913701861732, 0.0341561095824203, 
	-0.0281001935963286, 0.0310773286247839, 0.0270695749218041, 0.00188436553023606, 
	0.0141017865775949, 0.0310773286247838, -0.0163002903329783, -0.0222504369626528, 
	0.0168502081682064, 0.0561558697690632, -0.0443937007952364, -0.0423305242070913, 
	0.0168502081682065, 0.0261974024407919, -0.0181369643781544, -0.0227017637163636, 
	0.0244117021413757, 0.014101786577595, 0.0120435277702633, -0.092424585527335, 0.0244117021413757, 
	-0.0281001935963285, 0.0443562552768859, 0.00648493260825998, -0.0227017637163634, 
	0.0341561095824202, 0.0569434237432795, -0.0212450731791432, -0.0423305242070912, 
	0.0604197011044623, 0.00978428418851978, -0.021245073179143, 0.00648493260826001, 
	-0.0222504369626528, 0.0540861980348517, -0.0023383564965217, -0.092424585527335, 
	0.0018843655302362, 0.0093392921312285, -0.00233835649652193, -0.0181369643781544, 
	-0.0762913701861736, 0.0427764813377068, 0.00978428418851997, -0.0443937007952364, 
	-0.0233951288052543, 0.0427764813377068, 0.0569434237432795, 0.0443562552768857, -0.0163002903329784, 
	-0.057216963542982, 0.00933929213122844, 0.0120435277702634, 0.027069574921804, -0.0572169635429821, 
	0.0540861980348519, -0.0642180698676382, 0.0401654797087389, -0.0144407429441746, 
	0.064690735543866, -0.0179562215770615, -0.0319125306079456, -0.0676848217486425, 
	0.0565404817081301, 0.0153863314820917, -0.0188072266835077, -0.00283723853999123, 
	-0.0171369950638472, 0.0476658650566186, -0.0434726384984017, 0.0729067211754205, 
	-0.0166802466291754, -0.0296523774483515, -0.0118900428941256, 0.0584083289113522, 
	0.0392899612001882, -0.105406382294806, 0.0401654797087387, -0.0328756770929511, 0.0371034874534993, 
	-0.114951836971987, -0.00454832372294864, 0.0268002765775141, 0.0164085139312483, 
	0.0302069538561898, 0.00186730834038908, -0.00358568397817106, 0.0056675313640122, 
	0.019605662327289, 0.00186730834038886, 0.0142163844555627, -0.0637895487195692, 0.018609532137594, 
	-0.0434726384984018, 0.0708512862741019, -0.0149108512885102, 0.0418256737822383, 
	-0.00316336387474678, -0.0638329814219144, 0.0522402464362269, 0.0393347082914181, 
	-0.00803864662698364, -0.103171826453017, 0.0737601303188185, 0.052336207882559, -0.00454832372294851, 
	0.0559727792014372, -0.0896588767834529, -0.0903429458373012, -0.0188072266835073, 
	0.0563611885134241, 0.0838663126321685, -0.125470349995693, 0.19577986504839, -0.0418162291210224, 
	-0.044793576264653, 0.0336809102240799, -0.00316336387474675, -0.00559364567673697, 
	-0.0471743376352491, -0.0130377938306685, -0.105406382294806, 0.0297228522040126, 
	0.105571532089669, -0.00497414885370766, -0.0179562215770614, 0.0163835469578962, 
	0.062702693241936, -0.0679494775066726, -0.0903429458373012, 0.0712094841086337, 0.0426892384401037, 
	-0.0352335981151381, 0.0186095321375936, -0.0387737933274888, 0.0130673350979422, 
	-0.0828391400455877, -0.0296523774483516, 0.0485290434688545, 0.0808126821932914, 
	-0.0130377938306683, -0.0642180698676383, 0.080860130830802, 0.0225931353082967, 0.0465930949845569, 
	0.0523362078825592, 0.017298117052318, -0.134364384297589, -0.0224589448164065, 0.019605662327289, 
	0.0978056210450926, -0.117654102272338, -0.0224589448164066, 0.03020695385619, -0.000341947081991164, 
	0.0170056401835835, -0.0352335981151383, 0.0476658650566187, 0.0157721403562963, -0.0141026207201815, 
	-0.0141990572330036, 0.03368091022408, 0.0148898930036612, -0.0223282182244746, -0.159050560867455, 
	0.0393347082914182, 0.111808726717172, -0.0845174596684696, 0.0465930949845571, -0.114951836971987, 
	0.0516334548824576, 0.0411369892463483, -0.0679494775066724, 0.0153863314820915, 0.0887582025713386, 
	-0.0642952501430859, 0.0486802326802567, -0.125470349995693, 0.0545881062986021, 0.0665582662937203, 
	-0.0141990572330035, 0.0418256737822385, -0.0851998584512279, 0.0640581745102529, 
	0.0225931353082967, 0.0371034874534991, -0.0558483975242854, -0.0265499889538742, 
	0.0627026932419362, 0.0565404817081298, -0.0387240169241136, -0.0463630484435322, 
	-0.0642952501430858, 0.0838663126321684, 0.0216661787398797, 0.0157061825143172, -0.0141026207201816, 
	-0.01491085128851, -0.0659166453126769, 0.0736850441422253, 0.0808126821932912, 0.0392899612001884, 
	-0.124974987160894, -0.0374581804396769, 0.105571532089668, 0.0646907355438661, -0.0832925775751985, 
	-0.0265499889538738, 0.0411369892463482, -0.089658876783453, 0.0456328206725621, 0.0126733510530625, 
	0.0170056401835836, -0.0637895487195691, -0.0745156661035523, 0.100054501460395, -0.117654102272338, 
	0.00566753136401222, 0.0184170020561913, 0.100054501460395, 0.0130673350979422, -0.0166802466291755, 
	-0.0923225695736451, 0.0736850441422254, 0.064058174510253, -0.0471743376352489, 0.0111007513580469, 
	0.026101609801801, -0.0845174596684694, 0.0737601303188184, 0.0446431567757342, -0.0362241839226049, 
	-0.134364384297589, 0.0164085139312483, 0.0128579337859426, 0.0126733510530628, 0.0426892384401037, 
	-0.017136995063847, -0.0393740603603376, 0.0157061825143171, 0.0665582662937202, -0.0447935762646529, 
	-0.0374250785811631, 0.0249996806833242, -0.0223282182244746, 0.0522402464362268, 
	-0.0583519945100747, 0.026101609801801, 0.0808601308308019, -0.032875677092951, 0.017171159459193, 
	-0.0832925775751983, 0.0163835469578963, -0.0676848217486423, 0.0137339215286862, 
	-0.0387240169241136, 0.0887582025713381, 0.0563611885134242, -0.0629688493867182, 
	-0.0393740603603373, 0.0157721403562961, 0.070851286274102, 0.0154834271317666, -0.0923225695736448, 
	0.0485290434688544, 0.0584083289113523, -0.026356086014549, -0.124974987160894, 0.0297228522040129, 
	-0.0144407429441747, 0.0171711594591931, -0.0558483975242856, 0.0516334548824575, 
	0.0559727792014372, -0.0776876865321304, 0.0128579337859426, -0.000341947081991235, 
	0.0142163844555628, 0.0246519843135167, 0.0184170020561913, 0.0978056210450925, -0.00358568397817105, 
	0.0246519843135167, -0.0745156661035524, -0.038773793327489, 0.0729067211754208, 0.0154834271317666, 
	-0.0659166453126768, -0.085199858451228, -0.00559364567673709, 0.0919285350950579, 
	-0.0583519945100748, 0.111808726717172, -0.103171826453017, -0.0439407649086608, 0.0446431567757342, 
	0.0172981170523182, 0.0268002765775141, -0.0776876865321303, 0.0456328206725618, 0.0712094841086335, 
	-0.00283723853999124, -0.0629688493867182, 0.02166617873988, 0.0545881062986019, -0.0418162291210224, 
	-0.0325637621393986, -0.0374250785811632, 0.0148898930036615, -0.0638329814219146, 
	0.091928535095058, 0.011100751358047, 
0.00761618916496749, 0.00761618916496761, -0.00761618916496752, -0.00761618916496759, 
	0.00711033185950783, 0.0380709965507802, 0.00649208219969442, -0.044057221445015, 
	0.0260979737924726, 0.00711033185950804, -0.0523899487664184, 0.0267978322794054, 
	0.0267978322794052, -0.0440572214450151, 0.034679740399161, -0.0250365403985188, -0.0523899487664183, 
	0.00649208219969455, 0.00360193700259523, 0.034679740399161, 0.0771649040238186, -0.00337032736978232, 
	-0.0279454859875983, -0.03873875880693, 0.00601265495640029, -0.00337032736978238, 
	0.0601993037821441, -0.024770634817982, -0.0131961528026321, -0.01422929117736, 0.0256313311654447, 
	0.00828619501424161, -0.0221044632977493, -0.0142292911773599, 0.052623045561728, 
	-0.0603465125316336, -0.0425033820529004, 0.00601265495640023, 0.0981989251526367, 
	-0.0356102242636639, -0.0425033820529004, 0.0771649040238188, -0.0571907667318477, 
	0.0296395766204372, -0.0362516130987909, -0.0221044632977494, 0.000250861062611902, 
	0.00571526656750993, -0.0362516130987907, -0.0131961528026322, -0.0060981728501109, 
	0.0823437710309391, 0.0296395766204374, -0.0247706348179819, -0.0437958275089456, 
	0.0657247179858953, -0.0356102242636638, -0.03873875880693, -0.0354329563603167, 0.0657247179858953, 
	0.0823437710309392, -0.0603465125316337, 0.0457459372513127, -0.0330634553514569, 
	0.00571526656751009, 0.00828619501424159, -0.00597454662881357, -0.0330634553514573, 
	-0.0571907667318476, 0.0601993037821439, -0.0199655294563981, -0.0354329563603165, 
	0.0981989251526365, -0.0279454859875986, -0.0199655294563982, -0.0437958275089456, 
	-0.00609817285011106, 0.0526230455617282, -0.0369483890802081, -0.00597454662881364, 
	0.000250861062611793, 0.025631331165445, -0.0369483890802084, 0.0457459372513127, 
	-0.0469243128369551, -0.0395448069863705, 0.0517840438434752, 0.111849980003669, -0.0931208311080985, 
	0.156802194131032, -0.0462598497088711, -0.0207918406838448, -0.0277369901881554, 
	0.0568939906083753, -0.0412002161167848, -0.0159022702910338, -0.0770699692741602, 
	-0.0457489756319426, -0.0229305733448131, 0.107010759443986, -0.0027402124121391, 
	-0.0527508801163638, 0.020757704806967, 0.0407460426779363, 0.0576941200689828, -0.0395448069863707, 
	-0.00501991781559595, -0.0164997226367987, 0.0985950135934136, 0.0064803715671233, 
	-0.0431387481243734, -0.0017373332540196, 0.0199999030607943, -0.0350606465429213, 
	-0.0588581521404723, 0.0491482608046178, 0.0345052790637622, -0.0350606465429213, 
	-0.0782628546461157, 0.0656220693226423, -0.00502894494163781, -0.0457489756319426, 
	-0.0227567149565042, 0.0593053443527249, 0.0991942730314336, -0.0983922766050361, 
	0.00760566664845156, 0.0172236680905955, 0.029731754276956, 0.00135502909689916, -0.0136437617747414, 
	-0.00915682658487217, 0.0803224924353082, 0.00648037156712323, -0.0150232082827027, 
	-0.0938841190174783, 0.073649573278787, 0.0568939906083754, -0.0705223621349916, -0.0742504929295306, 
	-0.0353860517876923, 0.194097175273821, -0.0384742599968453, -0.0676138179275551, 
	-0.0728607074637218, -0.0983922766050359, 0.0842546690151911, 0.0266518025219329, 
	-0.0647133322231483, 0.0576941200689827, 0.0109394943324253, -0.0464236642311602, 
	0.144036784499828, -0.0931208311080985, 0.0548485029806902, -0.0997518014160193, 0.00956833765461328, 
	0.073649573278787, 0.0658433488307374, -0.0508623346115011, -0.0186167350166458, -0.00502894494163795, 
	0.0274502926606817, -0.0394148369660613, 0.0349072343262253, -0.00274021241213907, 
	-0.0355430925972138, -0.0391273113697729, -0.0647133322231484, -0.0469243128369549, 
	0.0683730275217712, 0.120429521562151, -0.160939759435594, 0.080322492435308, 0.0866095175797104, 
	-0.0631830173112723, -0.014450310333602, 0.0345052790637623, -0.0137603462091882, 
	0.0233449540994649, -0.014450310333602, 0.0199999030607941, -0.0521545206953842, 0.0103533148694013, 
	-0.0186167350166462, -0.07706996927416, 0.0550413997130141, 0.0185408412800427, 0.0560009081883067, 
	-0.0728607074637218, 0.0708768954271533, -0.0537662350891262, -0.0327814050425358, 
	0.0297317542769559, -0.0363463594728876, 0.0451112768059776, -0.160939759435594, 0.0985950135934135, 
	0.00673092948351697, 0.0193622032598727, 0.00956833765461346, -0.0277369901881552, 
	-0.027221290429683, 0.0321937901605926, 0.0903254503296065, -0.0353860517876924, 0.00142198200041644, 
	-0.0624595533924419, 0.0560009081883066, 0.0991942730314337, -0.0752947720570393, 
	0.00244336186823801, 0.120429521562151, -0.0164997226367987, -0.0971187252084008, 
	0.0228285029034854, -0.0997518014160195, -0.0207918406838446, 0.0626732083815386, 
	0.0330997989003437, 0.0321937901605929, -0.0742504929295303, -0.0624091772681876, 
	0.0606700525281794, 0.0185408412800429, 0.0593053443527246, 0.0576253464248227, -0.0697468140716949, 
	-0.0391273113697726, 0.0407460426779363, 0.0216317310248091, -0.0588606865966366, 
	-0.0464236642311601, 0.111849980003669, -0.126993577482925, 0.0228285029034857, 0.0193622032598723, 
	-0.0938841190174782, 0.0199599022106466, 0.0191290571866425, 0.0103533148694015, 0.0656220693226424, 
	-0.00644297439826186, -0.00380769180788642, 0.0233449540994652, 0.0491482608046177, 
	0.0136582479347428, -0.00380769180788627, -0.0394148369660614, 0.107010759443986, 
	-0.0581956209378632, -0.0697468140716947, 0.00244336186823791, 0.0266518025219326, 
	0.0238494396190669, -0.00719866675792485, 0.0451112768059776, -0.00915682658487211, 
	0.00665658268139396, -0.0756744882539567, -0.0631830173112724, -0.00173733325401935, 
	0.0515065599461593, 0.0191290571866426, -0.050862334611501, -0.0159022702910337, 0.0143807473885968, 
	0.0606700525281796, -0.0624595533924414, -0.0676138179275551, -0.0302364820652918, 
	0.154335306756475, -0.0537662350891263, 0.0172236680905954, 0.0106777784049987, -0.00719866675792508, 
	0.0683730275217711, -0.00501991781559583, 0.00644970104490169, -0.126993577482924, 
	0.0548485029806902, -0.0462598497088712, -0.0110625578712136, 0.0626732083815385, 
	-0.0272212904296829, -0.0705223621349917, 0.0633973757196798, 0.0143807473885969, 
	0.0550413997130137, -0.0227567149565039, -0.00952202017896331, -0.0581956209378634, 
	-0.0355430925972137, 0.0207577048069669, 0.0913525819180745, 0.0216317310248092, 0.0109394943324252, 
	0.0517840438434751, 0.00644970104490199, -0.0971187252084007, 0.00673092948351686, 
	-0.0150232082827026, -0.0631798106033717, 0.0515065599461593, -0.0521545206953846, 
	-0.0782628546461154, 0.0729632998978118, 0.0136582479347427, -0.0137603462091883, 
	-0.0588581521404726, 0.0729632998978116, -0.00644297439826184, 0.0274502926606817, 
	-0.0229305733448133, -0.00952202017896335, 0.0576253464248227, -0.0752947720570392, 
	0.0842546690151914, -0.0565860644433592, 0.0106777784049986, -0.0363463594728876, 
	-0.0136437617747417, 0.0373589919374215, 0.006656582681394, 0.0866095175797105, -0.0431387481243735, 
	-0.0631798106033718, 0.0199599022106466, 0.0658433488307373, -0.041200216116785, 0.0633973757196796, 
	-0.0624091772681871, 0.00142198200041614, -0.0384742599968453, 0.0303403709815124, 
	-0.0302364820652917, 0.0708768954271533, 0.00760566664845171, -0.056586064443359, 
	0.0238494396190669, 
-0.00117487623531167, -0.00117487623531168, 0.00117487623531167, 0.0011748762353117, 
	-0.0113232218501629, 0.023203999506064, 0.00786219323251215, -0.020917847123725, -0.0586338795731194, 
	-0.0113232218501631, 0.00929605400181133, 0.0594861711861597, 0.0594861711861596, 
	-0.0209178471237248, -0.0634585887594341, 0.0260651409323111, 0.00929605400181128, 
	0.00786219323251221, 0.0474752177604224, -0.0634585887594342, -0.0164650403940662, 
	-0.029225347945313, -0.0163191914634492, 0.0506863579526653, -0.0560543241643051, 
	-0.0292253479453128, 0.0857952542907367, 0.0226884173249455, 0.0330602802936127, 0.00231280100891793, 
	0.00160069039567381, -0.0291115784656923, 0.00978759481611073, 0.00231280100891792, 
	0.0354645198210091, -0.0684827627697629, 0.0588523158535701, -0.0560543241643049, 
	-0.0347363983663996, -0.0266954728959848, 0.0588523158535699, -0.0164650403940663, 
	-0.0392588942060612, -0.0144516031036056, -0.0444958328594652, 0.00978759481611058, 
	-0.0416250088394089, 0.0856293008845748, -0.0444958328594652, 0.0330602802936126, 
	0.0741854447000678, -0.00326372094805556, -0.0144516031036055, 0.0226884173249453, 
	0.0691491578142168, -0.0178998008493971, -0.0266954728959847, 0.0506863579526651, 
	-0.0270089313310081, -0.0178998008493973, -0.00326372094805547, -0.0684827627697626, 
	-0.00326092248623414, 0.0115488174446182, 0.0856293008845751, -0.0291115784656924, 
	-0.0420013989311898, 0.0115488174446183, -0.0392588942060611, 0.0857952542907366, 
	-0.0102313747518559, -0.0270089313310083, -0.0347363983663997, -0.0163191914634492, 
	-0.0102313747518558, 0.0691491578142171, 0.0741854447000675, 0.0354645198210093, -0.0201733478294647, 
	-0.0420013989311898, -0.0416250088394091, 0.00160069039567373, -0.0201733478294649, 
	-0.00326092248623382, 0.0350055911727524, -0.0235741839713873, 0.0171885988947548, 
	-0.0450850464901859, -0.090910808557771, -0.0541175670681502, 0.0681590282343598, 
	0.0476439994462484, 0.0442889077806717, -0.0489680652649277, -0.0137094905033384, 
	0.00206945652414513, -0.0258187060850658, -0.0376421004649919, 0.0537504827819106, 
	0.0603966817208125, -0.0208790255462742, -0.0490077008923945, 0.0828591275979786, 
	-0.0690267253236145, 0.0602651875752815, -0.0235741839713874, -0.106437557373701, 
	0.0405212058244941, 0.0521124896548322, 0.0279155697093864, -0.0131000408139506, 0.0188672357404686, 
	-0.112118883539162, 0.100303759440353, 0.0367394173977393, -0.00223587597398489, -0.0334566179432036, 
	0.100303759440353, 0.0454042493299968, -0.0791911105335337, -0.00427029330509613, 
	-0.037642100464992, -0.00849698384134093, 0.0527221786203471, -0.0572387478054774, 
	-0.0496557901095847, -0.00480747698635224, 0.113302705297088, 0.0188127130354468, 
	-0.0735641614323308, -0.00324478069707373, 0.0288846506282656, 0.0650668320146129, 
	0.0279155697093865, -0.0528222701700363, -0.0303725367378524, 0.0663695307418121, 
	-0.0489680652649274, -0.0544922970055019, 0.0394036325375353, 0.00776764312424016, 
	-0.0470894577724675, 0.123462790869128, -0.048676456399892, 0.0559917926780275, -0.0496557901095848, 
	-0.0451944242953036, -0.0296243410429017, -0.059227350953366, 0.0602651875752813, 
	-0.00152330054482923, 0.0593377797764836, 0.0770165082274685, -0.0909108085577709, 
	-0.0394810707610546, -0.00267895307294776, -0.0635531222128133, 0.0663695307418121, 
	0.0312524391788044, -0.068805246074203, 0.0222586214523768, -0.00427029330509584, 
	0.0751254480988963, -0.119809249142162, 0.199216625999206, -0.0208790255462744, -0.032727417270962, 
	-0.0867578673283993, -0.0592273509533657, 0.0350055911727523, 0.0309789449326552, 
	-0.0232222255461077, -0.0515200500314644, 0.0650668320146128, -0.01678681430059, -0.0360188618886195, 
	0.0467859082875304, -0.0334566179432032, -0.00721731635064957, -0.0205635770972831, 
	0.0467859082875306, -0.112118883539162, 0.0206691716634657, 0.000167970728700264, 
	0.022258621452377, -0.025818706085066, 0.0265252640252481, -0.0131775845764486, 0.0527962723889954, 
	0.0559917926780274, -0.0761359628847581, -0.0742771110216736, 0.146335634570793, 0.018812713035447, 
	0.0305810909422247, -0.11010013766389, -0.0515200500314644, 0.0521124896548321, -0.114575000041865, 
	0.0694867275590321, -0.0635531222128134, 0.0442889077806722, 0.0253529716382151, 0.0269715230875388, 
	0.0344382982738874, 0.00776764312424028, 0.025696693852874, 0.00628280944906615, 0.0527962723889954, 
	-0.0572387478054777, -0.113798303139948, 0.114977057608375, -0.0232222255461078, 0.0405212058244942, 
	0.00399296450565244, -0.0357435478876444, -0.00267895307294788, 0.0476439994462485, 
	-0.00717607193438553, -0.0151005571139698, 0.0269715230875389, 0.0394036325375353, 
	-0.022366546111592, 0.0251405483007346, -0.0131775845764484, 0.0527221786203468, -0.0333904749539887, 
	-0.024053919939307, -0.0867578673283994, -0.0690267253236148, 0.0350244120296326, 
	0.0940647077263966, 0.0593377797764835, -0.0450850464901861, 0.0721771725540121, -0.0357435478876446, 
	0.0694867275590323, -0.0303725367378523, -0.0586089429475242, -0.00751417920466378, 
	0.000167970728700582, -0.0791911105335339, 0.0444528389902747, 0.0166704999651615, 
	-0.020563577097283, -0.00223587597398493, 0.00286523215805087, 0.0166704999651614, 
	-0.119809249142162, 0.0603966817208123, 0.0149837245908939, -0.0240539199393068, 0.114977057608375, 
	-0.0296243410429019, -0.0658538338470848, -0.0227598052046219, -0.11010013766389, 
	0.0288846506282657, 0.0206166547209617, 0.0721476497592805, -0.0360188618886193, 0.0188672357404685, 
	0.11029510623739, -0.00751417920466392, -0.0688052460742028, 0.00206945652414483, 
	0.0124836627836311, 0.0251405483007346, 0.00628280944906627, -0.0486764563998922, 
	0.0179585695235229, -0.0175663215038866, -0.0742771110216736, 0.113302705297089, -0.00471697162617453, 
	-0.0227598052046221, 0.0309789449326551, -0.106437557373701, -0.035977454319027, 0.072177172554012, 
	-0.0394810707610546, 0.0681590282343597, 0.0642933687518172, -0.00717607193438566, 
	0.0253529716382152, -0.054492297005502, 0.0064242878317996, 0.0124836627836312, 0.0265252640252482, 
	-0.00849698384134105, -0.0600209361058091, 0.0149837245908937, -0.032727417270962, 
	0.0828591275979786, -0.119892520723049, 0.0350244120296326, -0.00152330054482935, 
	0.0171885988947549, -0.0359774543190273, 0.00399296450565247, -0.114575000041865, 
	-0.0528222701700366, 0.0468707892226562, 0.11029510623739, 0.0206691716634658, 0.045404249329997, 
	0.000210504662703319, 0.0028652321580511, -0.00721731635064961, 0.0367394173977391, 
	0.000210504662703263, 0.0444528389902747, 0.0751254480988966, 0.0537504827819108, 
	-0.0600209361058091, -0.0333904749539886, -0.113798303139948, -0.0451944242953033, 
	0.143536351231961, -0.00471697162617458, 0.030581090942225, -0.00324478069707384, 
	-0.0899543638973027, 0.0206166547209619, -0.01678681430059, -0.0131000408139507, 0.046870789222656, 
	-0.0586089429475242, 0.0312524391788045, -0.0137094905033384, 0.00642428783179979, 
	-0.0223665461115918, 0.0256966938528737, 0.123462790869129, -0.18729140207499, 0.0179585695235229, 
	-0.0761359628847581, -0.00480747698635222, 0.143536351231961, -0.0658538338470848, 
0.013398841168971, 0.0133988411689713, -0.0133988411689713, -0.013398841168971, 0.0141278496566801, 
	0.0163967853429472, 0.0232280700192924, -0.0403538638499488, -0.0149995392768833, 
	0.0141278496566808, 0.0153065782730812, -0.00103604748390747, -0.00103604748390737, 
	-0.0403538638499491, 0.0169691660159457, 0.0110219041489392, 0.0153065782730816, 0.0232280700192924, 
	-0.0689026554772906, 0.0169691660159459, 0.0474118443203136, -0.0465914556503196, 
	-0.00116977006610944, 0.0144772310527954, 0.0409895688486887, -0.0465914556503191, 
	0.0695907899194245, -0.0475921177748469, 0.0227101643386533, -0.114493050362093, 0.0140796785318438, 
	0.100931277510889, 0.0789369386919923, -0.114493050362094, 0.000472342224400766, -0.00527009440424835, 
	-0.00942392873352103, 0.0409895688486888, -0.0413301382727631, -0.00523504111928811, 
	-0.0094239287335211, 0.0474118443203137, 0.00416447744006155, -0.0280245433701736, 
	0.0422472750112567, 0.078936938691992, -0.029685085339779, -0.0761925500903887, 0.042247275011257, 
	0.0227101643386531, -0.0880278504035274, 0.0220343635697101, -0.0280245433701734, 
	-0.0475921177748468, 0.0620356794936437, 0.012544934167469, -0.00523504111928816, 
	0.0144772310527954, -0.0621409879509254, 0.0125449341674692, 0.0220343635697099, -0.0052700944042485, 
	0.0371499505232912, -0.0369450536728071, -0.0761925500903886, 0.100931277510889, 0.0232282304012462, 
	-0.0369450536728069, 0.00416447744006131, 0.0695907899194246, 0.00369229886452109, 
	-0.0621409879509255, -0.0413301382727629, -0.00116977006610933, 0.00369229886452083, 
	0.0620356794936436, -0.0880278504035272, 0.000472342224400517, -0.00457537769941046, 
	0.0232282304012462, -0.0296850853397789, 0.0140796785318439, -0.00457537769941043, 
	0.0371499505232912, 0.0323015448911963, 0.00397931708740896, -0.0242353603607276, 
	0.035366342702436, 0.0504716275592831, -0.0157148637770643, 0.000411002909282675, 
	-0.081759222341821, -0.0744029689857732, 0.0626277268715431, -0.00882653971114573, 
	0.0194320117592661, -0.0166009361875846, -0.0145049403868915, 0.016739940622071, 0.0288431670052004, 
	-0.0611328153710763, 0.0358697819683862, 0.088790970233421, -0.0225383679820419, 0.0481827552185781, 
	0.00397931708740904, 0.0878485977569329, -0.186602125713239, 0.0718548833877823, 0.149893593370663, 
	-0.0906333793859145, -0.0615243074531065, 0.0337191204467248, -0.0309304417923758, 
	-0.0340244389192567, -0.016356357509939, -0.0298169854432277, -0.030930441792376, 
	0.114432951128399, -0.0309753595541419, 0.032391917470321, -0.0145049403868916, -0.0645931423449939, 
	-0.0677868851005288, 0.0388685853455915, -0.0397511952925044, -0.0217409235594042, 
	0.0367032120381609, 0.0301193933410496, 0.0416624032296047, 0.000829502605284833, 
	0.0283199783349495, -0.0488794890615681, 0.149893593370663, 0.0130076011053279, -0.0350847667224302, 
	-0.00135070692545827, 0.0626277268715435, -0.0782407114745466, -0.0975293588336319, 
	-0.0233682280105034, -0.0611166672321407, 0.0355185019908204, 0.0494387354762246, 
	-0.0564593263844496, -0.0397511952925044, 0.10728853503547, -0.0163481077627642, -0.0469999539839677, 
	0.0481827552185784, 0.0448017761666118, -0.0554085061347435, -0.0120316517873212, 
	0.0504716275592831, -0.0344541382248915, 0.0370037313016184, 0.0311493811004383, -0.0013507069254586, 
	-0.0380088951903427, -0.0331199172574001, 0.0173223950546997, 0.032391917470321, -0.0397066712780519, 
	-0.0152426823662568, -0.0542655116635729, -0.0611328153710763, 0.0435083001938034, 
	0.0624660981073246, -0.0469999539839679, 0.0323015448911964, 0.0285136306156738, 0.0335966227974116, 
	0.016998585309332, -0.0488794890615681, -0.033392091946121, 0.0694374731384185, -0.00157645424378726, 
	-0.0298169854432281, 0.00661300361129192, -0.0032441072944502, -0.00157645424378734, 
	0.0337191204467247, 0.000176809218091091, 0.00992779959022834, 0.0173223950546998, 
	-0.0166009361875846, 0.00109250974294536, 0.0771229700819315, 0.0095777427727413, 
	-0.0564593263844495, 0.102547551253758, -0.0853510529818285, -0.0767767002539875, 
	0.0301193933410499, 0.0633305596134573, -0.0928658027909081, 0.0169985853093319, 0.0718548833877827, 
	-0.0652700047724521, 0.0186638110865946, 0.0311493811004383, -0.0744029689857736, 
	0.0451895916387407, 0.0207741605852474, -0.0874425163878259, -0.0233682280105038, 
	-0.0484755425796448, 0.0712584365744468, 0.00957774277274144, 0.0388685853455915, 
	-0.0289804286346561, 0.00256846408603296, 0.0335966227974116, -0.186602125713239, 
	0.0918492050619917, 0.0331317544836626, 0.0370037313016181, -0.0817592223418206, 0.0501575924742035, 
	-0.0529942192088478, 0.0207741605852474, -0.0975293588336317, 0.0175045424135431,
[truncated: 11,694,822 more chars]
