# Supplementary material for: Unsupervised statistical clustering of environmental shotgun sequences
Source: BMC Bioinformatics. 2009 Oct 2;10:316. doi: 10.1186/1471-2105-10-316 (PMC2765972; doi:10.1186/1471-2105-10-316)
Supplement: Additional file 4 — LikelyBin version 0.1 archive. This archive contains the source and executable files for the binner application. [file 1471-2105-10-316-S4.ZIP › likelybin-0.1/c/test-input]

gi|19703352|gb|NC_003454.1|NC_003454 Fusobacterium nucleatum subsp. nucleatum ATCC 25586, complete genome.:271023
349 345 192 113 133 98 81 37 99 153 65 28 75 39 43 35 43 55 2 13 
NC_000913:2522678
275 288 212 224 86 85 38 66 82 96 54 56 52 46 58 56 55 62 61 46 
NC_000913:2624666
260 256 223 260 72 89 49 50 48 80 56 72 53 35 46 89 86 52 72 50 
NC_000913:1920766
292 260 221 226 110 68 58 56 51 89 60 60 58 54 48 61 72 49 56 49 
gi|19703352|gb|NC_003454.1|NC_003454 Fusobacterium nucleatum subsp. nucleatum ATCC 25586, complete genome.:2128590
278 387 151 183 76 107 41 54 112 141 69 65 28 64 37 22 62 75 4 42 
gi|19703352|gb|NC_003454.1|NC_003454 Fusobacterium nucleatum subsp. nucleatum ATCC 25586, complete genome.:1309553
436 309 166 88 217 123 67 29 110 115 59 25 71 37 37 21 37 35 3 13 
NC_000913:4202005
199 219 307 274 51 55 52 41 30 59 69 61 63 58 77 109 55 47 108 64 
gi|19703352|gb|NC_003454.1|NC_003454 Fusobacterium nucleatum subsp. nucleatum ATCC 25586, complete genome.:55664
374 339 170 116 165 111 69 29 91 136 65 47 70 38 35 27 48 54 1 13 
gi|19703352|gb|NC_003454.1|NC_003454 Fusobacterium nucleatum subsp. nucleatum ATCC 25586, complete genome.:400469
320 408 117 154 128 121 45 26 93 193 53 69 32 44 18 23 67 50 1 36 
gi|19703352|gb|NC_003454.1|NC_003454 Fusobacterium nucleatum subsp. nucleatum ATCC 25586, complete genome.:738090
407 290 174 128 163 118 74 52 113 80 60 37 77 35 40 22 53 57 1 17 
gi|19703352|gb|NC_003454.1|NC_003454 Fusobacterium nucleatum subsp. nucleatum ATCC 25586, complete genome.:1809352
437 319 163 80 192 131 87 27 127 110 48 34 83 38 28 14 34 41 0 5 
NC_000913:1276023
242 246 242 269 69 57 60 56 48 77 68 53 45 59 48 90 80 52 67 70 
NC_000913:4303103
202 251 277 269 39 57 58 48 49 73 68 61 37 76 70 94 78 44 81 66 
gi|19703352|gb|NC_003454.1|NC_003454 Fusobacterium nucleatum subsp. nucleatum ATCC 25586, complete genome.:600125
355 411 75 158 147 141 35 32 114 171 32 94 32 24 8 11 62 74 0 22 
NC_000913:1838708
288 187 254 270 104 61 66 57 41 44 61 41 59 48 49 98 85 33 78 74 
gi|19703352|gb|NC_003454.1|NC_003454 Fusobacterium nucleatum subsp. nucleatum ATCC 25586, complete genome.:649311
448 286 176 89 207 123 83 35 114 97 49 26 80 38 40 18 48 28 3 10 
gi|19703352|gb|NC_003454.1|NC_003454 Fusobacterium nucleatum subsp. nucleatum ATCC 25586, complete genome.:1741594
478 289 156 76 228 134 86 30 113 102 48 26 97 22 21 16 39 32 1 4 
gi|19703352|gb|NC_003454.1|NC_003454 Fusobacterium nucleatum subsp. nucleatum ATCC 25586, complete genome.:1831131
301 379 143 176 103 107 49 42 98 137 74 70 36 52 20 35 63 83 0 30 
NC_000913:4149891
186 259 289 265 32 42 63 49 29 96 60 74 46 73 79 91 79 48 86 52 
NC_000913:2113602
204 236 271 288 54 52 54 44 32 80 57 67 50 56 65 100 68 48 96 76 
NC_000913:4434855
277 255 248 219 93 72 58 54 59 79 68 49 59 63 56 70 66 42 65 46 
gi|19703352|gb|NC_003454.1|NC_003454 Fusobacterium nucleatum subsp. nucleatum ATCC 25586, complete genome.:1986626
292 437 88 182 107 108 34 43 100 203 43 91 23 32 8 25 62 94 3 23 
gi|19703352|gb|NC_003454.1|NC_003454 Fusobacterium nucleatum subsp. nucleatum ATCC 25586, complete genome.:949468
447 321 161 70 230 125 67 25 117 122 57 25 74 39 36 12 26 36 0 8 
gi|19703352|gb|NC_003454.1|NC_003454 Fusobacterium nucleatum subsp. nucleatum ATCC 25586, complete genome.:2120350
270 418 101 210 66 120 41 43 99 179 50 90 28 43 7 23 77 77 3 53 
NC_000913:1682054
259 232 245 263 84 59 49 67 49 59 67 57 46 60 55 84 79 54 74 56 
NC_000913:3661736
301 283 213 202 101 97 56 47 68 85 69 61 68 53 37 55 64 49 50 39 
NC_000913:2929589
255 211 241 292 70 73 48 64 49 52 50 60 41 51 52 97 96 35 90 71 
gi|19703352|gb|NC_003454.1|NC_003454 Fusobacterium nucleatum subsp. nucleatum ATCC 25586, complete genome.:444893
371 297 185 146 152 108 53 58 95 83 79 40 74 47 37 27 50 59 16 21 
gi|19703352|gb|NC_003454.1|NC_003454 Fusobacterium nucleatum subsp. nucleatum ATCC 25586, complete genome.:1467676
391 353 134 121 173 120 58 40 105 149 49 50 58 35 26 15 55 48 1 17 
NC_000913:1864833
251 239 262 247 76 68 52 55 46 60 64 69 70 49 69 74 59 61 77 50 
NC_000913:386885
225 225 292 257 58 64 47 56 44 67 77 37 70 50 72 100 52 44 97 64 
gi|19703352|gb|NC_003454.1|NC_003454 Fusobacterium nucleatum subsp. nucleatum ATCC 25586, complete genome.:1333270
492 330 129 48 257 143 75 17 139 136 39 16 75 28 15 11 21 24 0 3 
NC_000913:1772319
265 233 258 243 90 79 48 48 38 50 88 57 72 57 53 76 65 48 69 61 
NC_000913:1356189
278 175 273 273 80 56 70 72 39 46 43 47 76 46 66 85 83 28 93 69 
gi|19703352|gb|NC_003454.1|NC_003454 Fusobacterium nucleatum subsp. nucleatum ATCC 25586, complete genome.:1261848
439 298 183 79 206 119 85 29 104 112 60 22 93 39 35 16 36 29 3 11 
NC_000913:2492417
325 267 183 224 102 91 68 64 72 86 55 54 65 42 27 49 86 48 33 57 
gi|19703352|gb|NC_003454.1|NC_003454 Fusobacterium nucleatum subsp. nucleatum ATCC 25586, complete genome.:622996
308 444 88 159 95 147 28 38 141 187 45 71 32 30 12 14 40 81 3 35 
gi|19703352|gb|NC_003454.1|NC_003454 Fusobacterium nucleatum subsp. nucleatum ATCC 25586, complete genome.:145399
357 377 113 152 150 116 47 44 123 153 40 61 36 42 18 17 49 65 8 30 
gi|19703352|gb|NC_003454.1|NC_003454 Fusobacterium nucleatum subsp. nucleatum ATCC 25586, complete genome.:2122209
275 417 115 192 82 103 49 41 101 189 56 71 32 49 6 28 60 75 4 53 
NC_000913:562678
285 290 216 208 80 103 47 55 79 94 61 56 64 41 51 60 62 52 57 37 
NC_000913:2385705
299 330 152 218 104 114 25 56 75 109 70 76 40 47 27 38 79 60 31 48 
NC_000913:626576
238 209 308 244 68 65 55 50 37 46 91 35 84 50 70 104 49 48 92 55 
gi|19703352|gb|NC_003454.1|NC_003454 Fusobacterium nucleatum subsp. nucleatum ATCC 25586, complete genome.:124264
319 398 95 187 122 105 34 58 114 169 42 73 32 25 17 21 51 98 3 35 
NC_000913:2153068
214 186 290 309 59 43 58 54 28 39 59 60 64 57 61 108 63 47 111 88 
NC_000913:2693723
264 241 243 251 89 64 44 67 52 74 66 49 67 47 55 74 56 56 78 61 
NC_000913:4339380
230 260 271 238 51 81 51 47 37 76 87 60 71 50 75 75 71 54 57 56 
gi|19703352|gb|NC_003454.1|NC_003454 Fusobacterium nucleatum subsp. nucleatum ATCC 25586, complete genome.:1666224
318 396 103 182 116 124 42 36 105 165 40 86 34 34 15 20 63 74 5 40 
gi|19703352|gb|NC_003454.1|NC_003454 Fusobacterium nucleatum subsp. nucleatum ATCC 25586, complete genome.:1281960
365 369 164 101 145 126 67 27 123 155 58 33 57 43 37 27 40 44 2 15 
gi|19703352|gb|NC_003454.1|NC_003454 Fusobacterium nucleatum subsp. nucleatum ATCC 25586, complete genome.:1127876
433 304 163 99 208 115 73 37 101 117 58 28 77 34 29 23 47 38 3 11 
gi|19703352|gb|NC_003454.1|NC_003454 Fusobacterium nucleatum subsp. nucleatum ATCC 25586, complete genome.:1782420
407 315 172 105 193 112 61 41 106 110 69 30 66 45 41 20 43 48 1 13 
NC_000913:940131
246 209 286 258 76 69 40 61 49 33 77 50 68 53 74 91 53 54 95 56 
NC_000913:4229352
256 263 238 242 72 72 64 48 50 90 62 61 62 49 45 82 73 52 66 51 
gi|19703352|gb|NC_003454.1|NC_003454 Fusobacterium nucleatum subsp. nucleatum ATCC 25586, complete genome.:1859449
409 362 137 91 198 122 60 29 115 161 51 35 66 37 21 13 30 42 5 14 
NC_000913:411842
194 275 254 276 47 45 56 46 34 90 88 63 45 65 42 102 67 76 68 65 
gi|19703352|gb|NC_003454.1|NC_003454 Fusobacterium nucleatum subsp. nucleatum ATCC 25586, complete genome.:156517
299 415 88 197 107 118 35 39 102 184 37 92 27 26 14 21 63 87 2 45 
gi|19703352|gb|NC_003454.1|NC_003454 Fusobacterium nucleatum subsp. nucleatum ATCC 25586, complete genome.:786509
422 300 188 89 189 112 85 36 93 104 74 29 99 44 26 19 41 40 3 5 
gi|19703352|gb|NC_003454.1|NC_003454 Fusobacterium nucleatum subsp. nucleatum ATCC 25586, complete genome.:1468714
403 320 169 107 168 122 66 47 112 117 64 27 75 36 39 19 47 46 0 14 
NC_000913:1459597
228 221 294 256 64 62 38 64 38 53 95 35 57 60 82 95 69 46 80 61 
NC_000913:1321408
245 241 277 236 81 70 47 47 37 71 76 57 60 54 73 90 68 46 80 42 
gi|19703352|gb|NC_003454.1|NC_003454 Fusobacterium nucleatum subsp. nucleatum ATCC 25586, complete genome.:724959
358 322 209 110 138 115 73 32 96 118 84 24 71 51 52 35 53 38 0 19 
NC_000913:2550373
275 222 253 249 109 55 49 62 33 69 68 52 63 55 51 84 69 43 86 51 
gi|19703352|gb|NC_003454.1|NC_003454 Fusobacterium nucleatum subsp. nucleatum ATCC 25586, complete genome.:1164631
323 408 109 159 126 116 40 41 109 182 44 73 38 32 22 17 49 78 4 28 
gi|19703352|gb|NC_003454.1|NC_003454 Fusobacterium nucleatum subsp. nucleatum ATCC 25586, complete genome.:2036109
308 406 103 182 106 127 39 36 114 157 43 92 31 35 17 20 58 87 4 33 
NC_000913:689721
260 205 250 284 75 59 66 60 36 50 47 72 61 52 53 84 89 44 83 68 
NC_000913:3471872
260 257 243 239 63 52 67 78 63 98 45 51 61 61 57 64 72 47 74 46 
gi|19703352|gb|NC_003454.1|NC_003454 Fusobacterium nucleatum subsp. nucleatum ATCC 25586, complete genome.:597821
316 429 73 181 119 125 23 49 115 189 40 85 25 26 9 13 57 89 1 34 
gi|19703352|gb|NC_003454.1|NC_003454 Fusobacterium nucleatum subsp. nucleatum ATCC 25586, complete genome.:2092548
273 423 103 200 89 123 27 34 112 151 68 92 34 38 5 26 39 110 3 48 
NC_000913:1055382
228 239 304 228 69 64 58 37 44 68 85 42 53 59 93 99 63 48 67 50 
NC_000913:2668517
235 221 279 264 65 64 48 58 35 61 68 57 70 54 67 88 65 42 96 61 
NC_000913:3864098
268 257 231 243 86 78 57 47 59 85 55 58 61 41 45 84 62 53 73 55 
NC_000913:165859
221 212 315 251 67 49 56 49 32 45 83 52 66 64 86 99 56 55 89 51 
NC_000913:3974436
181 288 303 227 46 65 36 34 52 82 104 50 38 75 88 102 46 65 75 41 
NC_000913:2408182
282 186 218 313 81 69 52 80 42 52 33 59 50 36 41 91 109 30 92 82 
NC_000913:3676287
257 227 244 271 83 64 63 47 35 67 58 67 57 43 49 95 81 53 74 63 
gi|19703352|gb|NC_003454.1|NC_003454 Fusobacterium nucleatum subsp. nucleatum ATCC 25586, complete genome.:1280336
322 392 121 164 118 111 54 39 100 174 49 69 39 39 14 29 64 69 4 27 
NC_000913:2935033
239 238 262 260 70 68 39 62 51 58 79 50 52 54 69 87 67 58 74 61 
NC_000913:215564
268 229 248 254 81 70 52 65 54 72 60 43 61 41 62 84 71 47 74 62 
NC_000913:3410920
276 326 189 208 87 98 46 45 76 125 61 64 46 50 33 60 67 52 49 40 
gi|19703352|gb|NC_003454.1|NC_003454 Fusobacterium nucleatum subsp. nucleatum ATCC 25586, complete genome.:544373
289 385 132 193 90 105 49 45 94 144 57 90 38 52 19 23 66 85 7 35 
NC_000913:739223
236 217 304 242 61 63 68 44 38 63 76 40 72 56 74 102 66 35 85 56 
gi|19703352|gb|NC_003454.1|NC_003454 Fusobacterium nucleatum subsp. nucleatum ATCC 25586, complete genome.:2100956
290 415 117 177 106 109 37 38 103 174 66 72 24 47 12 34 57 85 2 33 
gi|19703352|gb|NC_003454.1|NC_003454 Fusobacterium nucleatum subsp. nucleatum ATCC 25586, complete genome.:2131933
268 406 113 212 93 91 44 40 88 173 55 90 24 43 12 34 62 99 2 49 
NC_000913:3855685
234 231 264 270 64 67 54 49 51 58 59 63 53 67 61 83 66 39 90 75 
NC_000913:223936
243 203 320 233 69 41 78 55 43 45 75 40 76 64 102 78 54 53 66 60 
gi|19703352|gb|NC_003454.1|NC_003454 Fusobacterium nucleatum subsp. nucleatum ATCC 25586, complete genome.:485214
393 293 186 127 166 97 83 47 101 103 58 31 74 41 41 30 51 53 4 19 
NC_000913:3525346
248 232 256 263 76 69 39 64 39 56 81 56 67 43 55 91 67 63 81 52 
gi|19703352|gb|NC_003454.1|NC_003454 Fusobacterium nucleatum subsp. nucleatum ATCC 25586, complete genome.:218580
362 415 90 132 153 136 46 27 128 185 36 66 40 24 8 18 41 70 0 21 
NC_000913:1188510
253 256 224 266 67 74 53 59 48 81 51 76 54 51 44 75 85 50 75 56 
gi|19703352|gb|NC_003454.1|NC_003454 Fusobacterium nucleatum subsp. nucleatum ATCC 25586, complete genome.:1171323
363 400 86 150 151 123 48 41 129 185 26 60 29 31 11 15 55 60 1 34 
gi|19703352|gb|NC_003454.1|NC_003454 Fusobacterium nucleatum subsp. nucleatum ATCC 25586, complete genome.:731238
336 236 257 170 129 65 87 55 82 54 61 39 85 69 67 36 41 48 42 39 
gi|19703352|gb|NC_003454.1|NC_003454 Fusobacterium nucleatum subsp. nucleatum ATCC 25586, complete genome.:1208400
356 401 89 153 152 123 38 43 118 170 36 77 33 40 9 7 52 68 6 27 
NC_000913:3733682
254 254 248 243 76 72 56 50 50 71 68 65 61 58 48 81 67 52 77 47 
gi|19703352|gb|NC_003454.1|NC_003454 Fusobacterium nucleatum subsp. nucleatum ATCC 25586, complete genome.:1968342
321 388 119 171 119 108 48 46 118 159 44 67 38 37 19 25 46 83 8 34 
gi|19703352|gb|NC_003454.1|NC_003454 Fusobacterium nucleatum subsp. nucleatum ATCC 25586, complete genome.:1277218
333 413 106 147 120 128 53 32 118 182 40 73 35 41 11 19 60 63 1 23 
gi|19703352|gb|NC_003454.1|NC_003454 Fusobacterium nucleatum subsp. nucleatum ATCC 25586, complete genome.:738965
365 357 138 139 141 113 65 46 106 149 48 54 57 31 25 25 60 64 1 14 
gi|19703352|gb|NC_003454.1|NC_003454 Fusobacterium nucleatum subsp. nucleatum ATCC 25586, complete genome.:1310726
391 309 175 124 170 103 72 46 101 102 74 32 67 47 28 33 53 57 1 13 
NC_000913:1593434
228 266 220 285 50 67 50 61 55 71 64 76 44 75 36 65 80 53 69 83 
gi|19703352|gb|NC_003454.1|NC_003454 Fusobacterium nucleatum subsp. nucleatum ATCC 25586, complete genome.:849285
401 350 136 112 146 144 69 42 134 141 43 32 64 29 22 21 56 37 2 17 
NC_000913:735636
326 302 203 168 111 110 56 49 73 102 74 53 76 43 48 36 66 47 26 29 
gi|19703352|gb|NC_003454.1|NC_003454 Fusobacterium nucleatum subsp. nucleatum ATCC 25586, complete genome.:2006391
329 371 98 201 119 120 34 56 110 142 45 74 28 30 14 26 73 79 5 44 
gi|19703352|gb|NC_003454.1|NC_003454 Fusobacterium nucleatum subsp. nucleatum ATCC 25586, complete genome.:332120
379 330 174 116 165 93 74 47 95 133 63 39 74 52 33 15 46 51 4 15 
gi|19703352|gb|NC_003454.1|NC_003454 Fusobacterium nucleatum subsp. nucleatum ATCC 25586, complete genome.:2019011
280 441 77 201 94 114 30 42 104 200 36 101 15 27 8 27 66 100 3 32 
gi|19703352|gb|NC_003454.1|NC_003454 Fusobacterium nucleatum subsp. nucleatum ATCC 25586, complete genome.:1895543
386 384 73 156 174 139 36 37 133 159 26 66 27 19 9 18 53 67 1 35 
NC_000913:2627251
272 298 206 223 96 79 43 54 72 98 65 63 41 61 46 58 63 60 53 47 
gi|19703352|gb|NC_003454.1|NC_003454 Fusobacterium nucleatum subsp. nucleatum ATCC 25586, complete genome.:9130
313 399 114 173 123 118 36 36 95 166 60 78 29 49 16 20 65 67 2 39 
NC_000913:2065693
305 321 165 208 87 108 52 58 79 105 63 74 57 52 21 35 81 57 29 41 
gi|19703352|gb|NC_003454.1|NC_003454 Fusobacterium nucleatum subsp. nucleatum ATCC 25586, complete genome.:925810
323 434 86 156 121 133 33 36 128 182 43 81 34 35 7 10 40 84 3 29 
gi|19703352|gb|NC_003454.1|NC_003454 Fusobacterium nucleatum subsp. nucleatum ATCC 25586, complete genome.:1722641
401 389 126 83 178 145 51 27 130 180 49 30 61 27 23 15 33 37 2 11 
NC_000913:2604767
181 296 269 253 38 60 30 53 43 93 105 55 48 62 65 94 52 82 69 50 
NC_000913:2763942
278 277 223 221 80 72 62 64 61 88 71 57 59 52 57 55 77 66 33 45 
gi|19703352|gb|NC_003454.1|NC_003454 Fusobacterium nucleatum subsp. nucleatum ATCC 25586, complete genome.:1604403
310 459 67 163 117 126 36 31 118 227 23 91 19 24 7 17 56 82 1 24 
NC_000913:1995822
260 210 249 280 75 65 64 56 44 56 52 58 55 44 49 101 87 45 84 64 
NC_000913:3171334
214 247 251 287 53 60 58 43 33 78 56 80 55 52 46 98 74 57 90 66 
gi|19703352|gb|NC_003454.1|NC_003454 Fusobacterium nucleatum subsp. nucleatum ATCC 25586, complete genome.:694051
408 278 201 112 164 105 101 38 94 101 55 28 85 44 41 31 65 28 4 15 
NC_000913:1405010
266 298 227 208 78 89 56 43 54 110 66 68 60 62 45 60 73 37 61 37 
NC_000913:1795613
240 220 257 282 64 50 60 66 32 67 52 69 56 65 57 79 89 38 87 68 
gi|19703352|gb|NC_003454.1|NC_003454 Fusobacterium nucleatum subsp. nucleatum ATCC 25586, complete genome.:1854509
418 333 156 92 197 121 64 36 104 132 62 35 68 42 29 17 49 37 1 5 
gi|19703352|gb|NC_003454.1|NC_003454 Fusobacterium nucleatum subsp. nucleatum ATCC 25586, complete genome.:2166589
318 452 70 159 115 132 33 38 129 218 29 76 23 22 8 17 51 80 0 28 
NC_000913:3112841
206 261 254 278 37 55 62 52 40 78 63 80 49 74 48 83 81 54 80 63 
NC_000913:1996516
234 224 252 289 61 63 62 48 36 71 52 65 50 51 51 100 88 39 86 76 
NC_000913:1960575
229 222 250 298 56 58 53 62 39 62 58 63 56 47 50 97 77 55 90 76 
gi|19703352|gb|NC_003454.1|NC_003454 Fusobacterium nucleatum subsp. nucleatum ATCC 25586, complete genome.:693516
406 291 199 103 160 110 95 41 105 102 64 20 87 45 36 31 53 34 4 12 
NC_000913:3075066
256 263 210 270 71 75 51 59 64 95 44 60 40 55 44 71 81 38 71 80 
NC_000913:928707
263 197 263 276 88 51 74 50 39 56 52 50 61 52 55 95 75 38 83 80 
NC_000913:4636000
236 254 287 222 77 55 62 42 43 84 80 47 62 66 76 83 54 49 69 50 
NC_000913:1426586
225 210 309 255 54 55 59 57 28 46 82 54 71 65 87 86 73 43 81 58 
gi|19703352|gb|NC_003454.1|NC_003454 Fusobacterium nucleatum subsp. nucleatum ATCC 25586, complete genome.:2127480
268 414 104 213 78 105 32 53 103 175 54 82 27 45 14 18 61 89 3 60 
gi|19703352|gb|NC_003454.1|NC_003454 Fusobacterium nucleatum subsp. nucleatum ATCC 25586, complete genome.:32320
286 417 104 192 76 118 43 49 123 164 52 78 39 41 8 16 48 94 1 49 
NC_000913:3436372
260 280 197 262 84 71 48 57 53 84 64 79 51 47 30 69 72 78 54 58 
NC_000913:459603
246 233 290 230 94 55 41 56 41 52 87 53 65 72 76 77 45 54 86 45 
NC_000913:1882214
238 239 254 268 80 61 41 56 35 64 79 61 62 61 51 80 61 53 83 71 
NC_000913:2574958
211 228 264 296 47 59 50 55 22 80 51 75 62 48 60 94 80 40 104 72 
gi|19703352|gb|NC_003454.1|NC_003454 Fusobacterium nucleatum subsp. nucleatum ATCC 25586, complete genome.:186396
391 396 85 127 174 148 38 31 137 170 34 55 36 22 10 17 43 57 3 24 
gi|19703352|gb|NC_003454.1|NC_003454 Fusobacterium nucleatum subsp. nucleatum ATCC 25586, complete genome.:416866
314 429 71 185 125 116 35 38 109 203 27 90 24 22 7 18 57 87 2 39 
gi|19703352|gb|NC_003454.1|NC_003454 Fusobacterium nucleatum subsp. nucleatum ATCC 25586, complete genome.:1908250
353 341 203 102 128 110 82 33 109 126 75 31 70 59 43 31 45 46 3 8 
NC_000913:673954
266 243 264 226 75 68 69 54 46 65 71 61 83 58 57 66 62 52 67 45 
gi|19703352|gb|NC_003454.1|NC_003454 Fusobacterium nucleatum subsp. nucleatum ATCC 25586, complete genome.:1932331
349 361 158 131 111 126 70 42 130 131 59 41 59 45 26 28 49 59 3 20 
gi|19703352|gb|NC_003454.1|NC_003454 Fusobacterium nucleatum subsp. nucleatum ATCC 25586, complete genome.:837349
358 382 115 144 147 123 58 30 106 168 37 71 46 32 18 19 58 60 2 24 
gi|19703352|gb|NC_003454.1|NC_003454 Fusobacterium nucleatum subsp. nucleatum ATCC 25586, complete genome.:55176
377 316 195 111 167 109 77 24 82 119 74 41 81 41 40 33 48 46 4 13 
NC_000913:3911757
223 258 239 279 46 63 51 63 46 90 56 66 52 56 46 85 79 50 86 64 
NC_000913:2337836
234 228 262 275 63 70 38 63 38 53 88 49 54 52 63 93 79 52 73 71 
NC_000913:2527046
242 210 238 309 67 45 57 73 35 64 46 65 46 51 41 100 94 51 93 71 
NC_000913:1556084
232 225 260 282 59 64 43 66 34 58 68 65 53 54 63 90 86 49 86 61 
gi|19703352|gb|NC_003454.1|NC_003454 Fusobacterium nucleatum subsp. nucleatum ATCC 25586, complete genome.:1351508
426 280 187 106 182 118 88 38 122 82 49 27 70 45 47 25 51 35 4 16 
NC_000913:4085213
312 232 247 208 123 77 59 53 59 55 73 45 74 49 52 72 56 52 62 38 
NC_000913:3891129
260 258 228 253 90 68 45 57 49 74 69 66 61 55 46 66 61 61 68 63 
gi|19703352|gb|NC_003454.1|NC_003454 Fusobacterium nucleatum subsp. nucleatum ATCC 25586, complete genome.:2033043
422 365 131 81 180 142 69 31 133 165 42 25 63 31 20 17 46 27 0 8 
gi|19703352|gb|NC_003454.1|NC_003454 Fusobacterium nucleatum subsp. nucleatum ATCC 25586, complete genome.:228774
315 410 82 192 133 104 34 44 104 178 37 91 25 31 9 17 54 97 2 39 
NC_000913:3688317
222 217 267 293 49 67 49 57 36 53 57 71 52 57 63 95 84 40 98 71 
NC_000913:2537633
210 205 273 311 51 50 49 60 31 59 53 62 43 46 64 120 84 50 108 69 
gi|19703352|gb|NC_003454.1|NC_003454 Fusobacterium nucleatum subsp. nucleatum ATCC 25586, complete genome.:1572290
404 359 116 120 193 119 46 46 112 158 53 36 57 33 14 12 42 50 3 25 
NC_000913:2136747
242 227 296 234 61 70 58 53 43 61 83 40 84 59 71 82 54 37 84 59 
gi|19703352|gb|NC_003454.1|NC_003454 Fusobacterium nucleatum subsp. nucleatum ATCC 25586, complete genome.:1442923
463 266 174 96 220 120 96 27 100 84 45 37 95 29 27 23 49 32 6 9 
NC_000913:2327049
228 222 240 309 52 43 60 73 39 72 59 52 43 56 46 95 93 51 76 89 
gi|19703352|gb|NC_003454.1|NC_003454 Fusobacterium nucleatum subsp. nucleatum ATCC 25586, complete genome.:1535305
323 429 93 154 127 132 26 38 116 196 46 71 26 30 20 17 54 70 1 29 
gi|19703352|gb|NC_003454.1|NC_003454 Fusobacterium nucleatum subsp. nucleatum ATCC 25586, complete genome.:1936024
317 414 85 183 123 112 43 39 96 194 35 89 28 28 8 21 69 80 0 34 
gi|19703352|gb|NC_003454.1|NC_003454 Fusobacterium nucleatum subsp. nucleatum ATCC 25586, complete genome.:349448
300 414 116 169 102 115 38 45 113 184 56 61 31 38 20 27 54 76 3 36 
gi|19703352|gb|NC_003454.1|NC_003454 Fusobacterium nucleatum subsp. nucleatum ATCC 25586, complete genome.:792556
427 300 166 106 195 126 74 32 96 109 67 28 82 30 25 29 55 34 0 17 
NC_000913:4441747
239 215 304 241 84 55 44 56 35 47 77 56 70 60 98 76 50 53 86 52 
gi|19703352|gb|NC_003454.1|NC_003454 Fusobacterium nucleatum subsp. nucleatum ATCC 25586, complete genome.:1021389
412 298 189 100 184 112 73 43 112 92 62 32 67 50 53 19 48 44 2 6 
gi|19703352|gb|NC_003454.1|NC_003454 Fusobacterium nucleatum subsp. nucleatum ATCC 25586, complete genome.:835350
418 296 180 105 183 124 71 40 92 98 74 32 90 38 32 20 54 36 2 13 
NC_000913:3056793
256 235 228 280 82 68 41 65 39 77 63 56 47 45 49 87 89 45 74 72 
NC_000913:2620780
257 260 234 248 84 80 50 43 49 75 73 63 67 43 42 82 57 62 69 60 
NC_000913:2547665
212 237 248 302 65 43 47 57 23 78 58 78 43 60 49 96 82 56 93 71 
NC_000913:3620993
379 271 214 135 147 112 80 40 101 73 64 33 72 56 50 36 60 29 20 26 
NC_000913:3450939
241 270 234 254 58 60 57 66 44 94 58 74 65 52 52 65 74 64 67 49 
gi|19703352|gb|NC_003454.1|NC_003454 Fusobacterium nucleatum subsp. nucleatum ATCC 25586, complete genome.:813947
436 312 152 99 197 126 72 41 114 113 54 31 78 38 25 11 48 34 1 16 
gi|19703352|gb|NC_003454.1|NC_003454 Fusobacterium nucleatum subsp. nucleatum ATCC 25586, complete genome.:893086
448 272 193 86 218 99 95 36 109 99 51 13 85 38 44 26 36 36 2 12 
gi|19703352|gb|NC_003454.1|NC_003454 Fusobacterium nucleatum subsp. nucleatum ATCC 25586, complete genome.:862113
337 386 107 169 125 120 51 41 106 165 37 78 29 35 17 26 78 65 2 24 
NC_000913:1311501
273 263 244 219 84 81 48 60 64 77 75 47 49 58 68 69 76 47 54 42 
gi|19703352|gb|NC_003454.1|NC_003454 Fusobacterium nucleatum subsp. nucleatum ATCC 25586, complete genome.:44321
368 338 122 171 158 111 52 47 110 130 48 50 40 32 19 31 60 65 3 43 
gi|19703352|gb|NC_003454.1|NC_003454 Fusobacterium nucleatum subsp. nucleatum ATCC 25586, complete genome.:1495361
457 316 157 69 210 138 86 23 130 117 49 20 92 29 21 15 26 32 0 11 
NC_000913:2066089
306 284 178 231 85 103 51 67 74 89 55 66 63 42 30 43 84 49 42 56 
gi|19703352|gb|NC_003454.1|NC_003454 Fusobacterium nucleatum subsp. nucleatum ATCC 25586, complete genome.:2148337
352 423 130 94 139 143 43 27 125 195 62 41 49 40 22 19 38 46 3 7 
gi|19703352|gb|NC_003454.1|NC_003454 Fusobacterium nucleatum subsp. nucleatum ATCC 25586, complete genome.:435732
319 434 90 156 123 136 29 31 115 188 47 84 32 31 14 13 50 78 0 28 
NC_000913:4606763
229 228 270 272 67 50 46 66 33 72 71 52 65 46 68 91 64 60 85 63 
NC_000913:1953470
216 264 234 285 42 78 49 47 43 81 60 80 43 60 50 81 88 44 75 78 
NC_000913:3556886
215 210 295 279 62 44 55 54 27 70 64 49 64 44 68 119 61 53 108 57 
NC_000913:2328090
207 237 245 310 47 59 52 49 37 68 64 68 34 54 49 108 89 56 80 85 
NC_000913:160015
232 268 243 256 69 62 52 49 45 90 65 68 59 48 53 83 59 68 73 56 
NC_000913:4512143
209 239 281 270 55 48 60 46 38 71 70 60 46 82 58 95 70 38 93 69 
gi|19703352|gb|NC_003454.1|NC_003454 Fusobacterium nucleatum subsp. nucleatum ATCC 25586, complete genome.:916975
258 437 96 208 72 117 27 42 112 181 50 94 16 42 18 20 57 98 1 52 
gi|19703352|gb|NC_003454.1|NC_003454 Fusobacterium nucleatum subsp. nucleatum ATCC 25586, complete genome.:620575
366 329 195 109 154 108 70 34 92 125 84 28 83 44 39 29 37 52 2 18 
NC_000913:2242174
216 243 276 264 46 66 60 44 49 71 65 58 54 68 55 99 66 39 96 63 
NC_000913:3771340
246 213 278 262 70 48 63 65 33 43 82 55 71 64 57 86 71 58 77 56 
gi|19703352|gb|NC_003454.1|NC_003454 Fusobacterium nucleatum subsp. nucleatum ATCC 25586, complete genome.:1333767
459 314 149 77 222 124 84 29 135 118 36 25 68 38 28 15 34 35 0 8 
gi|19703352|gb|NC_003454.1|NC_003454 Fusobacterium nucleatum subsp. nucleatum ATCC 25586, complete genome.:2041898
328 457 71 143 130 134 35 29 136 204 29 88 23 34 4 10 40 84 3 16 
gi|19703352|gb|NC_003454.1|NC_003454 Fusobacterium nucleatum subsp. nucleatum ATCC 25586, complete genome.:844825
353 369 161 116 138 120 59 36 111 159 65 34 50 47 36 28 55 43 1 17 
gi|19703352|gb|NC_003454.1|NC_003454 Fusobacterium nucleatum subsp. nucleatum ATCC 25586, complete genome.:1215624
375 345 169 110 157 106 77 35 97 156 55 37 79 39 33 18 41 44 4 21 
gi|19703352|gb|NC_003454.1|NC_003454 Fusobacterium nucleatum subsp. nucleatum ATCC 25586, complete genome.:690529
372 341 182 104 139 127 71 35 110 133 74 24 74 43 34 31 49 38 3 14 
NC_000913:1164224
274 257 228 240 83 79 52 60 50 76 68 63 71 46 45 66 70 56 63 51 
gi|19703352|gb|NC_003454.1|NC_003454 Fusobacterium nucleatum subsp. nucleatum ATCC 25586, complete genome.:1642299
316 411 108 164 117 112 45 42 107 189 46 69 29 40 16 23 64 70 1 29 
gi|19703352|gb|NC_003454.1|NC_003454 Fusobacterium nucleatum subsp. nucleatum ATCC 25586, complete genome.:844374
380 360 119 140 160 120 57 43 122 154 40 44 37 35 21 26 61 51 1 27 
NC_000913:986589
282 241 234 242 95 62 68 57 54 83 43 61 61 55 45 73 73 41 78 50 
gi|19703352|gb|NC_003454.1|NC_003454 Fusobacterium nucleatum subsp. nucleatum ATCC 25586, complete genome.:1992235
469 288 149 93 231 126 82 30 115 102 42 29 80 24 22 23 42 36 3 12 
gi|19703352|gb|NC_003454.1|NC_003454 Fusobacterium nucleatum subsp. nucleatum ATCC 25586, complete genome.:593531
293 409 116 181 94 109 52 38 101 179 50 79 28 47 11 30 70 73 3 35 
gi|19703352|gb|NC_003454.1|NC_003454 Fusobacterium nucleatum subsp. nucleatum ATCC 25586, complete genome.:307074
377 419 89 114 166 131 44 36 125 214 33 47 36 25 10 18 50 48 3 13 
NC_000913:1384806
237 246 294 222 76 65 53 43 33 70 97 46 78 63 68 85 50 48 76 48 
gi|19703352|gb|NC_003454.1|NC_003454 Fusobacterium nucleatum subsp. nucleatum ATCC 25586, complete genome.:1562462
398 316 189 96 178 113 78 29 99 121 68 28 80 42 42 25 41 40 1 14 
NC_000913:3270326
225 250 248 276 54 67 52 52 43 78 63 66 56 49 52 91 72 57 81 66 
NC_000913:2470530
206 257 261 275 50 51 43 62 22 87 73 75 62 61 64 74 73 57 81 64 
gi|19703352|gb|NC_003454.1|NC_003454 Fusobacterium nucleatum subsp. nucleatum ATCC 25586, complete genome.:486462
419 307 149 124 190 108 77 44 103 107 54 43 71 43 15 20 54 50 3 17 
NC_000913:4145361
223 242 286 248 64 53 66 40 44 78 75 45 49 64 62 111 66 47 84 51 
NC_000913:4983
275 257 227 240 92 88 46 49 54 71 61 71 58 39 55 75 71 58 66 45 
gi|19703352|gb|NC_003454.1|NC_003454 Fusobacterium nucleatum subsp. nucleatum ATCC 25586, complete genome.:1571112
345 399 98 157 142 122 41 40 105 183 38 73 37 33 16 12 61 61 3 32 
NC_000913:1698502
236 267 258 238 65 72 48 51 47 73 87 60 49 76 62 71 75 46 61 56 
gi|19703352|gb|NC_003454.1|NC_003454 Fusobacterium nucleatum subsp. nucleatum ATCC 25586, complete genome.:883952
341 384 107 167 115 127 54 45 123 172 32 57 27 29 18 33 76 56 3 32 
NC_000913:4256890
255 248 256 240 87 67 42 59 44 66 86 52 54 54 63 85 70 61 65 44 
NC_000913:4501650
305 327 217 150 105 95 62 43 89 121 78 39 56 56 61 44 56 54 16 24 
NC_000913:3145671
239 256 265 239 83 62 45 49 51 78 68 59 58 52 69 86 47 65 82 45 
gi|19703352|gb|NC_003454.1|NC_003454 Fusobacterium nucleatum subsp. nucleatum ATCC 25586, complete genome.:1037657
385 292 194 128 152 104 81 48 89 102 73 28 88 42 37 27 56 44 4 24 
NC_000913:2886888
194 251 269 285 39 53 51 51 31 84 56 80 54 69 60 86 70 45 102 68 
gi|19703352|gb|NC_003454.1|NC_003454 Fusobacterium nucleatum subsp. nucleatum ATCC 25586, complete genome.:1441070
428 261 191 119 191 98 93 46 96 82 63 20 81 39 34 37 60 42 1 16 
gi|19703352|gb|NC_003454.1|NC_003454 Fusobacterium nucleatum subsp. nucleatum ATCC 25586, complete genome.:2081722
329 342 185 143 101 99 73 56 104 135 65 38 60 48 45 32 65 60 1 17 
NC_000913:752987
270 253 248 228 77 72 59 62 54 79 59 61 64 61 64 59 75 42 65 46 
gi|19703352|gb|NC_003454.1|NC_003454 Fusobacterium nucleatum subsp. nucleatum ATCC 25586, complete genome.:651650
374 418 108 99 157 151 50 16 128 201 39 50 52 25 17 14 37 41 2 19 
gi|19703352|gb|NC_003454.1|NC_003454 Fusobacterium nucleatum subsp. nucleatum ATCC 25586, complete genome.:1766627
360 397 100 142 138 138 45 39 134 165 42 56 28 38 13 21 59 56 1 26 
gi|19703352|gb|NC_003454.1|NC_003454 Fusobacterium nucleatum subsp. nucleatum ATCC 25586, complete genome.:571501
271 394 145 189 83 110 36 42 100 150 76 68 33 49 32 31 56 84 1 48 
gi|19703352|gb|NC_003454.1|NC_003454 Fusobacterium nucleatum subsp. nucleatum ATCC 25586, complete genome.:243603
314 437 112 136 120 137 28 29 120 193 64 60 23 43 18 28 50 65 2 19 
gi|19703352|gb|NC_003454.1|NC_003454 Fusobacterium nucleatum subsp. nucleatum ATCC 25586, complete genome.:1150630
300 384 136 179 101 109 53 37 96 148 61 79 35 47 22 32 69 79 0 31 
NC_000913:3053018
268 236 245 250 81 62 71 54 39 60 68 69 61 64 48 72 87 50 59 54 
gi|19703352|gb|NC_003454.1|NC_003454 Fusobacterium nucleatum subsp. nucleatum ATCC 25586, complete genome.:1909669
348 323 155 173 136 101 67 44 100 115 54 54 52 37 28 38 60 70 5 38 
gi|19703352|gb|NC_003454.1|NC_003454 Fusobacterium nucleatum subsp. nucleatum ATCC 25586, complete genome.:586411
341 422 87 149 131 141 36 33 128 180 39 75 33 28 12 14 49 72 0 28 
gi|19703352|gb|NC_003454.1|NC_003454 Fusobacterium nucleatum subsp. nucleatum ATCC 25586, complete genome.:2021111
310 428 80 181 119 120 29 42 102 197 41 88 23 32 8 17 65 79 2 35 
gi|19703352|gb|NC_003454.1|NC_003454 Fusobacterium nucleatum subsp. nucleatum ATCC 25586, complete genome.:750037
414 302 186 97 186 115 88 25 116 102 50 34 72 43 41 30 40 43 6 8 
gi|19703352|gb|NC_003454.1|NC_003454 Fusobacterium nucleatum subsp. nucleatum ATCC 25586, complete genome.:352832
294 384 127 194 111 106 42 35 92 150 63 79 28 47 19 33 63 81 3 47 
NC_000913:4586213
213 255 280 251 62 58 51 42 35 76 73 71 53 76 65 86 63 46 91 51 
gi|19703352|gb|NC_003454.1|NC_003454 Fusobacterium nucleatum subsp. nucleatum ATCC 25586, complete genome.:462829
300 407 87 205 101 120 44 35 104 167 36 100 22 24 4 37 74 95 3 33 
gi|19703352|gb|NC_003454.1|NC_003454 Fusobacterium nucleatum subsp. nucleatum ATCC 25586, complete genome.:2137599
281 420 98 200 83 114 45 39 104 192 42 82 23 30 10 35 70 84 2 44 
NC_000913:3044713
210 222 276 291 40 63 57 50 32 64 62 64 54 57 64 101 84 39 93 75 
NC_000913:2946822
266 229 251 253 84 70 43 69 50 53 70 56 61 52 57 81 71 54 80 48 
NC_000913:546023
219 206 319 255 63 55 50 51 33 57 84 32 65 45 87 122 58 49 97 51 
NC_000913:3779925
217 245 248 289 51 60 45 61 38 83 60 64 48 55 53 92 79 48 90 72 
NC_000913:1027953
250 240 234 275 64 70 56 60 46 78 46 70 50 46 56 82 90 46 77 62 
gi|19703352|gb|NC_003454.1|NC_003454 Fusobacterium nucleatum subsp. nucleatum ATCC 25586, complete genome.:2102887
295 418 78 208 96 128 41 30 107 180 29 102 18 22 6 32 74 87 2 45 
gi|19703352|gb|NC_003454.1|NC_003454 Fusobacterium nucleatum subsp. nucleatum ATCC 25586, complete genome.:1831245
295 379 138 187 105 104 45 41 89 142 75 73 38 46 18 36 63 86 1 37 
gi|19703352|gb|NC_003454.1|NC_003454 Fusobacterium nucleatum subsp. nucleatum ATCC 25586, complete genome.:131541
340 348 132 179 119 106 59 56 107 128 53 60 50 42 20 20 63 73 0 43 
gi|19703352|gb|NC_003454.1|NC_003454 Fusobacterium nucleatum subsp. nucleatum ATCC 25586, complete genome.:527159
239 259 201 300 53 61 53 72 62 66 46 85 49 50 49 53 75 81 53 91 
gi|19703352|gb|NC_003454.1|NC_003454 Fusobacterium nucleatum subsp. nucleatum ATCC 25586, complete genome.:1003396
406 338 167 88 185 123 71 27 116 138 65 19 72 38 30 27 34 39 1 14 
NC_000913:2395362
210 213 278 298 49 48 55 58 24 56 72 61 49 62 64 103 87 47 88 76 
gi|19703352|gb|NC_003454.1|NC_003454 Fusobacterium nucleatum subsp. nucleatum ATCC 25586, complete genome.:1123731
407 278 192 122 169 103 93 42 89 102 54 33 89 33 42 28 61 40 3 18 
NC_000913:2582451
201 234 276 288 46 53 40 62 28 79 71 56 43 58 70 105 84 44 95 65 
NC_000913:1342342
293 254 227 225 100 86 57 50 61 69 57 67 60 47 53 67 72 52 59 42 
NC_000913:506262
242 253 263 241 73 75 60 34 44 83 73 53 50 54 64 95 74 41 67 59 
NC_000913:1165125
269 233 261 236 98 64 43 64 45 60 86 42 61 51 63 86 65 58 68 45 
NC_000913:522395
170 196 340 293 31 35 43 61 36 44 75 41 54 57 118 111 49 59 104 81 
gi|19703352|gb|NC_003454.1|NC_003454 Fusobacterium nucleatum subsp. nucleatum ATCC 25586, complete genome.:500172
383 348 153 115 164 129 61 29 104 134 63 47 73 34 28 18 41 52 1 21 
gi|19703352|gb|NC_003454.1|NC_003454 Fusobacterium nucleatum subsp. nucleatum ATCC 25586, complete genome.:675583
360 440 81 118 138 153 38 31 143 207 34 56 30 31 8 12 49 49 1 19 
gi|19703352|gb|NC_003454.1|NC_003454 Fusobacterium nucleatum subsp. nucleatum ATCC 25586, complete genome.:614588
302 368 181 148 99 105 54 44 101 157 76 34 42 44 48 47 60 62 3 23 
gi|19703352|gb|NC_003454.1|NC_003454 Fusobacterium nucleatum subsp. nucleatum ATCC 25586, complete genome.:1873749
304 442 79 174 98 121 33 52 119 206 32 85 24 29 12 14 63 87 2 22 
gi|19703352|gb|NC_003454.1|NC_003454 Fusobacterium nucleatum subsp. nucleatum ATCC 25586, complete genome.:1037297
375 290 206 128 135 108 93 39 93 98 63 36 83 45 44 34 64 39 6 19 
NC_000913:4285354
265 256 258 220 100 65 48 52 46 78 88 44 60 65 61 72 59 48 62 51 
NC_000913:1979509
220 259 236 284 51 67 48 54 43 78 71 67 45 57 46 88 82 56 71 75 
gi|19703352|gb|NC_003454.1|NC_003454 Fusobacterium nucleatum subsp. nucleatum ATCC 25586, complete genome.:791862
400 315 181 103 163 108 86 43 104 123 62 26 76 49 31 25 57 36 1 9 
NC_000913:1656908
282 221 238 258 104 79 31 68 48 47 67 59 67 39 58 74 64 56 81 57 
gi|19703352|gb|NC_003454.1|NC_003454 Fusobacterium nucleatum subsp. nucleatum ATCC 25586, complete genome.:1495796
479 309 149 62 232 141 82 24 125 120 44 20 92 21 23 13 29 27 1 5 
NC_000913:3480789
246 191 303 259 85 45 67 49 22 44 84 41 74 50 66 113 65 52 86 56 
NC_000913:3240791
221 244 252 282 43 66 58 54 37 71 68 68 55 57 47 93 86 49 80 67 
gi|19703352|gb|NC_003454.1|NC_003454 Fusobacterium nucleatum subsp. nucleatum ATCC 25586, complete genome.:106308
290 391 133 185 110 92 38 50 81 177 59 74 36 46 30 21 64 75 6 40 
NC_000913:2615987
255 221 232 291 71 62 59 63 39 62 50 70 60 52 33 87 85 44 90 72 
gi|19703352|gb|NC_003454.1|NC_003454 Fusobacterium nucleatum subsp. nucleatum ATCC 25586, complete genome.:1490635
410 320 162 107 173 136 70 31 112 114 62 32 80 28 29 25 44 43 1 19 
NC_000913:1326742
268 240 257 234 94 63 51 60 42 68 84 46 56 56 57 88 77 52 65 40 
NC_000913:586572
227 240 260 272 71 56 51 49 49 64 72 55 47 60 53 100 60 60 84 68 
NC_000913:1436633
224 229 279 267 66 53 54 51 34 82 58 55 47 48 80 104 77 46 87 57 
gi|19703352|gb|NC_003454.1|NC_003454 Fusobacterium nucleatum subsp. nucleatum ATCC 25586, complete genome.:997573
305 399 127 168 118 105 50 32 84 173 67 75 36 50 9 32 68 70 1 29 
NC_000913:1636638
298 302 180 219 101 89 56 52 62 122 56 62 56 37 30 57 78 54 39 48 
gi|19703352|gb|NC_003454.1|NC_003454 Fusobacterium nucleatum subsp. nucleatum ATCC 25586, complete genome.:2125330
254 437 110 198 59 100 41 54 98 207 60 72 40 35 6 29 57 94 3 44 
NC_000913:3186619
302 282 199 216 90 94 48 70 80 81 55 66 66 49 39 45 67 58 56 35 
NC_000913:848588
304 194 241 260 107 63 71 63 48 48 62 36 69 48 47 77 81 35 61 83 
NC_000913:2302754
205 235 248 311 44 55 38 68 39 66 65 65 46 53 54 95 76 61 91 83 
NC_000913:2072312
209 250 266 274 39 67 40 63 36 62 86 66 54 53 79 80 80 67 62 65 
NC_000913:2846617
250 174 273 302 63 50 76 61 29 49 56 40 53 38 54 128 105 37 88 72 
NC_000913:4154751
225 226 305 243 70 43 59 53 34 67 87 38 63 56 80 106 58 59 79 47 
gi|19703352|gb|NC_003454.1|NC_003454 Fusobacterium nucleatum subsp. nucleatum ATCC 25586, complete genome.:2086320
374 318 155 152 156 118 50 50 105 102 66 45 62 28 35 30 50 71 4 27 
gi|19703352|gb|NC_003454.1|NC_003454 Fusobacterium nucleatum subsp. nucleatum ATCC 25586, complete genome.:921181
289 449 81 180 79 123 38 49 123 219 30 77 28 27 10 16 58 81 3 38 
NC_000913:2254249
290 199 230 280 100 73 60 57 40 62 47 50 59 35 44 92 91 29 80 80 
NC_000913:2789285
221 179 306 293 74 46 42 59 27 43 68 41 62 47 77 120 58 43 118 74 
NC_000913:4508683
234 217 267 281 55 59 59 61 37 53 65 62 58 59 69 81 85 46 74 76 
NC_000913:3394714
229 242 247 281 58 66 48 57 40 67 61 74 61 56 47 83 69 53 91 68 
gi|19703352|gb|NC_003454.1|NC_003454 Fusobacterium nucleatum subsp. nucleatum ATCC 25586, complete genome.:370023
351 407 109 132 136 117 44 54 111 204 42 50 38 39 17 15 67 47 5 13 
gi|19703352|gb|NC_003454.1|NC_003454 Fusobacterium nucleatum subsp. nucleatum ATCC 25586, complete genome.:315096
300 392 97 210 103 112 42 43 99 152 45 96 25 37 8 27 72 92 2 44 
gi|19703352|gb|NC_003454.1|NC_003454 Fusobacterium nucleatum subsp. nucleatum ATCC 25586, complete genome.:864482
417 326 180 76 176 136 74 31 125 116 70 15 81 44 35 20 36 29 1 10 
NC_000913:4048835
323 205 270 201 131 61 80 51 42 53 67 43 87 49 62 72 63 42 62 34 
gi|19703352|gb|NC_003454.1|NC_003454 Fusobacterium nucleatum subsp. nucleatum ATCC 25586, complete genome.:837350
357 383 115 144 147 123 57 30 107 168 37 71 46 32 18 19 58 60 2 24 
gi|19703352|gb|NC_003454.1|NC_003454 Fusobacterium nucleatum subsp. nucleatum ATCC 25586, complete genome.:442137
433 266 189 111 210 102 80 41 74 86 77 29 101 32 29 27 47 47 3 14 
gi|19703352|gb|NC_003454.1|NC_003454 Fusobacterium nucleatum subsp. nucleatum ATCC 25586, complete genome.:1577294
361 418 81 139 148 149 34 30 133 178 33 74 29 26 12 14 51 65 2 21 
gi|19703352|gb|NC_003454.1|NC_003454 Fusobacterium nucleatum subsp. nucleatum ATCC 25586, complete genome.:1142748
296 463 101 139 105 119 50 22 110 229 41 83 34 41 8 18 47 74 2 16 
NC_000913:4369458
262 208 292 237 102 38 64 58 33 30 94 51 75 71 61 85 52 68 74 43 
NC_000913:2488364
274 271 208 246 82 90 42 60 56 86 73 56 43 56 37 72 93 39 56 58 
gi|19703352|gb|NC_003454.1|NC_003454 Fusobacterium nucleatum subsp. nucleatum ATCC 25586, complete genome.:211915
413 344 149 93 178 137 59 39 128 125 63 28 72 43 23 11 35 40 4 14 
NC_000913:3042588
241 228 263 267 64 61 51 65 50 62 71 45 67 52 52 92 60 52 89 66 
gi|19703352|gb|NC_003454.1|NC_003454 Fusobacterium nucleatum subsp. nucleatum ATCC 25586, complete genome.:136943
244 420 121 214 73 84 44 43 81 183 60 96 34 39 14 34 56 114 3 41 
NC_000913:3730199
274 264 251 210 86 88 39 61 55 78 83 48 77 53 64 57 56 44 66 44 
NC_000913:3807200
220 240 273 266 56 62 41 61 45 70 81 44 53 57 69 94 65 52 82 67 
gi|19703352|gb|NC_003454.1|NC_003454 Fusobacterium nucleatum subsp. nucleatum ATCC 25586, complete genome.:854654
317 427 107 148 110 116 50 41 109 206 47 65 41 37 9 20 56 69 1 22 
gi|19703352|gb|NC_003454.1|NC_003454 Fusobacterium nucleatum subsp. nucleatum ATCC 25586, complete genome.:1131086
402 323 160 114 168 119 89 26 113 120 37 53 66 44 27 23 56 40 6 12 
NC_000913:1411657
244 311 202 242 59 78 43 64 58 123 54 76 51 51 48 52 76 59 56 51 
gi|19703352|gb|NC_003454.1|NC_003454 Fusobacterium nucleatum subsp. nucleatum ATCC 25586, complete genome.:791954
408 310 170 111 167 114 82 45 105 116 61 28 76 44 26 24 59 36 1 15 
NC_000913:186722
215 226 293 265 48 58 54 55 30 62 73 61 54 66 67 106 83 40 99 43 
gi|19703352|gb|NC_003454.1|NC_003454 Fusobacterium nucleatum subsp. nucleatum ATCC 25586, complete genome.:151404
392 325 174 108 168 105 69 50 96 120 77 32 90 45 26 13 38 55 2 13 
NC_000913:4366547
255 272 240 232 69 83 57 46 60 101 70 41 54 46 55 85 71 42 59 60 
gi|19703352|gb|NC_003454.1|NC_003454 Fusobacterium nucleatum subsp. nucleatum ATCC 25586, complete genome.:1751578
417 302 179 101 188 123 66 40 106 95 77 24 81 38 35 25 42 46 1 12 
NC_000913:3893273
297 171 239 292 75 61 80 81 47 36 36 52 77 43 37 82 98 31 86 77 
NC_000913:1810566
339 313 161 186 119 111 62 47 93 111 48 61 52 42 28 39 74 49 23 40 
NC_000913:1185484
265 218 290 226 93 75 49 48 39 53 81 45 75 58 72 85 57 32 89 48 
gi|19703352|gb|NC_003454.1|NC_003454 Fusobacterium nucleatum subsp. nucleatum ATCC 25586, complete genome.:1778921
436 355 123 85 212 136 62 26 127 146 47 35 75 23 13 12 23 50 1 11 
gi|19703352|gb|NC_003454.1|NC_003454 Fusobacterium nucleatum subsp. nucleatum ATCC 25586, complete genome.:1148100
359 395 128 117 148 122 57 32 122 179 46 48 52 37 25 14 38 56 0 23 
gi|19703352|gb|NC_003454.1|NC_003454 Fusobacterium nucleatum subsp. nucleatum ATCC 25586, complete genome.:1117897
409 324 127 139 180 114 75 40 106 137 39 42 50 36 13 28 73 37 1 28 
NC_000913:4137071
210 249 266 274 47 59 58 46 42 76 75 56 46 58 53 109 75 56 79 64 
NC_000913:4628415
255 225 268 251 84 57 58 56 48 57 74 46 66 55 60 87 58 56 76 61 
gi|19703352|gb|NC_003454.1|NC_003454 Fusobacterium nucleatum subsp. nucleatum ATCC 25586, complete genome.:781487
448 314 160 77 211 129 84 24 121 114 50 29 89 31 25 15 28 39 1 9 
gi|19703352|gb|NC_003454.1|NC_003454 Fusobacterium nucleatum subsp. nucleatum ATCC 25586, complete genome.:2068209
405 341 154 99 183 126 62 34 124 125 62 30 65 42 30 17 32 49 0 18 
NC_000913:4119830
197 240 273 289 42 41 55 59 34 86 70 50 48 62 53 110 73 51 94 71 
gi|19703352|gb|NC_003454.1|NC_003454 Fusobacterium nucleatum subsp. nucleatum ATCC 25586, complete genome.:1507479
430 338 141 90 190 139 68 33 119 128 55 36 77 30 18 16 44 41 0 5 
gi|19703352|gb|NC_003454.1|NC_003454 Fusobacterium nucleatum subsp. nucleatum ATCC 25586, complete genome.:1114418
384 337 169 109 159 118 72 35 110 137 57 33 64 38 39 28 51 44 1 13 
NC_000913:4424448
271 292 236 200 85 83 58 45 66 91 69 66 61 77 44 54 59 42 64 35 
NC_000913:418330
208 311 243 237 61 69 33 45 63 117 72 59 32 62 65 84 51 64 73 49 
gi|19703352|gb|NC_003454.1|NC_003454 Fusobacterium nucleatum subsp. nucleatum ATCC 25586, complete genome.:793694
386 399 142 72 168 130 68 20 123 196 51 29 73 35 22 12 23 38 0 11 
NC_000913:2534633
264 251 224 260 78 78 48 60 50 76 61 64 52 46 48 78 83 51 68 58 
gi|19703352|gb|NC_003454.1|NC_003454 Fusobacterium nucleatum subsp. nucleatum ATCC 25586, complete genome.:1810012
443 304 163 89 204 127 81 31 112 111 51 30 80 34 29 20 47 32 2 8 
gi|19703352|gb|NC_003454.1|NC_003454 Fusobacterium nucleatum subsp. nucleatum ATCC 25586, complete genome.:1141715
311 418 103 167 105 126 44 36 116 177 48 77 35 39 10 19 55 77 1 34 
NC_000913:3704232
196 271 268 264 32 59 59 46 38 100 57 76 58 68 65 77 69 44 86 65 
gi|19703352|gb|NC_003454.1|NC_003454 Fusobacterium nucleatum subsp. nucleatum ATCC 25586, complete genome.:909156
322 393 103 181 113 122 46 41 111 156 40 86 31 38 15 19 67 77 2 35 
NC_000913:1946747
220 253 244 282 46 60 58 56 38 83 47 85 54 65 47 78 83 45 91 63 
gi|19703352|gb|NC_003454.1|NC_003454 Fusobacterium nucleatum subsp. nucleatum ATCC 25586, complete genome.:57717
351 313 227 108 146 91 87 27 84 116 80 33 79 60 53 35 42 45 8 13 
gi|19703352|gb|NC_003454.1|NC_003454 Fusobacterium nucleatum subsp. nucleatum ATCC 25586, complete genome.:1906121
346 354 125 174 125 120 47 54 122 120 57 55 38 43 14 30 61 71 7 35 
NC_000913:3051013
221 208 259 311 44 57 55 65 30 52 62 64 52 52 51 104 95 48 91 77 
gi|19703352|gb|NC_003454.1|NC_003454 Fusobacterium nucleatum subsp. nucleatum ATCC 25586, complete genome.:1875478
290 446 74 189 102 117 28 43 105 208 39 94 27 27 7 13 56 93 1 39 
gi|19703352|gb|NC_003454.1|NC_003454 Fusobacterium nucleatum subsp. nucleatum ATCC 25586, complete genome.:1023909
415 285 193 106 184 120 68 43 107 76 68 34 71 42 56 24 53 47 1 5 
NC_000913:4182768
253 221 277 248 90 47 54 62 37 47 80 57 69 73 60 75 57 54 83 54 
NC_000913:2366634
233 252 260 254 65 78 40 50 44 70 78 60 62 52 62 84 61 53 80 60 
NC_000913:3592115
269 165 258 307 79 52 74 64 30 47 37 51 59 37 51 111 102 29 95 81 
gi|19703352|gb|NC_003454.1|NC_003454 Fusobacterium nucleatum subsp. nucleatum ATCC 25586, complete genome.:997913
315 418 110 156 123 116 46 30 104 187 54 73 29 46 9 26 58 70 1 27 
gi|19703352|gb|NC_003454.1|NC_003454 Fusobacterium nucleatum subsp. nucleatum ATCC 25586, complete genome.:1559637
417 311 176 95 185 113 78 41 107 108 71 25 89 43 25 19 37 47 2 9 
NC_000913:1929751
227 221 261 290 53 43 65 66 37 72 53 59 53 56 63 89 84 51 79 76 
gi|19703352|gb|NC_003454.1|NC_003454 Fusobacterium nucleatum subsp. nucleatum ATCC 25586, complete genome.:855851
335 413 116 135 122 127 50 36 114 195 48 56 43 49 14 10 56 42 4 33 
gi|19703352|gb|NC_003454.1|NC_003454 Fusobacterium nucleatum subsp. nucleatum ATCC 25586, complete genome.:1909843
345 347 132 175 140 110 52 43 106 127 51 63 41 37 25 29 57 73 4 41 
NC_000913:2859909
233 237 272 257 69 66 44 54 41 66 71 59 59 61 72 80 64 44 84 65 
gi|19703352|gb|NC_003454.1|NC_003454 Fusobacterium nucleatum subsp. nucleatum ATCC 25586, complete genome.:1115616
337 377 165 120 129 125 50 33 112 150 73 42 55 40 40 30 42 62 1 15 
gi|19703352|gb|NC_003454.1|NC_003454 Fusobacterium nucleatum subsp. nucleatum ATCC 25586, complete genome.:1277327
328 409 110 152 117 124 56 31 115 182 41 71 34 40 12 24 62 63 1 26 
NC_000913:40125
265 203 254 277 60 65 74 66 41 54 51 57 64 53 61 76 100 31 68 78 
NC_000913:2273321
179 295 275 250 47 54 26 52 49 96 85 65 43 69 82 81 40 76 81 53 
NC_000913:2709348
231 238 263 267 61 76 43 51 50 57 75 56 56 53 63 91 64 52 81 70 
NC_000913:1171295
218 213 266 302 49 52 53 64 28 70 53 62 54 51 52 109 87 41 108 66 
gi|19703352|gb|NC_003454.1|NC_003454 Fusobacterium nucleatum subsp. nucleatum ATCC 25586, complete genome.:1342092
409 353 114 123 186 117 64 42 125 153 28 47 46 36 19 13 52 47 3 21 
gi|19703352|gb|NC_003454.1|NC_003454 Fusobacterium nucleatum subsp. nucleatum ATCC 25586, complete genome.:1226254
438 271 193 97 204 124 83 27 100 78 65 28 89 35 40 29 45 35 4 13 
gi|19703352|gb|NC_003454.1|NC_003454 Fusobacterium nucleatum subsp. nucleatum ATCC 25586, complete genome.:408645
309 460 83 147 103 134 39 33 141 211 32 76 26 31 10 16 39 84 2 22 
gi|19703352|gb|NC_003454.1|NC_003454 Fusobacterium nucleatum subsp. nucleatum ATCC 25586, complete genome.:982747
387 364 150 98 165 119 62 41 118 154 64 28 66 44 22 18 38 47 2 11 
NC_000913:1046579
251 223 247 278 69 66 55 61 49 58 60 56 48 54 64 81 85 45 69 79 
gi|19703352|gb|NC_003454.1|NC_003454 Fusobacterium nucleatum subsp. nucleatum ATCC 25586, complete genome.:221249
274 423 113 189 99 112 34 29 90 176 58 99 30 38 19 26 55 97 3 34 
NC_000913:495904
241 241 274 243 77 62 48 54 33 64 75 69 77 61 61 75 53 55 90 45 
gi|19703352|gb|NC_003454.1|NC_003454 Fusobacterium nucleatum subsp. nucleatum ATCC 25586, complete genome.:935791
336 410 150 103 119 136 52 29 124 183 59 44 45 46 37 22 49 45 1 8 
gi|19703352|gb|NC_003454.1|NC_003454 Fusobacterium nucleatum subsp. nucleatum ATCC 25586, complete genome.:1083037
432 308 163 96 197 127 76 32 119 102 60 27 70 47 26 20 45 33 1 17 
NC_000913:3720270
246 221 247 285 54 62 66 64 45 64 40 72 49 54 51 93 98 42 90 55 
gi|19703352|gb|NC_003454.1|NC_003454 Fusobacterium nucleatum subsp. nucleatum ATCC 25586, complete genome.:595588
330 405 131 133 135 111 48 36 112 199 51 43 36 31 32 32 47 64 0 22 
gi|19703352|gb|NC_003454.1|NC_003454 Fusobacterium nucleatum subsp. nucleatum ATCC 25586, complete genome.:626064
279 445 83 192 83 113 31 52 121 207 34 83 24 30 15 14 52 94 3 43 
gi|19703352|gb|NC_003454.1|NC_003454 Fusobacterium nucleatum subsp. nucleatum ATCC 25586, complete genome.:1962903
409 342 155 93 187 125 65 32 122 133 57 30 65 39 32 19 35 45 1 12 
NC_000913:123540
270 215 260 254 97 54 50 69 38 38 77 62 78 56 59 67 57 67 75 55 
NC_000913:3208711
260 225 262 252 96 52 56 56 32 67 68 58 70 58 47 87 62 48 91 51 
NC_000913:3503039
230 192 250 327 69 47 51 63 27 46 61 58 41 43 44 122 93 57 93 84 
NC_000913:3127125
241 243 240 275 71 81 43 46 32 70 65 76 52 50 50 88 85 42 83 65 
gi|19703352|gb|NC_003454.1|NC_003454 Fusobacterium nucleatum subsp. nucleatum ATCC 25586, complete genome.:1639136
318 378 107 196 107 112 40 59 104 148 49 77 37 33 13 24 70 85 5 36 
gi|19703352|gb|NC_003454.1|NC_003454 Fusobacterium nucleatum subsp. nucleatum ATCC 25586, complete genome.:1709583
391 294 200 114 171 113 78 29 94 100 68 32 76 45 51 28 49 37 3 25 
gi|19703352|gb|NC_003454.1|NC_003454 Fusobacterium nucleatum subsp. nucleatum ATCC 25586, complete genome.:999672
408 393 107 91 189 138 53 28 139 177 39 38 45 35 15 12 35 43 0 13 
gi|19703352|gb|NC_003454.1|NC_003454 Fusobacterium nucleatum subsp. nucleatum ATCC 25586, complete genome.:641503
401 445 59 94 197 159 18 27 146 211 32 56 21 25 8 5 36 51 1 6 
NC_000913:2062952
287 219 200 293 88 92 49 58 51 48 52 68 47 39 34 80 100 40 65 88 
gi|19703352|gb|NC_003454.1|NC_003454 Fusobacterium nucleatum subsp. nucleatum ATCC 25586, complete genome.:2073308
332 386 106 175 132 110 44 46 117 160 44 65 28 37 15 26 55 78 4 38 
gi|19703352|gb|NC_003454.1|NC_003454 Fusobacterium nucleatum subsp. nucleatum ATCC 25586, complete genome.:1658209
403 289 178 129 171 113 75 44 98 95 60 36 59 37 43 39 75 44 0 10 
NC_000913:2599699
172 292 280 255 46 69 27 30 32 97 95 68 46 49 81 104 48 77 77 53 
NC_000913:176670
257 219 242 281 77 73 43 64 47 53 60 59 55 53 56 78 78 40 82 81 
gi|19703352|gb|NC_003454.1|NC_003454 Fusobacterium nucleatum subsp. nucleatum ATCC 25586, complete genome.:1917497
341 418 99 141 150 119 40 32 110 199 45 64 37 36 13 13 44 64 1 32 
NC_000913:1870370
260 286 237 216 71 90 43 56 62 88 73 63 68 54 56 59 59 53 65 39 
gi|19703352|gb|NC_003454.1|NC_003454 Fusobacterium nucleatum subsp. nucleatum ATCC 25586, complete genome.:1435403
343 459 63 134 138 143 34 28 130 235 24 70 25 22 4 12 49 60 1 24 
NC_000913:3236768
175 288 277 259 34 68 31 42 35 81 99 73 57 65 72 83 49 74 75 61 
gi|19703352|gb|NC_003454.1|NC_003454 Fusobacterium nucleatum subsp. nucleatum ATCC 25586, complete genome.:1330595
294 394 116 195 99 88 65 42 87 179 38 90 28 44 11 33 80 82 2 31 
gi|19703352|gb|NC_003454.1|NC_003454 Fusobacterium nucleatum subsp. nucleatum ATCC 25586, complete genome.:563146
383 334 169 113 168 111 67 37 105 130 68 31 71 38 34 26 39 55 0 19 
NC_000913:4579477
204 231 263 301 53 50 43 58 30 61 63 77 34 65 65 99 87 55 92 67 
NC_000913:2036565
312 271 193 223 116 86 53 57 70 81 63 57 53 43 41 56 73 60 36 54 
NC_000913:4283867
202 220 269 308 39 46 54 63 38 65 47 70 47 67 65 90 78 42 103 85 
NC_000913:3971768
224 222 300 253 66 45 58 55 36 57 83 46 68 59 82 91 54 62 77 60 
NC_000913:1245230
195 276 271 257 43 58 52 42 42 108 64 62 40 72 69 90 70 38 86 63 
NC_000913:1715319
249 254 248 248 77 64 52 56 37 87 66 64 60 53 56 79 74 51 74 49 
gi|19703352|gb|NC_003454.1|NC_003454 Fusobacterium nucleatum subsp. nucleatum ATCC 25586, complete genome.:2001282
341 365 109 184 140 99 43 59 100 152 51 62 42 27 14 26 58 88 1 37 
gi|19703352|gb|NC_003454.1|NC_003454 Fusobacterium nucleatum subsp. nucleatum ATCC 25586, complete genome.:181493
322 433 89 155 130 125 30 37 105 194 48 86 36 28 8 17 51 86 3 15 
gi|19703352|gb|NC_003454.1|NC_003454 Fusobacterium nucleatum subsp. nucleatum ATCC 25586, complete genome.:173784
343 406 109 141 141 121 43 38 109 185 45 67 39 36 17 17 54 65 4 18 
gi|19703352|gb|NC_003454.1|NC_003454 Fusobacterium nucleatum subsp. nucleatum ATCC 25586, complete genome.:1092169
427 308 181 83 199 120 80 28 114 109 59 26 82 42 36 21 32 38 5 8 
gi|19703352|gb|NC_003454.1|NC_003454 Fusobacterium nucleatum subsp. nucleatum ATCC 25586, complete genome.:2137148
282 423 108 186 88 119 42 33 99 185 51 88 28 37 12 31 68 81 3 34 
NC_000913:2730008
219 261 227 292 42 57 56 64 35 95 46 85 66 52 38 71 76 58 86 72 
gi|19703352|gb|NC_003454.1|NC_003454 Fusobacterium nucleatum subsp. nucleatum ATCC 25586, complete genome.:76607
261 401 135 202 74 93 50 44 91 163 55 92 34 57 21 23 63 88 9 42 
NC_000913:4294350
229 266 242 262 73 59 52 45 45 96 58 67 48 51 52 91 63 60 80 59 
NC_000913:3466448
217 266 248 268 46 62 42 67 57 90 66 53 44 62 66 76 70 52 74 72 
NC_000913:1561814
233 257 256 253 52 73 56 52 42 88 66 61 67 45 58 86 72 51 76 54 
gi|19703352|gb|NC_003454.1|NC_003454 Fusobacterium nucleatum subsp. nucleatum ATCC 25586, complete genome.:1925955
295 424 102 178 108 110 32 45 108 198 49 69 27 35 15 25 53 80 6 39 
NC_000913:1396046
253 253 252 241 65 75 58 55 45 79 72 57 68 54 59 71 75 44 64 58 
gi|19703352|gb|NC_003454.1|NC_003454 Fusobacterium nucleatum subsp. nucleatum ATCC 25586, complete genome.:487457
340 370 118 171 110 126 59 45 121 140 46 63 41 41 12 24 68 63 1 39 
gi|19703352|gb|NC_003454.1|NC_003454 Fusobacterium nucleatum subsp. nucleatum ATCC 25586, complete genome.:1766216
339 388 102 170 123 124 47 45 112 161 44 71 29 40 11 22 75 63 0 32 
gi|19703352|gb|NC_003454.1|NC_003454 Fusobacterium nucleatum subsp. nucleatum ATCC 25586, complete genome.:625326
280 459 76 184 83 126 31 40 119 220 34 86 25 31 8 12 53 82 3 46 
NC_000913:1918894
255 232 264 248 91 49 52 63 37 79 70 46 68 50 63 83 58 55 79 56 
gi|19703352|gb|NC_003454.1|NC_003454 Fusobacterium nucleatum subsp. nucleatum ATCC 25586, complete genome.:1228703
427 291 201 80 183 129 91 24 107 94 64 26 99 36 44 22 38 32 2 8 
NC_000913:2298276
191 234 272 302 32 36 55 68 32 79 49 74 60 64 58 90 68 55 109 70 
gi|19703352|gb|NC_003454.1|NC_003454 Fusobacterium nucleatum subsp. nucleatum ATCC 25586, complete genome.:1440384
412 272 196 119 159 114 97 42 103 81 62 26 94 34 37 31 56 42 1 20 
NC_000913:95379
215 252 281 251 66 57 38 54 46 66 93 47 44 71 73 93 60 58 77 56 
NC_000913:703952
223 231 289 256 73 44 46 60 38 42 93 58 60 72 69 88 51 73 81 51 
gi|19703352|gb|NC_003454.1|NC_003454 Fusobacterium nucleatum subsp. nucleatum ATCC 25586, complete genome.:1169747
307 467 79 146 106 131 38 32 127 229 29 82 27 32 10 10 47 76 1 22 
gi|19703352|gb|NC_003454.1|NC_003454 Fusobacterium nucleatum subsp. nucleatum ATCC 25586, complete genome.:1013260
414 351 153 81 185 124 79 26 110 153 50 38 84 36 23 10 35 38 1 7 
NC_000913:1346499
223 281 256 239 63 59 57 44 39 113 70 59 55 53 61 87 66 55 69 49 
NC_000913:2656952
230 253 237 279 71 50 52 57 39 87 51 76 43 57 48 89 77 59 86 57 
gi|19703352|gb|NC_003454.1|NC_003454 Fusobacterium nucleatum subsp. nucleatum ATCC 25586, complete genome.:325311
310 440 96 153 102 141 35 32 135 179 51 75 27 36 8 25 47 84 1 21 
NC_000913:522503
157 177 354 311 22 30 43 62 32 30 76 39 55 58 120 121 48 60 115 88 
gi|19703352|gb|NC_003454.1|NC_003454 Fusobacterium nucleatum subsp. nucleatum ATCC 25586, complete genome.:241780
400 356 104 139 160 142 55 43 140 138 34 44 48 26 11 19 53 50 3 33 
NC_000913:4417174
249 306 218 226 71 80 40 58 45 116 80 65 51 70 50 47 82 39 49 56 
NC_000913:3903154
278 285 184 252 109 73 34 62 58 104 65 58 35 41 35 73 76 67 49 60 
NC_000913:2314646
251 244 219 285 62 77 53 59 55 60 53 76 59 46 33 81 75 61 79 70 
NC_000913:2474484
283 256 215 245 95 83 49 56 55 80 62 59 51 54 47 63 82 40 56 67 
NC_000913:949166
266 269 242 222 83 74 54 55 53 88 63 65 59 61 65 57 71 46 60 45 
NC_000913:987501
261 225 259 254 85 55 61 60 43 72 56 54 61 51 64 83 72 47 78 57 
NC_000913:435005
195 258 291 255 44 67 31 53 39 71 89 59 72 48 82 89 41 71 89 54 
NC_000913:1630942
356 274 170 199 145 100 47 64 69 92 56 57 57 38 37 38 86 44 30 39 
gi|19703352|gb|NC_003454.1|NC_003454 Fusobacterium nucleatum subsp. nucleatum ATCC 25586, complete genome.:2168838
326 382 114 177 110 121 48 47 117 153 51 61 37 32 7 38 63 76 8 30 
gi|19703352|gb|NC_003454.1|NC_003454 Fusobacterium nucleatum subsp. nucleatum ATCC 25586, complete genome.:1765240
342 420 86 151 143 125 37 37 107 202 35 76 34 29 11 12 58 63 3 27 
NC_000913:51804
228 229 273 269 57 64 51 56 38 68 65 58 57 61 70 85 75 36 87 71 
gi|19703352|gb|NC_003454.1|NC_003454 Fusobacterium nucleatum subsp. nucleatum ATCC 25586, complete genome.:1071141
446 315 157 81 234 107 80 25 110 127 44 34 71 45 29 12 32 35 4 10 
gi|19703352|gb|NC_003454.1|NC_003454 Fusobacterium nucleatum subsp. nucleatum ATCC 25586, complete genome.:712116
427 279 186 107 196 113 86 32 98 95 55 31 87 34 42 23 46 38 3 20 
NC_000913:2405441
262 239 243 255 91 67 44 60 43 64 71 61 60 50 59 74 68 57 69 61 
gi|19703352|gb|NC_003454.1|NC_003454 Fusobacterium nucleatum subsp. nucleatum ATCC 25586, complete genome.:1683004
330 414 78 177 130 120 34 46 113 181 38 82 22 30 6 20 65 83 0 29 
gi|19703352|gb|NC_003454.1|NC_003454 Fusobacterium nucleatum subsp. nucleatum ATCC 25586, complete genome.:649887
438 296 169 96 198 128 77 35 111 94 62 29 81 35 28 25 47 40 2 7 
NC_000913:1567385
289 205 243 262 82 73 75 59 46 62 52 45 67 42 56 78 94 28 61 79 
NC_000913:1862240
260 246 241 252 80 75 44 61 44 71 82 49 62 51 47 81 73 49 68 62 
NC_000913:1990244
276 223 222 278 86 66 50 74 42 73 55 53 54 43 47 78 94 41 70 73 
gi|19703352|gb|NC_003454.1|NC_003454 Fusobacterium nucleatum subsp. nucleatum ATCC 25586, complete genome.:572148
227 430 143 199 61 97 29 40 96 171 80 83 26 55 30 32 44 106 4 45 
NC_000913:1532819
232 245 258 264 65 68 44 55 36 78 72 59 50 60 59 89 80 39 83 62 
NC_000913:672195
217 241 255 286 50 49 64 54 45 78 45 73 38 71 61 85 84 43 85 74 
NC_000913:1960825
223 220 254 302 51 61 56 55 37 56 62 65 51 48 53 102 84 55 83 80 
gi|19703352|gb|NC_003454.1|NC_003454 Fusobacterium nucleatum subsp. nucleatum ATCC 25586, complete genome.:504422
412 333 151 103 197 122 63 30 109 126 54 44 71 30 33 17 36 54 1 12 
gi|19703352|gb|NC_003454.1|NC_003454 Fusobacterium nucleatum subsp. nucleatum ATCC 25586, complete genome.:1227321
419 313 178 89 198 117 77 27 101 119 65 28 82 37 34 25 38 40 2 9 
gi|19703352|gb|NC_003454.1|NC_003454 Fusobacterium nucleatum subsp. nucleatum ATCC 25586, complete genome.:323326
295 434 105 165 103 103 54 35 111 205 43 75 30 42 3 30 52 84 5 24 
NC_000913:3231887
264 282 222 231 76 82 55 51 55 107 62 58 57 53 48 64 77 39 57 58 
NC_000913:579198
242 317 247 193 76 75 49 42 54 113 89 61 62 75 59 51 51 54 49 39 
gi|19703352|gb|NC_003454.1|NC_003454 Fusobacterium nucleatum subsp. nucleatum ATCC 25586, complete genome.:1754496
302 415 109 173 98 118 47 39 109 191 48 67 30 36 11 32 65 71 3 34 
gi|19703352|gb|NC_003454.1|NC_003454 Fusobacterium nucleatum subsp. nucleatum ATCC 25586, complete genome.:1813153
432 325 172 70 200 129 82 21 113 125 57 30 83 49 30 10 36 22 3 9 
gi|19703352|gb|NC_003454.1|NC_003454 Fusobacterium nucleatum subsp. nucleatum ATCC 25586, complete genome.:1017404
446 296 177 80 212 139 61 34 105 100 68 23 87 32 47 11 41 26 1 12 
NC_000913:1193529
265 238 257 239 88 68 58 51 50 74 61 53 51 56 68 82 77 40 70 52 
NC_000913:4164354
275 204 292 228 90 48 73 64 50 46 65 43 75 49 92 76 61 60 62 45 
gi|19703352|gb|NC_003454.1|NC_003454 Fusobacterium nucleatum subsp. nucleatum ATCC 25586, complete genome.:1757379
400 374 106 119 175 139 52 34 129 163 35 47 48 28 18 12 48 44 1 26 
gi|19703352|gb|NC_003454.1|NC_003454 Fusobacterium nucleatum subsp. nucleatum ATCC 25586, complete genome.:1053681
486 266 175 71 229 121 103 33 131 81 30 23 91 38 39 7 34 26 3 8 
NC_000913:924593
274 260 250 215 92 54 60 68 60 88 61 51 56 68 72 54 66 51 57 41 
NC_000913:4633895
206 242 298 253 53 52 49 52 40 71 82 49 65 64 73 96 48 55 94 56 
gi|19703352|gb|NC_003454.1|NC_003454 Fusobacterium nucleatum subsp. nucleatum ATCC 25586, complete genome.:2031921
305 411 78 205 108 107 36 54 110 191 35 75 26 32 5 15 62 80 2 61 
NC_000913:3290437
220 250 252 277 62 59 51 48 48 89 55 58 33 57 57 105 77 46 89 65 
gi|19703352|gb|NC_003454.1|NC_003454 Fusobacterium nucleatum subsp. nucleatum ATCC 25586, complete genome.:327823
342 317 212 128 120 105 77 40 99 114 72 32 64 50 60 38 60 48 2 18 
gi|19703352|gb|NC_003454.1|NC_003454 Fusobacterium nucleatum subsp. nucleatum ATCC 25586, complete genome.:1705497
368 381 141 109 161 122 55 30 127 168 49 37 43 37 33 28 37 53 4 15 
gi|19703352|gb|NC_003454.1|NC_003454 Fusobacterium nucleatum subsp. nucleatum ATCC 25586, complete genome.:1127694
419 313 164 103 200 115 68 36 101 116 63 33 70 43 29 22 49 38 4 12 
gi|19703352|gb|NC_003454.1|NC_003454 Fusobacterium nucleatum subsp. nucleatum ATCC 25586, complete genome.:769971
450 305 161 83 210 130 82 28 120 104 55 26 90 31 22 18 30 40 2 11 
NC_000913:2229675
230 248 267 254 68 68 40 54 39 77 83 49 57 50 57 103 66 53 87 48 
NC_000913:1913376
280 257 206 256 96 74 44 66 51 87 57 62 49 50 34 73 83 46 71 56 
gi|19703352|gb|NC_003454.1|NC_003454 Fusobacterium nucleatum subsp. nucleatum ATCC 25586, complete genome.:2074413
374 318 109 198 145 112 54 63 123 106 40 49 29 33 11 36 78 66 4 50 
gi|19703352|gb|NC_003454.1|NC_003454 Fusobacterium nucleatum subsp. nucleatum ATCC 25586, complete genome.:920419
295 455 102 147 94 123 48 30 127 213 47 68 32 41 6 23 42 78 1 26 
gi|19703352|gb|NC_003454.1|NC_003454 Fusobacterium nucleatum subsp. nucleatum ATCC 25586, complete genome.:2160164
287 445 106 161 104 116 38 29 111 211 47 76 24 34 18 30 48 85 2 26 
NC_000913:3367578
208 197 270 324 53 52 52 51 30 43 69 55 44 53 46 127 81 48 103 92 
NC_000913:1797201
251 282 234 232 82 46 58 65 54 117 63 48 58 51 45 80 57 68 68 39 
NC_000913:2854559
257 238 231 273 77 71 47 62 42 75 60 61 58 35 53 85 79 57 72 65 
NC_000913:3458057
243 245 236 275 79 63 46 55 43 71 64 67 46 47 52 91 75 64 74 62 
gi|19703352|gb|NC_003454.1|NC_003454 Fusobacterium nucleatum subsp. nucleatum ATCC 25586, complete genome.:717439
382 292 220 105 154 103 89 36 94 89 77 32 82 64 50 24 52 36 4 13 
gi|19703352|gb|NC_003454.1|NC_003454 Fusobacterium nucleatum subsp. nucleatum ATCC 25586, complete genome.:1752514
387 375 123 114 170 125 53 39 114 166 47 48 58 28 22 15 45 56 1 12 
gi|19703352|gb|NC_003454.1|NC_003454 Fusobacterium nucleatum subsp. nucleatum ATCC 25586, complete genome.:516711
265 461 103 170 86 109 31 39 125 202 56 78 18 46 16 23 37 104 0 29 
gi|19703352|gb|NC_003454.1|NC_003454 Fusobacterium nucleatum subsp. nucleatum ATCC 25586, complete genome.:2155597
320 381 180 118 108 119 60 33 125 144 78 34 51 51 41 37 37 66 1 14 
NC_000913:894255
228 222 294 255 69 66 46 47 32 47 90 53 72 54 72 96 56 55 85 59 
NC_000913:724719
226 205 259 309 54 54 51 67 30 58 51 66 53 48 57 101 89 45 101 74 
NC_000913:3927810
245 257 240 257 67 64 61 53 40 88 63 66 51 49 51 89 87 56 65 49 
NC_000913:2359280
239 250 248 262 69 69 56 45 47 70 65 68 49 59 62 78 74 52 66 70 
gi|19703352|gb|NC_003454.1|NC_003454 Fusobacterium nucleatum subsp. nucleatum ATCC 25586, complete genome.:485425
394 295 186 124 168 97 83 46 99 102 64 30 74 43 38 31 53 52 2 17 
gi|19703352|gb|NC_003454.1|NC_003454 Fusobacterium nucleatum subsp. nucleatum ATCC 25586, complete genome.:1528495
313 432 86 168 116 135 33 29 116 192 39 85 22 27 13 24 59 78 1 30 
NC_000913:2861670
233 232 271 263 72 66 42 53 34 67 79 52 58 43 72 98 70 56 78 59 
NC_000913:731299
227 149 298 325 44 39 54 90 31 19 63 36 70 42 83 103 81 49 98 97 
NC_000913:3265740
329 308 177 185 125 105 49 50 77 111 66 54 61 48 31 37 66 44 31 44 
gi|19703352|gb|NC_003454.1|NC_003454 Fusobacterium nucleatum subsp. nucleatum ATCC 25586, complete genome.:106064
275 385 137 202 91 89 45 50 82 165 62 76 33 48 26 30 69 83 4 46 
gi|19703352|gb|NC_003454.1|NC_003454 Fusobacterium nucleatum subsp. nucleatum ATCC 25586, complete genome.:725293
340 323 219 117 121 114 71 34 98 123 82 20 67 50 63 39 54 37 2 24 
NC_000913:3824296
230 203 303 263 61 50 58 61 34 47 80 42 68 57 73 105 68 49 91 55 
NC_000913:427087
247 207 279 266 76 49 54 68 40 37 80 50 61 64 62 92 70 58 83 55 
gi|19703352|gb|NC_003454.1|NC_003454 Fusobacterium nucleatum subsp. nucleatum ATCC 25586, complete genome.:1095523
390 323 179 107 167 107 74 42 96 128 64 35 78 47 35 19 49 41 6 11 
NC_000913:1946021
222 246 246 285 49 58 61 54 41 72 60 73 52 59 39 96 80 58 86 61 
gi|19703352|gb|NC_003454.1|NC_003454 Fusobacterium nucleatum subsp. nucleatum ATCC 25586, complete genome.:1263771
420 303 176 100 182 109 94 35 103 115 54 31 82 45 26 23 54 33 2 11 
gi|19703352|gb|NC_003454.1|NC_003454 Fusobacterium nucleatum subsp. nucleatum ATCC 25586, complete genome.:285531
386 325 183 105 166 104 81 35 105 119 65 36 74 49 35 25 41 53 2 9 
NC_000913:3320060
246 248 233 272 78 51 52 65 46 87 60 55 45 48 51 89 76 62 70 64 
NC_000913:392504
260 236 248 255 72 46 40 102 53 44 80 59 64 60 60 64 70 86 69 30 
gi|19703352|gb|NC_003454.1|NC_003454 Fusobacterium nucleatum subsp. nucleatum ATCC 25586, complete genome.:1915257
367 364 143 125 162 119 59 27 100 163 50 51 56 33 32 22 48 50 2 25 
gi|19703352|gb|NC_003454.1|NC_003454 Fusobacterium nucleatum subsp. nucleatum ATCC 25586, complete genome.:202889
400 331 151 117 166 124 62 48 116 124 58 33 76 32 27 16 42 51 4 20 
NC_000913:2703619
221 235 269 274 42 54 60 65 48 71 52 64 59 65 58 87 72 45 98 59 
NC_000913:3478057
257 175 237 330 84 57 58 58 33 36 44 62 45 34 50 108 94 48 85 103 
NC_000913:3166192
278 254 226 241 92 67 57 62 65 73 61 55 45 66 53 62 77 47 55 62 
gi|19703352|gb|NC_003454.1|NC_003454 Fusobacterium nucleatum subsp. nucleatum ATCC 25586, complete genome.:523437
255 421 108 215 81 89 41 44 73 194 51 103 22 44 15 27 78 95 1 41 
gi|19703352|gb|NC_003454.1|NC_003454 Fusobacterium nucleatum subsp. nucleatum ATCC 25586, complete genome.:471383
325 413 101 160 119 113 38 55 124 194 41 54 27 35 19 20 56 70 3 31 
NC_000913:4581765
201 259 266 273 39 61 46 55 36 87 55 81 52 62 65 87 73 49 100 51 
NC_000913:4494382
289 250 245 215 101 75 64 49 66 61 69 54 61 63 53 68 62 51 58 44 
gi|19703352|gb|NC_003454.1|NC_003454 Fusobacterium nucleatum subsp. nucleatum ATCC 25586, complete genome.:1299415
320 408 89 182 116 118 40 46 113 177 37 81 25 30 11 23 66 83 1 32 
gi|19703352|gb|NC_003454.1|NC_003454 Fusobacterium nucleatum subsp. nucleatum ATCC 25586, complete genome.:459811
313 466 77 143 118 140 21 34 134 210 45 77 17 40 9 11 44 77 1 21 
gi|19703352|gb|NC_003454.1|NC_003454 Fusobacterium nucleatum subsp. nucleatum ATCC 25586, complete genome.:877976
419 268 193 119 172 115 78 54 105 66 68 29 69 50 45 29 72 38 2 7 
gi|19703352|gb|NC_003454.1|NC_003454 Fusobacterium nucleatum subsp. nucleatum ATCC 25586, complete genome.:2144733
368 349 169 113 140 125 74 29 105 136 65 43 73 45 26 25 50 43 4 16 
NC_000913:1189356
251 263 236 249 67 75 56 53 51 83 51 78 50 55 61 70 82 51 68 48 
NC_000913:4623465
235 197 298 269 80 53 54 48 28 35 88 46 64 47 74 113 63 62 81 63 
