# Supplementary material for: Unsupervised statistical clustering of environmental shotgun sequences
Source: BMC Bioinformatics. 2009 Oct 2;10:316. doi: 10.1186/1471-2105-10-316 (PMC2765972; doi:10.1186/1471-2105-10-316)
Supplement: Additional file 4 — LikelyBin version 0.1 archive. This archive contains the source and executable files for the binner application. [file 1471-2105-10-316-S4.ZIP › likelybin-0.1/FILES]

binner/
binner/AUTHORS
binner/c/
binner/c/Makefile
binner/c/mcmc-core.c
binner/c/mcmc-core.exe
binner/c/mcmc-core.h
binner/c/mcmc-mats.h
binner/c/mcmc-mats3.h
binner/c/mcmc-mats4.h
binner/c/mcmc-mats5.h
binner/c/test-input
binner/FILES
binner/INSTALL
binner/lib/
binner/lib/AKUtils.pm
binner/lib/MCUtils.pm
binner/logs/
binner/Makefile
binner/mats/
binner/mats/mats.m
binner/mats/mkmats.pl
binner/mats/nulls.pl
binner/mcmc.pl
binner/README
binner/test_binner.pl
binner/utils/
