# Supplementary material for: Unsupervised statistical clustering of environmental shotgun sequences
Source: BMC Bioinformatics. 2009 Oct 2;10:316. doi: 10.1186/1471-2105-10-316 (PMC2765972; doi:10.1186/1471-2105-10-316)
Supplement: Additional file 4 — LikelyBin version 0.1 archive. This archive contains the source and executable files for the binner application. [file 1471-2105-10-316-S4.ZIP › likelybin-0.1/INSTALL]

To compile the binner application, run "make".

To install the binner into a directory of your choice, copy the files "mcmc.pl"
and "c/mcmc-core" into a directory contained in your PATH. Optionally, also copy
the accessory script test_binner.pl.


To test the binner application, run "make test". The tests require the presence of the "test-data" directory, whose contents can be downloaded at our website:

http://ecotheory.biology.gatech.edu/likelybin/test-data.tar.gz

This archive must be unpacked into this directory.
