# Supplementary material for: Unsupervised statistical clustering of environmental shotgun sequences
Source: BMC Bioinformatics. 2009 Oct 2;10:316. doi: 10.1186/1471-2105-10-316 (PMC2765972; doi:10.1186/1471-2105-10-316)
Supplement: Additional file 4 — LikelyBin version 0.1 archive. This archive contains the source and executable files for the binner application. [file 1471-2105-10-316-S4.ZIP › likelybin-0.1/mats/nulls.pl]

$VAR1 = {'N1' => [['-0.5','-0.5','0.5','0.5']],'N3' => [['0.380982035004772','0.380982035004772','-0.380982035004772','-0.380982035004772','0.164523048555378','0.209313637658796','0.0316275177130375','-0.0244821689224384','0.197914434653551','0.164523048555377','-0.00543479482098495','0.0239793466168282','0.0239793466168285','-0.0244821689224382','-0.209246461717201','-0.171232750981961','-0.00543479482098506','0.0316275177130371','-0.197928296179623','-0.209246461717201','0.0772317109010282','0.0815879182096349','-0.0038342613891629','0.00953768083387727','0.055557473927705','0.0815879182096346','0.0394451958044368','0.032723049717017','0.0310480816474148','0.0412297244085466','-0.0147023649426818','-0.025947923400243','0.0212708728749026','0.0412297244085465','-0.0513013775650164','-0.0356813886408697','0.0607499349951011','0.0555574739277055','0.0423916693370056','0.0392153563937389','0.0607499349951007','0.0772317109010284','0.00574860864722726','0.0207927940120214','0.0274967076480905','0.0212708728749028','-0.0236921001723175','-0.03051027517166','0.0274967076480894','0.0310480816474142','-0.0115316250762157','-0.0230338176024612','0.0207927940120216','0.0327230497170174','0.00667568499933951','-0.0362121821115513','0.0392153563937391','0.00953768083387799','-0.037023024038503','-0.0362121821115503','-0.0230338176024605','-0.0356813886408699','-0.088401866711132','-0.062129388762737','-0.030510275171661','-0.0259479234002438','-0.0526451636473201','-0.0621293887627383','0.0057486086472284','0.0394451958044378','-0.0136055752341469','-0.0370230240385032','0.0423916693370061','-0.00383426138916202','-0.0136055752341473','0.00667568499934007','-0.0115316250762168','-0.051301377565018','-0.0824501298910695','-0.0526451636473213','-0.0236921001723178','-0.0147023649426821','-0.0824501298910677','-0.088401866711132'],['0.0234778572920761','0.0234778572920766','-0.0234778572920766','-0.0234778572920761','0.357488392478391','-0.31697318389877','-0.0365662656207184','0.0195289143331743','-0.326580343105302','0.35748839247839','0.0854683977630997','-0.0928985898441115','-0.0928985898441117','0.0195289143331744','0.14108380027117','-0.0911919820523084','0.0854683977630996','-0.0365662656207187','-0.213463789705627','0.14108380027117','0.224476808267423','-0.0161756032991843','0.129364595110067','0.0198225924000837','-0.127913701964865','-0.0161756032991843','-0.125715616424052','-0.0471682622106692','-0.0247882007117743','0.00683847652714036','0.0155380843411076','-0.0341546257771922','0.0375046174672875','0.00683847652714031','-0.0855066130102581','0.0606924333490042','-0.0414122758937851','-0.127913701964865','-0.112270774079483','-0.0449835911671692','-0.0414122758937852','0.224476808267423','0.188648411201641','-0.0142245510968887','0.0266900564044472','0.0375046174672875','0.0998627897146765','-0.0785890658233113','0.0266900564044471','-0.0247882007117744','-0.0860546224436872','-0.00874582309309702','-0.0142245510968886','-0.0471682622106693','-0.0197928512022583','-0.0117129253342952','-0.0449835911671692','0.0198225924000837','0.0564028384345552','-0.0117129253342951','-0.00874582309309692','0.0606924333490043','0.0384202424565769','0.0507169475586854','-0.0785890658233115','-0.0341546257771922','-0.0291652380104901','0.0507169475586854','0.188648411201641','-0.125715616424051','-0.0338672354490444','0.0564028384345552','-0.112270774079483','0.129364595110067','-0.0338672354490443','-0.0197928512022584','-0.0860546224436871','-0.0855066130102581','-0.0127373162411916','-0.0291652380104901','0.0998627897146765','0.0155380843411076','-0.0127373162411916','0.0384202424565771'],['0.0083610517296803','0.00836105172968042','-0.00836105172968041','-0.00836105172968031','0.0302730018342016','-0.0885208611314768','-0.0560421017906571','0.122651012817613','-0.0609838466907943','0.0302730018342016','0.0303017640251439','0.00877013256112932','0.0087701325611292','0.122651012817612','-0.239479653208697','0.0996974561002749','0.0303017640251438','-0.0560421017906568','0.25685893924453','-0.239479653208697','-0.0882937701691735','0.126726667267213','0.125070459785931','-0.133230355049768','0.0675477546115325','0.126726667267213','-0.221008206651962','-0.0617870763582596','-0.132221002755466','0.210275984457315','-0.118842251518288','-0.0152548319742185','-0.121667547812657','0.210275984457315','0.0348474221376764','-0.000804845964721758','-0.0463779472210126','0.0675477546115326','-0.178795040039305','0.0966413859579906','-0.0463779472210126','-0.0882937701691734','0.124501733476254','0.0404429857481337','0.119481623211184','-0.121667547812657','-0.0305366507394641','0.0630243393660814','0.119481623211183','-0.132221002755466','0.0909176321711865','-0.0694081200657748','0.0404429857481338','-0.0617870763582599','-0.118671563262605','0.14878578643386','0.0966413859579908','-0.133230355049768','0.01045419547553','0.14878578643386','-0.0694081200657748','-0.000804845964721818','-0.10113289149427','-0.0681337956839307','0.0630243393660815','-0.0152548319742184','0.120061744392343','-0.0681337956839309','0.124501733476254','-0.221008206651962','0.116354041725322','0.0104541954755299','-0.178795040039305','0.125070459785931','0.116354041725323','-0.118671563262605','0.0909176321711862','0.0348474221376764','0.0110321405433246','0.120061744392343','-0.0305366507394643','-0.118842251518288','0.0110321405433247','-0.10113289149427'],['-0.011710515606374','-0.0117105156063741','0.0117105156063738','0.0117105156063743','0.161216575893106','-0.0215836091932245','0.0504778025222216','-0.201821284828477','-0.115951344643675','0.161216575893105','-0.208624006269591','0.151648259413786','0.151648259413786','-0.201821284828476','-0.00373783039771748','0.0656213714187819','-0.208624006269591','0.0504778025222215','0.173594549751461','-0.00373783039771725','0.0491241760692692','0.0780784059616145','-0.0873335235171677','0.121347517379389','-0.144205440992423','0.0780784059616144','-0.139092866734287','0.183636292571871','0.0487189670437894','-0.0541531957258407','0.0392322165260105','0.0166798146782625','-0.159435951156397','-0.0541531957258408','-0.0658968731011653','0.0776647351549267','-0.0465983397898284','-0.144205440992423','0.172620182985094','-0.0977677468465178','-0.0465983397898284','0.0491241760692689','0.00244684705858231','0.156243892555082','-0.0820093073520343','-0.159435951156397','0.000702629950815577','0.0321186222880246','-0.0820093073520339','0.0487189670437892','0.0951409580345209','0.08979764168751','0.156243892555082','0.183636292571871','-0.153389467971715','-0.0348424577414518','-0.0977677468465176','0.121347517379389','-0.190558597619896','-0.0348424577414515','0.0897976416875101','0.0776647351549264','-0.0940700217910001','-0.0771301854491538','0.0321186222880245','0.0166798146782624','0.0939531199016487','-0.0771301854491539','0.00244684705858241','-0.139092866734287','0.11858061102601','-0.190558597619896','0.172620182985094','-0.0873335235171677','0.11858061102601','-0.153389467971715','0.0951409580345207','-0.0658968731011654','0.0503973449164568','0.0939531199016486','0.000702629950815544','0.0392322165260104','0.0503973449164569','-0.0940700217910002'],['0.00769153049449721','0.0076915304944969','-0.00769153049449709','-0.00769153049449703','0.0128686062586021','0.255709516020334','-0.243852066091496','-0.0170345256929434','-0.160559080011926','0.012868606258602','0.143526749670762','0.0118552545770592','0.0118552545770591','-0.0170345256929433','0.0256486116485869','-0.0281608710271998','0.143526749670762','-0.243852066091496','0.0669851742776499','0.0256486116485869','-0.0715318955940905','0.249588798246169','-0.0705034043241522','-0.0946848920693244','-0.197892407003046','0.249588798246169','0.0522544336075596','0.151758691169652','0.0503334198545813','-0.201765011104869','0.0222883821061524','-0.114708856947361','0.0532934527833174','-0.201765011104869','0.225000772448649','-0.0935637398200413','0.0034760859534731','-0.197892407003047','-0.069450412971286','0.103307654008933','0.00347608595347311','-0.0715318955940906','0.129202650099843','-0.0482782342006238','-0.0414395308841655','0.0532934527833174','0.0467492305789291','0.084923597192681','-0.0414395308841654','0.0503334198545814','-0.0579475716595579','0.0609089372662012','-0.0482782342006238','0.151758691169652','-0.0848348893287313','-0.00679031306323746','0.103307654008933','-0.0946848920693243','-0.0188669745693147','-0.00679031306323727','0.0609089372662014','-0.0935637398200415','0.114157457868919','-0.055854043666492','0.0849235971926809','-0.114708856947361','0.0574784323939716','-0.055854043666492','0.129202650099843','0.0522544336075599','-0.019063359467326','-0.0188669745693147','-0.0694504129712861','-0.0705034043241523','-0.0190633594673262','-0.0848348893287315','-0.057947571659558','0.22500077244865','-0.157546458905413','0.0574784323939716','0.0467492305789292','0.0222883821061523','-0.157546458905413','0.114157457868919'],['-0.0100020453614488','-0.0100020453614487','0.0100020453614487','0.0100020453614489','0.0204796548872528','0.0231899741346555','0.0908573791181998','-0.144529053501557','-0.244095363025547','0.0204796548872526','-0.0676159534970153','0.28122961627386','0.281229616273861','-0.144529053501557','-0.0182033673701512','-0.108495150040704','-0.0676159534970153','0.0908573791182','0.0049639871104154','-0.0182033673701512','-0.0847441666310648','0.092171712600814','0.195720565684123','-0.18266845676662','-0.125387802544586','0.092171712600814','0.119769580924109','-0.0633635168456811','0.0765565602033711','0.000704416843219431','-0.0348555751248273','0.0484519771964368','-0.119113201615335','0.00070441684321927','-0.0124622524655777','-0.0136580162638637','0.0841227654880637','-0.125387802544587','-0.114011501196858','-0.0888188247721661','0.0841227654880638','-0.0847441666310647','-0.133779579357446','0.1548806353877','0.161910449026938','-0.119113201615335','-0.0438370406152356','-0.0665761602933825','0.161910449026938','0.076556560203371','0.0403667346769495','0.002395872366602','0.154880635387699','-0.0633635168456811','0.192094893011932','-0.00238239528008937','-0.088818824772166','-0.182668456766619','0.129340623317318','-0.00238239528008942','0.00239587236660228','-0.0136580162638638','0.0782998713736377','-0.0852410948465272','-0.0665761602933824','0.0484519771964368','-0.00512987209723075','-0.0852410948465272','-0.133779579357446','0.119769580924109','-0.182946578380997','0.129340623317318','-0.114011501196858','0.195720565684123','-0.182946578380997','0.192094893011932','0.0403667346769496','-0.0124622524655779','-0.0178106230037257','-0.00512987209723074','-0.0438370406152357','-0.0348555751248273','-0.0178106230037256','0.0782998713736377'],['-0.0146907363315825','-0.0146907363315824','0.0146907363315824','0.0146907363315825','0.00807503701896057','-0.0894785806745601','0.115554632967443','-0.0488418256434258','0.100745288522511','0.00807503701896062','-0.181255647337133','0.0577445854640794','0.0577445854640795','-0.0488418256434257','-0.00698575653153987','0.0127737330424686','-0.181255647337133','0.115554632967443','0.0873775072328126','-0.00698575653153986','0.0568774825303443','0.0337114083561252','0.0136360809503222','-0.096149934817831','-0.0257834678616256','0.0337114083561252','-0.154908474852117','0.0575019536830568','0.162843779634711','-0.0484065525682249','0.129908671155561','-0.128791265254604','0.0323375723829258','-0.0484065525682248','0.0562424676357117','-0.0890153130938386','0.214203705953404','-0.0257834678616255','-0.178990823234158','0.0913158736648902','0.214203705953404','0.0568774825303442','-0.0194025883209643','-0.243603563143823','-0.0696800915871179','0.032337572382926','0.0239568824408339','-0.167870010573775','-0.0696800915871178','0.162843779634711','0.0319745011565593','-0.0673936037400728','-0.243603563143823','0.0575019536830567','0.176202238247898','0.0676439566769471','0.0913158736648904','-0.0961499348178311','-0.111651721167432','0.0676439566769472','-0.0673936037400727','-0.0890153130938386','-0.086626066103499','0.23604922640587','-0.167870010573775','-0.128791265254604','0.0733857824649772','0.236049226405871','-0.0194025883209641','-0.154908474852117','0.10470713700338','-0.111651721167432','-0.178990823234158','0.0136360809503222','0.10470713700338','0.176202238247898','0.0319745011565593','0.0562424676357118','-0.0742252440244356','0.0733857824649771','0.0239568824408339','0.129908671155561','-0.0742252440244358','-0.0866260661034988'],['0.00885733459273803','0.00885733459273809','-0.00885733459273806','-0.00885733459273805','-0.00883641310155475','-0.0367626020261001','0.100315434156222','-0.0458590844358289','-0.0185248755959142','-0.0088364131015544','0.0823997600929621','-0.0461811368027553','-0.0461811368027552','-0.0458590844358289','-0.0395322631829103','0.122715149828756','0.082399760092962','0.100315434156222','-0.152040265659012','-0.0395322631829102','-0.0258417822390475','0.00797671169006158','0.0844223376788239','-0.0753936802313926','-0.0622179864470938','0.00797671169006149','-0.00745354879573342','0.0249322215266658','-0.0685456747357267','-0.0310220200926219','0.0777203952020296','0.122162733782541','-0.145261039894212','-0.031022020092622','0.0987817982319505','0.0316421773190549','0.236589677739905','-0.0622179864470938','0.0206098025761046','-0.213506369464829','0.236589677739905','-0.0258417822390473','0.00231003348152626','-0.221894342083938','-0.0715632768608898','-0.145261039894212','0.0410894340885474','0.258134642759516','-0.0715632768608896','-0.0685456747357269','-0.091982777458231','0.185910592252092','-0.221894342083938','0.0249322215266655','-0.034349270522115','0.185130254276632','-0.21350636946483','-0.0753936802313925','0.0579107109837613','0.185130254276632','0.185910592252092','0.031642177319055','-0.182948680024172','-0.0741363527298851','0.258134642759517','0.122162733782541','-0.183445873983416','-0.0741363527298852','0.00231003348152625','-0.00745354879573344','0.0296325644234082','0.057910710983761','0.0206098025761046','0.084422337678824','0.0296325644234082','-0.0343492705221149','-0.0919827774582311','0.0987817982319505','0.0246065875506846','-0.183445873983416','0.0410894340885476','0.0777203952020295','0.0246065875506848','-0.182948680024172'],['-0.0111043582524766','-0.0111043582524766','0.0111043582524767','0.0111043582524765','-0.132308715179996','-0.0415390812686305','0.130808060585394','0.0319353776107561','-0.0326854620918359','-0.132308715179996','0.106557541153327','0.0473322778660284','0.0473322778660285','0.0319353776107559','0.017440030033453','-0.0856033272577612','0.106557541153327','0.130808060585394','-0.243701273519699','0.017440030033453','-0.114982145094856','-0.0393806539131485','0.00189845544136648','0.0201556283866415','-0.00315082700319584','-0.0393806539131484','0.037228416861113','-0.0362360172133991','0.100496065752969','0.0416789634284385','0.153303807421942','-0.164670776017955','-0.0870228177734529','0.0416789634284383','-0.150051924215671','0.227331156171442','-0.0475219753070665','-0.00315082700319574','0.068917592921701','-0.0509302527032747','-0.0475219753070664','-0.114982145094856','0.0768440182507411','-0.046648613028815','0.0180641947391966','-0.0870228177734531','0.116171352246336','0.0593448119412477','0.0180641947391967','0.100496065752969','0.0815912198928369','-0.152819202518974','-0.0466486130288151','-0.0362360172133992','-0.0121428052450243','0.142359713353267','-0.0509302527032748','0.0201556283866415','-0.0796497114258777','0.142359713353267','-0.152819202518974','0.227331156171442','0.0773803152449909','-0.134452238864006','0.0593448119412477','-0.164670776017954','0.154174875682951','-0.134452238864006','0.0768440182507408','0.037228416861113','0.0721348174673509','-0.0796497114258773','0.0689175929217011','0.00189845544136654','0.0721348174673509','-0.0121428052450242','0.081591219892837','-0.150051924215671','-0.329415444879816','0.154174875682951','0.116171352246336','0.153303807421942','-0.329415444879816','0.0773803152449909'],['0.00804271233767814','0.00804271233767817','-0.00804271233767818','-0.00804271233767815','0.122820499957176','0.0959149858040603','-0.0624992757904611','-0.148193497633097','0.192920062072695','0.122820499957176','-0.147256504068364','-0.160441345623829','-0.160441345623829','-0.148193497633097','0.09375983630535','0.206832294613897','-0.147256504068364','-0.0624992757904615','0.107953231215798','0.0937598363053501','0.0836016994867318','-0.0394839936772744','0.239720039404498','-0.16101724525678','0.12255507078186','-0.0394839936772744','0.100746950649036','-0.087903041949562','-0.114243281187535','0.0180369861633181','0.105328168257871','-0.071621149024116','-0.0347351911230055','0.0180369861633179','-0.0381542190482667','-0.0933410736251424','0.0379256197004228','0.12255507078186','0.0739774942277436','-0.0415381226373311','0.0379256197004226','0.0836016994867318','-0.00885951972090704','0.0101527004909283','-0.139571221148136','-0.0347351911230055','-0.0380347409156055','0.065084649118383','-0.139571221148136','-0.114243281187535','0.0873106324597224','0.0060625242521195','0.0101527004909282','-0.0879030419495624','-0.159901362719004','0.0772103585538088','-0.0415381226373311','-0.16101724525678','-0.0228484882927941','0.0772103585538087','0.00606252425211933','-0.0933410736251424','0.142710137966973','0.0383282477113999','0.065084649118383','-0.0716211490241159','0.175040546808231','0.0383282477114','-0.00885951972090688','0.100746950649036','-0.216295446703699','-0.0228484882927943','0.0739774942277434','0.239720039404498','-0.216295446703699','-0.159901362719004','0.0873106324597223','-0.0381542190482667','-0.116243729003889','0.175040546808231','-0.0380347409156056','0.105328168257872','-0.116243729003889','0.142710137966973'],['-0.00154286046157774','-0.00154286046157744','0.00154286046157749','0.00154286046157769','0.0124402891902113','-0.272896444387492','0.179488446699397','0.0794248480363067','0.0309255090877356','0.0124402891902115','-0.0163460636156125','-0.0285625951239118','-0.0285625951239118','0.0794248480363065','-0.125180784778068','0.0758613923272508','-0.0163460636156128','0.179488446699397','-0.0364187378441384','-0.125180784778068','-0.126057151950757','-0.126377690154768','0.203720949138612','0.0611541821571238','-0.258149922932483','-0.126377690154768','0.0916376105561351','0.0199935581436233','0.052655987338774','-0.00534040639735985','-0.0185331024875646','0.150705968245547','0.199710963098514','-0.00534040639735983','-0.00323633336225889','-0.111709375302589','0.0481211953930353','-0.258149922932482','0.00703454478653781','0.233919691840645','0.0481211953930349','-0.126057151950757','0.0640528001974313','0.0263234455505015','-0.111767324012647','0.199710963098514','-0.162026222644635','0.0577365199431552','-0.111767324012647','0.0526559873387739','-0.0150903466236729','0.0456390881736345','0.0263234455505012','0.0199935581436235','-0.0382343736453389','-0.0366452251726977','0.233919691840645','0.0611541821571236','-0.179003800788764','-0.0366452251726979','0.0456390881736344','-0.111709375302589','0.0892472135908286','-0.148357711239942','0.0577365199431551','0.150705968245547','0.0157766153784911','-0.148357711239943','0.0640528001974313','0.0916376105561346','0.00696732641958556','-0.179003800788764','0.00703454478653795','0.203720949138613','0.00696732641958558','-0.0382343736453388','-0.0150903466236729','-0.00323633336225867','-0.0338686732366979','0.0157766153784909','-0.162026222644634','-0.0185331024875646','-0.0338686732366978','0.0892472135908286'],['-0.0106604342497989','-0.010660434249799','0.0106604342497989','0.010660434249799','0.00142477303397728','0.17143638099926','-0.0647379695150054','-0.118783618768031','-0.104270441231319','0.00142477303397749','0.0906107124136163','0.00157452153392667','0.00157452153392659','-0.118783618768031','-0.0553756794797957','0.183245210963699','0.0906107124136163','-0.0647379695150056','0.0401633708309839','-0.0553756794797958','0.0950431168188606','-0.0854869405676287','-0.0695543844483447','0.0614229812310899','-0.037803347960802','-0.0854869405676286','0.135721050026906','0.159005619500785','-0.00733190378032889','0.12549667424998','-0.296362706653361','0.113459966668705','0.0243735757632093','0.12549667424998','-0.211296072392202','-0.0573577963890179','0.122190965478509','-0.0378033479608019','-0.0655375049407063','-0.12312055380832','0.122190965478509','0.0950431168188607','0.0450259099168101','-0.260835219180202','0.0705911009424019','0.0243735757632093','0.0540496748765982','-0.0584036391685929','0.0705911009424017','-0.00733190378032901','-0.00389198861696468','-0.0577926870111814','-0.260835219180203','0.159005619500785','0.0549775373551236','0.0484265838582198','-0.12312055380832','0.06142298123109','-0.105512630049021','0.04842658385822','-0.0577926870111816','-0.0573577963890177','0.125562936716587','-0.065788132796184','-0.058403639168593','0.113459966668705','0.193977016259771','-0.065788132796184','0.0450259099168099','0.135721050026906','0.0153763825189217','-0.105512630049021','-0.0655375049407064','-0.0695543844483449','0.0153763825189218','0.0549775373551237','-0.00389198861696475','-0.211296072392202','0.0613744155803796','0.193977016259771','0.0540496748765983','-0.296362706653361','0.0613744155803794','0.125562936716587'],['-0.00470960832872013','-0.00470960832872006','0.00470960832872019','0.00470960832872001','-0.0473584348367174','0.0946241722303617','0.0699966236172624','-0.121971969339627','-0.109679299820179','-0.0473584348367173','0.0143876817713786','0.137940444556797','0.137940444556797','-0.121971969339627','0.0577948300422171','-0.0690536969306672','0.0143876817713785','0.0699966236172626','-0.137469527102138','0.0577948300422169','0.0411424099208116','-0.0741734746280235','0.0415303367415091','-0.0558577068710145','0.165256135131738','-0.0741734746280236','0.0960157501251291','-0.0924742383984821','0.0279568414042476','0.0515203526810529','-0.0203508127228293','0.0108702422547912','-0.0402626532115903','0.0515203526810529','0.0864863824410157','-0.219716051250105','-0.254381932402746','0.165256135131739','-0.041696969085499','0.0211434665363275','-0.254381932402746','0.0411424099208117','0.124643698412763','0.0412373892324533','0.0592249541500315','-0.0402626532115901','0.0483267827694219','-0.0529014019364846','0.0592249541500316','0.0279568414042476','-0.12899603870771','0.179754687710228','0.0412373892324533','-0.0924742383984822','-0.0314417672289992','0.220619060951825','0.0211434665363277','-0.0558577068710146','-0.307876789956765','0.220619060951825','0.179754687710228','-0.219716051250105','0.0184246654267958','0.0793315281552983','-0.0529014019364846','0.0108702422547911','-0.106354065404272','0.0793315281552984','0.124643698412764','0.096015750125129','0.101605023190251','-0.307876789956765','-0.041696969085499','0.0415303367415093','0.101605023190251','-0.0314417672289992','-0.12899603870771','0.0864863824410155','0.0113941945688286','-0.106354065404272','0.0483267827694217','-0.0203508127228291','0.0113941945688285','0.0184246654267959'],['0.0155962533946909','0.0155962533946906','-0.0155962533946907','-0.0155962533946909','-0.0526986972804852','0.163425032732271','-0.0657638476974476','-0.0293662343596473','0.119471974258274','-0.0526986972804852','-0.0537706963613673','0.00259367277826888','0.00259367277826908','-0.0293662343596475','0.250083991463554','-0.238907683276866','-0.0537706963613673','-0.0657638476974476','-0.14614570079943','0.250083991463554','-0.259858742574652','0.0466576648182159','0.174553392062055','-0.0140510115861039','0.0707389423710755','0.0466576648182158','-0.111250194722237','0.157278620265216','-0.0576306276929025','0.0365286026012467','-0.0395636240853057','-0.00509819852048588','0.0311214169918705','0.0365286026012467','-0.197092962952856','0.100076709000091','0.161599030953962','0.0707389423710755','-0.171453279935641','0.0585872808688779','0.161599030953962','-0.259858742574652','0.0189676464505907','0.0265933678896139','-0.0527654891681273','0.0311214169918706','0.038052486002997','-0.0701791101881076','-0.0527654891681273','-0.0576306276929024','0.0469619979521633','0.0660277916871354','0.026593367889614','0.157278620265216','-0.163733291353539','-0.0175450240230226','0.058587280868878','-0.0140510115861039','-0.0563574796193992','-0.0175450240230227','0.0660277916871353','0.100076709000092','0.106505750075245','-0.0225262592989187','-0.0701791101881075','-0.005098198520486','-0.141104115269354','-0.0225262592989186','0.0189676464505905','-0.111250194722236','0.0948693315296776','-0.0563574796193988','-0.171453279935641','0.174553392062055','0.0948693315296777','-0.163733291353539','0.0469619979521635','-0.197092962952856','0.145089379470617','-0.141104115269354','0.038052486002997','-0.039563624085306','0.145089379470617','0.106505750075245'],['-0.00705690649241591','-0.00705690649241598','0.00705690649241592','0.00705690649241597','-0.0207268807186368','0.0843318543047669','-0.00744812472813912','-0.0632137553504068','0.0111437899553792','-0.0207268807186369','0.0546736020900908','-0.0521474178192489','-0.0521474178192488','-0.0632137553504069','-0.0273830538539009','0.149801133515973','0.0546736020900906','-0.00744812472813899','-0.0127855170156349','-0.0273830538539009','0.0416531666474847','0.0261166025458753','0.0802317312941468','-0.168728381206144','0.0553511291109517','0.0261166025458752','0.0968453178211411','-0.0939811951732012','0.232668385901064','-0.142237718148381','-0.0713327625232986','-0.0265460299575224','0.0254815650504736','-0.142237718148381','-0.166296633571068','0.219839031318569','-0.0955510241238364','0.0553511291109519','-0.113893446934374','0.165237131902638','-0.0955510241238362','0.0416531666474848','-0.0247691158584606','0.0579400926161752','-0.159993311981987','0.0254815650504737','0.116732586987932','0.0724527620336723','-0.159993311981988','0.232668385901064','-0.181160671151199','0.0563381794128738','0.0579400926161754','-0.0939811951732012','0.0333622795426172','-0.0494685948048402','0.165237131902638','-0.168728381206144','-0.0102539112420607','-0.0494685948048403','0.0563381794128736','0.219839031318569','-0.24888891245916','-0.0546713521261829','0.0724527620336722','-0.0265460299575225','0.158565753566006','-0.054671352126183','-0.0247691158584606','0.0968453178211409','-0.00714868863052897','-0.0102539112420607','-0.113893446934374','0.0802317312941468','-0.00714868863052904','0.0333622795426173','-0.181160671151199','-0.166296633571068','0.176106034140626','0.158565753566006','0.116732586987932','-0.071332762523299','0.176106034140626','-0.24888891245916'],['-0.00275605284929774','-0.00275605284929794','0.00275605284929785','0.00275605284929782','-0.0140665737623682','0.0548248349169349','0.00557715228595477','-0.0490914662898191','0.0301063365673359','-0.014066573762368','0.0680368980467889','-0.0868327137010547','-0.0868327137010545','-0.049091466289819','-0.0102247057196522','0.148904938559824','0.0680368980467889','0.00557715228595456','-0.0606332917637937','-0.0102247057196521','-0.0563065693968183','0.00811774236997208','0.0688710744885725','-0.0347488212240945','-0.118214037792561','0.00811774236997239','0.124211727602597','0.0407094027369268','-0.128567071781263','-0.138083318931422','0.161518029912257','0.110709513086382','-0.00941516409316276','-0.138083318931421','0.00583379597352058','0.0925732207612443','0.0623515900589562','-0.118214037792561','0.0614188952491745','0.0245498890517669','0.0623515900589561','-0.0563065693968183','-0.0693871517823696','0.0492755573578637','0.354372270158302','-0.00941516409316264','-0.0649576431671868','-0.211962564851164','0.354372270158302','-0.128567071781263','-0.167640532198318','-0.144997379879775','0.0492755573578635','0.0407094027369268','-0.207924468146542','0.0311067943506966','0.0245498890517668','-0.0347488212240947','-0.0699993284681879','0.0311067943506965','-0.144997379879775','0.0925732207612442','-0.127435329404368','0.169634782803247','-0.211962564851164','0.110709513086382','0.0805232075213584','0.169634782803247','-0.0693871517823695','0.124211727602597','0.0832116506947494','-0.069999328468188','0.0614188952491745','0.0688710744885725','0.0832116506947494','-0.207924468146542','-0.167640532198319','0.00583379597352092','0.0206502369396455','0.0805232075213583','-0.0649576431671869','0.161518029912257','0.0206502369396456','-0.127435329404368'],['-0.00259770150325098','-0.00259770150325084','0.00259770150325084','0.00259770150325098','0.0432316763913184','0.0176751427626413','0.0138841554240305','-0.0773886760812411','-0.063204458866341','0.0432316763913185','0.0889425576463012','-0.0715674766745295','-0.0715674766745296','-0.077388676081241','-0.0353466634347241','0.186900517693746','0.0889425576463012','0.0138841554240304','-0.0648823481323568','-0.0353466634347239','-0.130568589193299','-0.103046580178727','0.0741971995944416','0.202649646168903','0.0249431750442412','-0.103046580178727','0.0844850691896118','0.0112934787075154','-0.0254375130249092','0.121311859703341','-0.034622287299486','-0.0473679039549156','-0.15728800779579','0.121311859703341','0.0929091840774198','-0.134321712066212','0.0933356262764572','0.0249431750442412','-0.177577678286318','-0.0039055819007212','0.0933356262764576','-0.130568589193299','-0.103138388073959','0.183603027382119','-0.061738863702168','-0.15728800779579','0.252153976014777','0.0558154531294822','-0.0617388637021678','-0.025437513024909','-0.0110051543518342','0.0266140544043815','0.183603027382119','0.0112934787075154','0.00904343944268891','-0.275507422206853','-0.00390558190072125','0.202649646168903','-0.000625318142569815','-0.275507422206853','0.0266140544043815','-0.134321712066212','-0.0746310427445415','0.146992036971648','0.0558154531294821','-0.0473679039549155','0.0314609315475311','0.146992036971648','-0.103138388073959','0.0844850691896116','0.108221194673218','-0.000625318142569799','-0.177577678286319','0.0741971995944416','0.108221194673218','0.00904343944268895','-0.0110051543518341','0.0929091840774201','-0.178247309405474','0.031460931547531','0.252153976014777','-0.0346222872994861','-0.178247309405474','-0.0746310427445415'],['0.00283082164094054','0.00283082164094057','-0.00283082164094051','-0.00283082164094061','-0.0542183290646917','-0.0625087054529851','0.0102340912903388','0.109323764868279','0.132709112276974','-0.054218329064692','-0.0848156421427567','0.00915568057141475','0.00915568057141479','0.109323764868279','0.0531144445794372','-0.174424711660071','-0.0848156421427569','0.0102340912903391','0.0186362846320401','0.0531144445794371','0.233380600617885','-0.182919484841449','0.0495038228594838','-0.154183267700612','-0.0589625203404389','-0.182919484841449','-0.00811364392156417','0.187486943650467','0.00833178148426357','0.0598063164904891','-0.118190704602734','0.0602866979183203','-0.194419404952853','0.0598063164904891','0.175671362670433','0.0682654906602102','-0.0349065731017263','-0.0589625203404389','0.0432573926302706','0.183320813088869','-0.0349065731017263','0.233380600617885','-0.200874798726238','-0.0518175578546124','0.0251305657557076','-0.194419404952853','0.190052348144751','-0.105579151090363','0.025130565755708','0.00833178148426337','-0.0884614640018452','0.064154797333289','-0.0518175578546127','0.187486943650467','-0.125906383504289','-0.000607321720150516','0.183320813088869','-0.154183267700612','0.0807935412001721','-0.000607321720150615','0.0641547973332887','0.0682654906602102','0.073025780521778','-0.15233162393584','-0.105579151090363','0.0602866979183202','0.0231993654478107','-0.15233162393584','-0.200874798726238','-0.00811364392156404','0.0433792593048733','0.0807935412001721','0.0432573926302706','0.049503822859484','0.0433792593048732','-0.125906383504289','-0.0884614640018453','0.175671362670433','-0.0917729794843578','0.0231993654478109','0.190052348144751','-0.118190704602734','-0.0917729794843581','0.0730257805217777'],['-0.00966867782487556','-0.00966867782487562','0.00966867782487555','0.00966867782487563','0.0215296551574641','-0.0596066075089484','0.0130727027268581','0.0153355717997507','-0.0307371992119903','0.0215296551574642','0.0454904883437247','-0.0459516221140743','-0.0459516221140744','0.0153355717997506','0.0281668142884452','0.0121179138507541','0.0454904883437249','0.0130727027268579','-0.0770613275341523','0.0281668142884452','0.0877816851927658','0.21993805135151','-0.168287339811321','-0.117902741575491','-0.09036247304242','0.219938051351511','0.0497544309409507','-0.238936616758989','-0.086211641348539','0.0278024697128843','-0.0410764459682808','0.112558320330793','0.171938315361152','0.027802469712884','-0.107799852448397','-0.0766053608258879','0.0877897262473745','-0.0903624730424199','-0.00945957938863013','-0.0187048730283148','0.0877897262473748','0.0877816851927658','-0.275881087357557','0.121839331074881','-0.135844315693697','0.171938315361151','0.096881574690863','-0.0874850860145931','-0.135844315693697','-0.0862116413485389','0.102422286692459','0.0736820482357019','0.121839331074881','-0.23893661675899','-0.0682795360342021','0.139425199604237','-0.0187048730283148','-0.117902741575491','0.01251798679932','0.139425199604236','0.0736820482357019','-0.0766053608258879','0.0566531628325191','-0.0255630359538878','-0.0874850860145933','0.112558320330794','0.0126077154884415','-0.0255630359538878','-0.275881087357557','0.0497544309409506','0.259099157961011','0.01251798679932','-0.00945957938863013','-0.168287339811321','0.259099157961011','-0.0682795360342019','0.102422286692459','-0.107799852448397','-0.0842914772666562','0.0126077154884417','0.0968815746908631','-0.0410764459682808','-0.084291477266656','0.056653162832519'],['0.0189876053067273','0.0189876053067274','-0.0189876053067274','-0.0189876053067273','0.0566505615132189','-0.0521451293290302','-0.0662656357477244','0.080747808870263','-0.0184805758945002','0.0566505615132187','-0.0410101196916429','0.0218277393796514','0.0218277393796511','0.0807478088702629','-0.00256321959087669','-0.118999933965765','-0.0410101196916427','-0.0662656357477243','0.0908513697235167','-0.00256321959087697','-0.0199602066065271','-0.108986260005155','0.00522970703499064','0.180367321089911','0.169188282745538','-0.108986260005155','-0.0454773391050568','-0.0668698129643567','0.0564783431867704','-0.0851033385371014','0.0803612765753256','-0.118001916972719','0.0892322294135263','-0.0851033385371016','0.0894034195590181','-0.0127845015651797','0.139171842973981','0.169188282745539','-0.14160269621621','-0.18523800539781','0.139171842973981','-0.0199602066065273','-0.117725824821137','0.0551647499669024','0.0592384432879774','0.0892322294135263','-0.154881235927647','-0.0345995564654996','0.0592384432879773','0.0564783431867705','-0.257956365401891','0.164067318306794','0.0551647499669023','-0.0668698129643568','-0.0298847887449369','0.0634175911220428','-0.18523800539781','0.180367321089911','0.0222009020561196','0.0634175911220425','0.164067318306794','-0.0127845015651801','0.064269429916438','-0.218115466248929','-0.0345995564654997','-0.118001916972719','0.251717005721383','-0.218115466248929','-0.117725824821137','-0.0454773391050568','0.0999921421784315','0.0222009020561195','-0.141602696216209','0.00522970703499052','0.0999921421784316','-0.0298847887449369','-0.257956365401891','0.0894034195590183','0.00768730984500607','0.251717005721383','-0.154881235927647','0.0803612765753255','0.00768730984500628','0.064269429916438'],['-0.0176848197421747','-0.0176848197421745','0.0176848197421747','0.0176848197421746','-0.0643906511473958','-0.0474217246994709','0.0709508397862422','0.0231767163184497','0.111409664459814','-0.0643906511473957','-0.0313135492146826','-0.0333902838399104','-0.0333902838399104','0.0231767163184498','0.066242322841471','-0.038343935577836','-0.0313135492146827','0.0709508397862422','-0.0881947936708561','0.0662423228414712','-0.121661025569361','0.165988801588926','-0.0794473970305147','-0.0292710301364462','-0.151270517613473','0.165988801588926','-0.046301604930321','-0.015838403744603','-0.106095770672382','0.28589032127053','0.0360040284525864','-0.144847739264492','-0.0352150283362213','0.28589032127053','-0.105151329087941','-0.122347247527918','0.011680401852785','-0.151270517613473','0.193977778594404','0.0570220016260982','0.0116804018527848','-0.121661025569361','0.0810383976011899','-0.0354484250320091','0.041289614573678','-0.0352150283362211','0.0574304358079047','-0.0948185712600443','0.041289614573678','-0.106095770672382','-0.224048593848988','0.255464466107782','-0.0354484250320094','-0.015838403744603','0.0821757734355966','-0.0642792284988947','0.0570220016260982','-0.0292710301364461','0.0597049733276923','-0.0642792284988947','0.255464466107782','-0.122347247527918','-0.0747737664760845','0.00789887073769199','-0.0948185712600441','-0.144847739264492','0.193423504209008','0.00789887073769198','0.0810383976011899','-0.0463016049303209','-0.125755315213244','0.0597049733276923','0.193977778594404','-0.0794473970305147','-0.125755315213244','0.0821757734355967','-0.224048593848988','-0.105151329087941','0.0475816250570644','0.193423504209008','0.0574304358079047','0.0360040284525866','0.0475816250570644','-0.0747737664760845'],['-0.00979853326637933','-0.0097985332663796','0.00979853326637946','0.00979853326637948','-0.0648954622363862','0.084424697849916','-0.014764750007586','-0.0145630188723231','-0.103981190831605','-0.0648954622363862','0.0557428731356295','0.103335246665982','0.103335246665982','-0.0145630188723233','-0.0649034292526416','-0.0140702652746378','0.0557428731356295','-0.014764750007586','0.0337238393909773','-0.0649034292526415','0.0406450436984974','-0.115361339514609','0.0393658909917422','-0.0295450574120173','0.0893745194401436','-0.115361339514608','-0.0307357731893236','0.141147291113704','-0.271457517443892','-0.0980679469346023','0.207451896307528','0.14730881806338','0.17621947553633','-0.0980679469346023','-0.0914006676741375','-0.00131387979991294','-0.11325337597033','0.0893745194401436','-0.0954256099700229','0.0153232756686042','-0.11325337597033','0.0406450436984974','0.0540808861740678','-0.0463680161386215','-0.0336906402682198','0.176219475536329','0.0623559696551063','-0.149141931787587','-0.0336906402682198','-0.271457517443892','0.182265882350266','0.226217522027828','-0.0463680161386217','0.141147291113704','0.0847333318829976','-0.0761773601920985','0.0153232756686042','-0.0295450574120172','0.0758361230631883','-0.0761773601920984','0.226217522027828','-0.00131387979991297','-0.191269667275594','-0.0985374042049622','-0.149141931787587','0.14730881806338','0.0863002526545306','-0.0985374042049623','0.0540808861740678','-0.0307357731893235','-0.0434383629123031','0.0758361230631884','-0.0954256099700229','0.0393658909917423','-0.0434383629123031','0.0847333318829976','0.182265882350266','-0.0914006676741376','-0.143441627939681','0.0863002526545305','0.0623559696551063','0.207451896307528','-0.143441627939681','-0.191269667275594'],['-0.00976315478579443','-0.00976315478579442','0.00976315478579445','0.00976315478579441','0.0388182352361442','0.0297662199014544','-0.0776540933512006','-0.000693516572192278','-0.0418655779988262','0.0388182352361439','-0.00560774310866381','-0.00110806891444848','-0.00110806891444868','-0.000693516572192291','0.0749321840143782','-0.0633674437419427','-0.00560774310866386','-0.0776540933512006','0.0180928072312808','0.074932184014378','0.169342412351013','-0.0370374317256672','-0.103694099329454','0.010207353940253','-0.0971580292621416','-0.0370374317256672','0.188859170744563','-0.0248974898552999','-0.201478347070022','0.11810863941261','0.182823345965115','-0.177107731658903','-0.128932228535305','0.11810863941261','-0.0766211038792347','0.0867511764297376','0.0289362580503611','-0.0971580292621416','-0.173797518993655','0.200153712206609','0.028936258050361','0.169342412351013','-0.113149168259703','-0.0463112669055261','0.0935725702934628','-0.128932228535305','-0.190380196091396','0.220132111224575','0.0935725702934629','-0.201478347070022','0.0628497798582454','0.0439479280038657','-0.0463112669055263','-0.0248974898552995','0.124989170815758','-0.0548884829693802','0.200153712206609','0.0102073539402529','-0.156166099749674','-0.0548884829693803','0.0439479280038657','0.0867511764297375','-0.00383334958957499','-0.0519335708296504','0.220132111224575','-0.177107731658903','-0.0544582524779641','-0.0519335708296504','-0.113149168259703','0.188859170744563','0.0748483541561509','-0.156166099749674','-0.173797518993655','-0.103694099329454','0.0748483541561508','0.124989170815758','0.0628497798582453','-0.0766211038792346','0.0863223837302344','-0.0544582524779642','-0.190380196091396','0.182823345965115','0.0863223837302344','-0.00383334958957496'],['-0.0133528061570566','-0.0133528061570564','0.0133528061570566','0.0133528061570564','-0.0752219616493694','0.0506979537106545','0.116738302824016','-0.105567101042357','-0.0936242166174924','-0.0752219616493691','0.117269119047681','0.0382242530621244','0.0382242530621245','-0.105567101042357','-0.0430375964377237','0.123733250575013','0.117269119047681','0.116738302824016','-0.177617019276917','-0.0430375964377234','0.108478793843296','-0.0485916757279456','0.0409534659936299','-0.17606254575835','0.0310981543842131','-0.0485916757279455','-0.153851341350268','0.222042816404655','0.0979481579657161','0.0761842318225564','0.0669134235698262','-0.124307510534083','0.11495417164099','0.0761842318225563','-0.124997502216023','-0.171708002289881','-0.107581640771025','0.0310981543842132','0.0169019498698927','-0.0340426801005737','-0.107581640771025','0.108478793843296','-0.108347918846312','0.0322288041246717','0.0338619141117635','0.11495417164099','-0.199418189496843','0.167871222791771','0.0338619141117635','0.0979481579657163','-0.0646285597941024','-0.0289572592212529','0.0322288041246718','0.222042816404655','-0.110061857717589','-0.105985509749613','-0.0340426801005736','-0.17606254575835','0.210523634566179','-0.105985509749613','-0.0289572592212529','-0.171708002289881','0.0835608946748404','0.0740667703985704','0.167871222791771','-0.124307510534083','0.00610276791875434','0.0740667703985704','-0.108347918846312','-0.153851341350268','0.168944744678082','0.210523634566179','0.0169019498698927','0.0409534659936298','0.168944744678082','-0.110061857717589','-0.0646285597941024','-0.124997502216022','0.00590627481445323','0.00610276791875443','-0.199418189496843','0.0669134235698263','0.00590627481445328','0.0835608946748403'],['-0.00333496157832215','-0.00333496157832218','0.00333496157832211','0.00333496157832222','0.0216827142012722','0.0166239169059041','0.112550930196922','-0.154192522882421','0.138238130259111','0.0216827142012724','-0.0527410441440323','-0.110514761894673','-0.110514761894673','-0.154192522882421','0.0788031998823599','0.189239046473057','-0.0527410441440322','0.112550930196922','-0.135278124356928','0.07880319988236','0.00135906119166139','0.149963850964585','-0.0909595110578715','-0.0386806868971028','0.140348322719511','0.149963850964585','-0.194642116117303','-0.0790461406608878','-0.0694077036054019','-0.105880983226741','0.0209712411772805','0.266868375851785','-0.130543492484891','-0.105880983226741','0.0404890599525272','0.0417428928766845','-0.0381098833658797','0.14034832271951','-0.0618659749432202','0.0978656658487004','-0.0381098833658796','0.00135906119166134','0.0901808093035396','-0.0317472729280492','0.0915646807218893','-0.130543492484891','-0.0529664806292513','0.0392042482482209','0.0915646807218893','-0.0694077036054021','-0.115557659922387','-0.0171140790887729','-0.0317472729280493','-0.0790461406608879','0.182224082245169','-0.181945430550905','0.0978656658487005','-0.0386806868971027','-0.0314320712831137','-0.181945430550905','-0.0171140790887733','0.0417428928766846','0.206562615108583','-0.152388229014135','0.039204248248221','0.266868375851785','0.0355546513871854','-0.152388229014135','0.0901808093035399','-0.194642116117303','0.0831523339528449','-0.0314320712831136','-0.0618659749432201','-0.0909595110578714','0.0831523339528448','0.182224082245169','-0.115557659922387','0.040489059952527','-0.0957641757742526','0.0355546513871854','-0.0529664806292514','0.0209712411772805','-0.0957641757742526','0.206562615108583']],'N2' => [['-0.171583451863123','-0.171583451863124','0.171583451863124','0.171583451863124','-0.433664234926859','0.0476746933283342','-0.159315866865522','0.373721956600932','-0.00665863917517344','-0.433664234926854','0.230085420228358','0.0386540020105438','0.0386540020105445','0.373721956600929','-0.0151339070794548','-0.2256585996689','0.230085420228356','-0.159315866865532','0.115947805579746','-0.0151339070794497'],['0.126777868712254','0.126777868712254','-0.126777868712254','-0.126777868712254','-0.203790317794687','0.584575510283289','-0.0932309348217988','-0.160776388954552','0.357165700880162','-0.203790317794689','0.16409818582473','-0.190695700197949','-0.190695700197948','-0.160776388954551','-0.150014815649401','0.374709036089647','0.16409818582473','-0.093230934821796','-0.047630304065786','-0.150014815649402'],['-0.289037018985454','-0.289037018985454','0.289037018985454','0.289037018985454','-0.264639265124307','0.0233352116562596','0.238974636009365','-0.28670760152677','0.0318977624294575','-0.264639265124306','-0.183649123415429','0.127353607124823','0.127353607124822','-0.28670760152677','0.130748801477302','0.317642211910099','-0.18364912341543','0.238974636009364','0.102962704914217','0.130748801477302'],['-0.0681358983421177','-0.0681358983421176','0.0681358983421178','0.0681358983421175','0.0494528339426582','0.147865672236114','-0.207644680701397','-0.0578097238194928','0.145751026673315','0.0494528339426586','-0.0221400026755728','-0.241199756282519','-0.241199756282519','-0.0578097238194929','0.556844726279018','-0.189699347834889','-0.0221400026755729','-0.207644680701397','-0.258924144559931','0.556844726279018'],['-0.181571635260839','-0.181571635260839','0.181571635260839','0.181571635260839','0.211273098176759','-0.188476492284474','-0.217038924248942','0.0126706830958179','-0.308752112769682','0.211273098176759','0.197801224423284','-0.2818938450912','-0.2818938450912','0.0126706830958177','-0.0485805875869946','0.499375384843216','0.197801224423284','-0.217038924248942','0.249389922673492','-0.0485805875869948'],['-6.23333690969916e-17','-4.67986418386493e-17','1.29909800634638e-16','-2.07777896989972e-17','0.06116004702759','0.0961182134674974','-0.243299191471889','0.0860209309768013','0.338106245438015','0.0611600470275901','-0.389676742250629','-0.00958955021497611','-0.00958955021497615','0.0860209309768012','-0.0212006044519931','-0.0552307763098318','-0.389676742250629','-0.243299191471889','0.65417653817451','-0.0212006044519932'],['1.45391689140911e-17','-1.92912086623326e-16','1.73526528071204e-16','4.84638963803036e-18','0.0609516824131574','0.439311250512464','-0.268143368494791','-0.23211956443083','-0.494621534041452','0.0609516824131573','0.0862671242318249','0.34740272739647','0.34740272739647','-0.23211956443083','0.0381096997747328','-0.153392862740373','0.0862671242318249','-0.268143368494791','0.143766544488233','0.0381096997747329']],'N4' => [['0.371281896794732','0.371281896794736','-0.371281896794735','-0.371281896794733','0.2179666596543','0.0979761955387694','0.00314388943999456','0.0521951521616659','0.167298077698797','0.217966659654315','-0.00687780463095748','-0.00710503592741718','-0.00710503592741411','0.0521951521616613','-0.20359521896422','-0.212776794064763','-0.00687780463095342','0.00314388943999187','-0.163952762639552','-0.203595218964219','0.0727956673705661','0.064752695615076','0.0341450599839336','0.0462732366847267','0.0442478629551888','0.0647526956150782','-0.0150211996967042','0.00399683666520739','0.0209026061513123','0.0391182734189443','-0.0259648908666062','-0.0309120992636562','0.0345899838747751','0.0391182734189443','-0.00408046628136088','-0.0174326388506935','0.0775032517182618','0.044247862955189','0.0174221129223585','0.0281248501029883','0.0775032517182638','0.0727956673705708','0.0363326334758271','0.031335107089651','0.020559842850626','0.0345899838747738','-0.030109875183195','-0.0319177561731613','0.0205598428506257','0.0209026061513118','-0.0164780704988496','-0.0320894144305041','0.0313351070896492','0.00399683666520813','-0.0271332430287513','-0.0153037366535208','0.0281248501029874','0.0462732366847283','-0.00689919797253092','-0.0153037366535222','-0.0320894144305038','-0.0174326388506943','-0.0782071841104866','-0.0758659815725349','-0.0319177561731608','-0.0309120992636567','-0.07408095705541','-0.075865981572535','0.0363326334758254','-0.0150211996967035','-0.0212900404375469','-0.00689919797252936','0.0174221129223579','0.0341450599839355','-0.0212900404375483','-0.0271332430287524','-0.0164780704988492','-0.00408046628136127','-0.0693132688039317','-0.0740809570554102','-0.0301098751831941','-0.0259648908666067','-0.0693132688039318','-0.0782071841104866','0.0206436644600777','0.0258080743712572','0.0149782812671732','0.0113656472720581','0.025835487082809','0.0318961298118392','0.00313898926762215','0.00388208945280558','0.0107072301602461','0.0163083848385742','0.00306946145946902','0.00405998352564415','0.0136859045240793','0.0225329810299563','0.00546573251761222','0.00458861861307885','0.0196329113657566','0.00369336965268405','0.00745010022021396','0.0134714817165337','0.0229424053632582','0.0258080743712581','0.00251716524312056','0.0134850506374407','-0.00335128846348394','0.00194294319166459','-0.00371268541548008','-0.00990016900940522','0.00789642292464513','0.00489961962917902','-0.00202878708420858','-0.00677041880440857','0.0166555880399597','0.00489961962917953','0.00319884042870501','-0.00385144194653257','0.0110380125088093','0.0225329810299567','0.00586306905515998','-0.000315789174982147','-0.00579847497922658','-0.00176762353248182','-0.0121290570688083','-0.00626973528609006','0.000743200842954695','-0.00794467624943806','-0.0139516718157846','-0.00975895204138876','0.0235277610513631','0.00194294319166489','-0.00176875192435658','0.010888031556103','0.0116686624135788','0.0163083848385749','0.00586312675922166','0.00527809940756853','0.00354842228295378','0.00580402183720409','-0.00286546073849758','-0.0105674496630217','0.00397699553812469','-0.00176762353248166','-0.00840578226850726','-0.0112362285878298','0.0245865532049046','0.0229424053632577','0.0117417720453387','0.0182325211047606','0.0175318453927036','0.0258354870828094','-0.00227631167112731','0.00315684215080294','0.0154284516626409','0.0116686624135791','-0.00201630277723795','-0.007658698376624','0.0130334869131052','0.0110380125088094','0.00276073232983818','0.00129261835123499','0.0328976221644593','0.0196329113657566','0.0118485188459926','0.0131241993420546','0.0245865532049053','0.0206436644600789','0.0183722400185104','0.00919320968707507','0.0168331063125388','0.0235277610513634','0.00195272115812054','-0.00598095504619617','0.0156415482433462','0.0166555880399603','-0.00143684121842967','0.000474812024773555','0.015641548243346','0.00789642292464547','-0.00809147226377838','0.00511334394641242','0.013033486913105','0.0136859045240795','0.00422086410227288','0.00364972833531621','0.00157185687484729','0.00397699553812445','-0.0204492632261359','-0.0152094643700312','-0.00261425958233012','0.000743200842954527','-0.0183967231778315','-0.0116499742559546','0.0168331063125382','-0.00335128846348383','0.00348552925242713','0.00359249574914379','0.0154284516626409','0.0107072301602463','-0.00411946513472016','-0.00111361053685554','0.00688770650433397','0.00354842228295369','-0.0137186323759002','-0.0131955669102375','0.00157185687484741','-0.00579847497922672','-0.0163881313216354','-0.0114746650044896','0.0091932096870743','0.0134850506374405','0.00175908126735255','0.00689776549778156','0.00315684215080303','0.00388208945280617','-0.002494325840484','-0.000547769097917558','-0.00111361053685548','0.00527809940756866','-0.0135768155043769','-0.0177209163950882','0.00364972833531664','-0.000315789174982158','-0.00926233777681692','-0.00937533803703903','0.0131241993420539','0.0134714817165339','0.00377809838710765','-0.00224892934270837','0.0182325211047606','0.0113656472720589','0.00977730281012623','0.00689776549778207','0.00359249574914352','0.0108880315561026','-0.0127800223735445','-0.0085997029042328','0.00511334394641204','-0.00385144194653269','-0.00715626987165909','-0.00940936878174263','0.000474812024773208','-0.00677041880440864','-0.0163844388691263','-0.00940936878174252','0.00129261835123461','0.00458861861307901','-0.013938537777969','-0.00937533803703931','-0.0114746650044894','-0.01123622858783','-0.0244025466246485','-0.0310937438935192','-0.0116499742559545','-0.00975895204138876','-0.0229491382667437','-0.0315079170084483','-0.00598095504619637','-0.00990016900940524','-0.0074369292133269','-0.00859970290423272','-0.00765869837662431','0.00405998352564479','-0.00959246801758891','-0.0177209163950887','-0.0131955669102369','-0.0105674496630221','-0.0290375464535568','-0.0212803940285949','-0.0152094643700312','-0.00626973528609003','-0.0232930380228952','-0.0310937438935191','0.0183722400185097','0.00251716524312047','0.00566592540406879','0.00977730281012612','-0.00227631167112728','0.00313898926762263','-0.0133895514527155','-0.00249432584048392','-0.00411946513471984','0.00586312675922195','-0.0134412340444609','-0.00959246801758862','0.00422086410227329','0.00586306905516034','-0.00304459335199482','-0.0139385377779688','0.0118485188459919','0.00745010022021405','-0.00565460453095617','0.00377809838710784','0.0117417720453391','0.0149782812671738','0.00566592540406937','0.00175908126735264','0.00348552925242718','-0.00176875192435696','-0.0155698885522913','-0.00743692921332743','-0.0080914722637781','0.00319884042870489','-0.00585617232455269','-0.0163844388691268','-0.00143684121842992','-0.00202878708420872','-0.00585617232455229','-0.00715626987165884','0.00276073232983824','0.00546573251761252','-0.00304459335199515','-0.00926233777681726','-0.0163881313216356','-0.00840578226850721','-0.0212263171908944','-0.023293038022895','-0.0183967231778314','-0.0139516718157848','-0.0187834237950507','-0.0229491382667438','0.00195272115812026','-0.00371268541547976','-0.0155698885522911','-0.0127800223735441','-0.00201630277723784','0.00306946145946898','-0.0134412340444612','-0.013576815504377','-0.0137186323759006','-0.00286546073849734','-0.0236916292359776','-0.0290375464535568','-0.0204492632261356','-0.0121290570688086','-0.0212263171908944','-0.0244025466246486'],['0.0158268313699369','0.0158268313699383','-0.0158268313699379','-0.0158268313699373','-0.330274719226963','0.126917239439061','0.168879359402691','0.0503049517551482','0.323845374894919','-0.330274719226965','-0.105182280507367','0.12743845620935','0.127438456209349','0.0503049517551496','-0.132371301458391','-0.0611989378760462','-0.105182280507368','0.168879359402691','0.0528473911931308','-0.13237130145839','-0.136393384829939','-0.0680394435625357','0.0128132694630692','-0.138655160297559','0.183334444950211','-0.0680394435625364','-0.0425070071832915','0.0541292452346783','0.105340914772347','0.0088405705098306','0.0446926949188014','0.0100051792017128','-0.0433448315949514','0.00884057050983','0.0630784062605812','0.0217308065796889','-0.0464379468754788','0.183334444950211','0.0811494736844813','0.105799403135706','-0.0464379468754787','-0.136393384829939','-0.0785411788203825','-0.0689022087011645','0.0226711650205533','-0.0433448315949509','-0.0985364947961009','0.0140278808631311','0.0226711650205534','0.105340914772346','0.0338346385500756','-0.0344082621336256','-0.068902208701164','0.0541292452346783','0.0855215063544643','0.0566899133213709','0.105799403135707','-0.138655160297558','0.0264707955956302','0.0566899133213711','-0.0344082621336255','0.0217308065796894','-0.0755385116149708','-0.0441553342894834','0.0140278808631308','0.0100051792017134','-0.0410766636514058','-0.0441553342894839','-0.0785411788203825','-0.0425070071832914','-0.0106048900993234','0.0264707955956301','0.0811494736844812','0.0128132694630688','-0.0106048900993235','0.0855215063544647','0.0338346385500755','0.0630784062605812','-0.00298898996611996','-0.0410766636514057','-0.098536494796101','0.0446926949188007','-0.00298898996612021','-0.0755385116149703','-0.069488020822766','-0.0302492743333357','-0.0203769599352209','-0.016279129738616','0.0320912985730889','-0.0675456127303084','-0.0438112428604035','0.0112261134550871','-0.00922633564597972','-0.00688801167411029','0.00166754479674123','0.027260071986418','-0.0421034451971113','-0.0396671150889429','-0.00673171063304946','-0.0501528893784545','0.0052976886956017','0.0744855534782774','0.0578687722980976','0.0456824304782342','-0.000116399617238952','-0.0302492743333356','-0.01512148770983','-0.0225522819021315','-0.00536424953434594','-0.0109352606348477','-0.0140953206355102','-0.0121121763785875','0.0200723935477566','0.0268902793702354','0.0246846823563134','-0.0175181100396269','-0.0155106996801365','0.0268902793702356','0.0567227234828021','0.0372386115994453','0.0347755474796418','-0.0396671150889427','-0.00401042697429104','0.0177425650934221','0.0133406634387561','0.0369364819570039','-0.00866395357187649','0.0030795030949175','0.0128498078960708','0.0111703552166139','-0.00628939168562263','-0.00772559222534907','-0.02675342458654','-0.0109352606348479','0.00194500496421667','-0.00760115133778029','0.00729911399768317','-0.00688801167411085','-0.00893652435016542','0.0173659925364228','0.0313207795638858','0.000992770572319188','0.0217550410096248','0.00900981511475116','-0.0131842546300535','0.0369364819570039','0.0141190581755218','-0.0161404789227832','-0.0222056610454759','-0.000116399617238976','0.00810483638641351','-0.0322207225991774','0.0895497597315937','0.0320912985730885','0.0256222270409717','0.0360711596045567','0.0548489528332483','0.00729911399768343','0.0107326679027416','0.00826873895080792','0.00615601797551529','0.0347755474796422','0.021883770785037','0.0429840668955117','-0.021791224063209','0.00529768869560155','-0.0390583471264211','0.00911393561854998','-0.0222056610454764','-0.0694880208227663','-0.0297262279899203','-0.0149734749717761','-0.00509330838623319','-0.02675342458654','-0.0445717070215531','-0.0021227388260566','0.00165840887849207','-0.0155106996801362','-0.020529371282834','-0.0345205466166863','0.00165840887849264','0.0200723935477565','0.00124044199465886','-0.000300079400354349','0.00615601797551533','-0.0421034451971113','-0.00988193724029678','0.00248453286694144','-0.0267664263290476','-0.0131842546300532','-0.022051819415978','-0.0365339944210219','0.00728996951430786','0.0128498078960714','0.00730071032043133','-0.0134126068676794','-0.00509330838623285','-0.00536424953434547','0.00991883457284009','0.0232098883682919','0.0548489528332483','-0.00922633564598','0.0102085155790281','0.0495097820060499','-0.00093100365148407','0.0313207795638862','0.00222850303105412','0.0012163596066203','-0.0267664263290475','0.0133406634387562','-0.0169907252264449','-0.00399177401688838','-0.0149734749717762','-0.0225522819021314','0.0149810858299266','-0.0463575376571834','0.0360711596045565','0.0112261134550866','0.026091253280648','-0.019259281105613','0.0495097820060499','0.0173659925364223','0.0232212229242124','-0.00457549111222068','0.00248453286694144','0.0177425650934221','0.0261623183194367','0.0103004970415706','0.00911393561855015','0.0456824304782346','0.0319916753092463','0.0190113617296755','-0.0322207225991773','-0.016279129738616','-0.0437977703025811','-0.0463575376571834','0.0232098883682923','-0.00760115133777987','-0.00982705054004766','0.0206891091051657','-0.000300079400354607','0.0372386115994451','0.0199528377787327','-0.000201456656451881','-0.0345205466166859','-0.0175181100396269','0.0178318511791393','-0.000201456656452227','0.042984066895512','-0.0501528893784552','0.0185991320210613','0.0103004970415707','-0.00399177401688907','-0.0161404789227833','-0.026572466003141','-0.028833792672158','-0.0134126068676795','-0.00772559222534919','-0.0383137364063231','0.015296601209868','-0.00212273882605662','-0.0121121763785878','0.00757368696260935','0.0206891091051657','0.0082687389508077','0.0272600719864175','-0.0209481406232921','-0.00457549111222073','0.0012163596066198','0.00900981511475116','-0.0271795384609923','-0.0241232999117846','-0.036533994421022','0.00307950309491754','0.0181329497087784','-0.028833792672158','-0.0297262279899204','-0.0151214877098301','0.0101043071819493','-0.0437977703025816','0.0256222270409714','-0.0438112428604035','-0.0504092446445074','0.0260912532806477','0.0102085155790275','-0.00893652435016463','0.0090712592951061','-0.0209481406232925','-0.00988193724029706','-0.00401042697429113','0.0217640277891567','0.0185991320210616','-0.0390583471264213','0.0578687722980977','0.0303473732035583','0.0319916753092462','0.00810483638641381','-0.0203769599352212','0.0101043071819494','0.0149810858299269','0.00991883457283991','0.00194500496421704','-0.0300424165989897','0.0075736869626093','0.00124044199465883','0.0567227234828023','0.00972648969786354','0.0178318511791396','-0.0205293712828338','0.0246846823563132','0.00972648969786367','0.0199528377787324','0.0218837707850371','-0.00673171063304977','0.0217640277891566','0.0261623183194367','-0.0169907252264449','0.0141190581755219','-0.0182502726239758','0.0181329497087786','0.00730071032043121','-0.0062893916856223','-0.00377424587989185','-0.0383137364063229','-0.0445717070215532','-0.0140953206355107','-0.0300424165989899','-0.00982705054004763','0.0107326679027415','0.00166754479674107','0.00907125929510568','0.0232212229242123','0.00222850303105408','0.021755041009625','0.000207004454193552','-0.0271795384609925','-0.0220518194159778','-0.00866395357187642','-0.0182502726239755','-0.0265724660031408'],['-0.0128913924112961','-0.0128913924112964','0.0128913924112957','0.0128913924112967','0.108505630415901','-0.161588867440269','0.0793876418736135','-0.0391957972605411','-0.110070374105958','0.108505630415901','-0.0532489354993808','0.0419222867781418','0.041922286778142','-0.0391957972605418','-0.0760404450415252','0.086205347935221','-0.0532489354993805','0.0793876418736136','0.062793131078588','-0.0760404450415248','-0.0318147047782671','-0.0902646413796963','0.103902836409349','0.126682140164515','-0.0854119601360992','-0.0902646413796963','-0.0555931464693505','0.0696808805448772','0.0942350535553264','0.018811251939918','-0.0286285330239965','-0.00503013059763443','-0.126455215796011','0.0188112519399188','0.0770816492757131','-0.00863348268016257','0.0107800871415404','-0.0854119601360992','0.0635721704751669','-0.0990106715865659','0.0107800871415405','-0.0318147047782668','0.0903036081681152','0.0392366398845117','0.0799925727562723','-0.12645521579601','-0.104091390095898','0.0973050976362557','0.0799925727562723','0.0942350535553264','-0.0969279335446401','-0.0353774059888165','0.0392366398845123','0.069680880544877','-0.0195909186612956','-0.0474043149899521','-0.0990106715865672','0.126682140164514','-0.019462950848538','-0.0474043149899516','-0.0353774059888167','-0.0086334826801625','-0.0198103309966369','-0.0122192253759091','0.0973050976362557','-0.00503013059763455','0.00614960627250876','-0.0122192253759088','0.090303608168115','-0.0555931464693505','-0.0684964463496074','-0.0194629508485377','0.0635721704751674','0.103902836409349','-0.0684964463496076','-0.0195909186612954','-0.09692793354464','0.0770816492757135','0.0764898090750061','0.00614960627250848','-0.104091390095898','-0.0286285330239971','0.0764898090750066','-0.0198103309966367','-0.0963989030439794','-0.0700168297497137','-0.0299306751975189','0.164531703212945','0.0145044554302722','-0.175105422826899','-0.0406002994256575','0.110936625442588','0.0148322423448194','0.0483701070721968','0.0350570232759998','0.00564346371633311','0.0742187313066543','0.0233923216947743','0.0314853377435994','-0.00241425058051336','-0.0552150802567897','0.0378981062683584','0.0390716280226454','-0.107166614170313','-0.0523437653441196','-0.0700168297497133','0.0278870949114646','0.00420885880267181','0.0317380670258257','-0.00620586840378628','-0.0620911434827661','-0.0190342016086236','0.0173016910635685','0.00252684586904923','0.0204852218244637','0.0293671217877962','0.0452349427332703','0.00252684586904922','-0.00497057982805812','0.051443844781065','0.0169633774338516','0.0233923216947741','-0.0398438348872172','0.0182993876985093','0.000720201680047316','0.0186926340602534','-0.0113535139308022','-0.0366878548334946','0.0550266691516697','-0.0866912089830562','0.00228737940434971','0.0243470298294024','-0.0202717714838109','-0.0062058684037865','-0.059330895931962','-0.0406466799764508','-0.0188816559084665','0.048370107072197','-0.0390319301536632','0.0283547309298516','-0.00811350313195384','0.0154542004234408','0.0703739505242619','-0.000632998540035496','-0.0331175948500851','0.018692634060253','0.0464646908654806','-0.0406732127558114','-0.0234494838664888','-0.0523437653441196','0.100209311302687','-0.0136359749505383','-0.0970226725050022','0.0145044554302723','0.0511040138609824','-0.0539977569223518','0.0524691942871216','-0.018881655908467','-0.0159612962080178','0.0459459283045301','-0.0688501701624176','0.016963377433852','-0.0346315833347723','-0.0124922955232283','0.0880205389688878','-0.0552150802567895','-0.05190826237326','0.0298828908027024','-0.0234494838664887','-0.0963989030439793','0.0508190788141163','0.0372146033180848','0.0649628468501646','-0.0202717714838109','-0.0113838179385057','0.0569963507402671','0.0778269985828002','0.0452349427332703','-0.0312503357449123','-0.0525749656866462','0.0778269985828006','0.0173016910635684','0.017103039007083','-0.0322391558971798','-0.0688501701624177','0.0742187313066542','-0.0766302796561321','-0.055193497284115','-0.0472432401957421','-0.0331175948500853','0.0107274084413174','-0.0344579634913879','-0.0371097965501786','0.0550266691516695','0.0261286070337662','0.0532596180009983','0.0649628468501645','0.0317380670258255','0.00855399207643342','-0.0252623331961517','0.0524691942871217','0.0148322423448194','-0.0145025690559599','0.0414361859793454','-0.130877650099123','-0.00811350313195379','0.036276637936586','0.00578658174985123','-0.0472432401957419','0.000720201680047093','-0.0186471349327561','0.0297927674596346','0.0372146033180848','0.00420885880267207','0.022549604881537','-0.0247364271177819','-0.0539977569223518','0.110936625442588','0.0636330591936312','-0.0508910471689904','0.0414361859793452','0.0283547309298513','-0.0431021651795605','-0.0462796703909315','-0.0551934972841151','0.0182993876985093','0.0468375360788567','-0.0573477414832029','0.0298828908027022','-0.107166614170314','0.0225596740092703','-0.0442866222282256','-0.0136359749505384','0.164531703212945','0.000522839019890135','-0.0247364271177819','-0.0252623331961517','-0.0406466799764511','0.0152326204553756','0.0312134418686893','-0.0322391558971798','0.051443844781065','-0.0646280660633319','-0.00198093781050477','-0.0525749656866461','0.0293671217877961','-0.0101886242794614','-0.00198093781050488','-0.0124922955232286','-0.00241425058051331','0.0636208049067822','-0.0573477414832029','0.0297927674596343','-0.0406732127558112','-0.0206629595930775','0.0117330738926173','0.0532596180009983','0.0243470298294024','-0.0592132912896743','-0.0306125819166354','0.056996350740267','-0.0190342016086233','0.028129506635923','0.0312134418686893','0.0459459283045299','0.00564346371633322','-0.0103398522275663','-0.0462796703909315','0.0057865817498512','-0.000632998540035423','-0.0132372355072453','0.0142332585699384','-0.0344579634913878','-0.0366878548334948','0.0471935190563562','0.0117330738926172','0.0508190788141162','0.0278870949114648','0.011074595422644','0.000522839019890126','0.0511040138609825','-0.0406002994256574','-0.129729920098307','0.0636330591936312','-0.0145025690559598','-0.0390319301536632','-0.00462209491241793','-0.0103398522275663','-0.0766302796561322','-0.0398438348872167','0.0333903587880293','0.0636208049067822','-0.0519082623732601','0.0390716280226456','0.053849130816511','0.0225596740092706','0.100209311302687','-0.0299306751975187','0.0110745954226439','0.022549604881537','0.00855399207643329','-0.0593308959319621','-0.0458490491300018','0.0281295066359229','0.0171030390070832','-0.00497057982805811','-0.0215347535608594','-0.0101886242794613','-0.0312503357449122','0.0204852218244636','-0.0215347535608593','-0.0646280660633321','-0.0346315833347727','0.0314853377435999','0.0333903587880294','0.046837536078857','-0.0186471349327561','0.0464646908654807','0.00147873408592559','0.0471935190563561','0.0261286070337662','0.00228737940434962','0.0369469111240673','-0.0592132912896744','-0.0113838179385058','-0.0620911434827659','-0.0458490491300016','0.0152326204553757','-0.0159612962080179','0.0350570232759998','-0.0046220949124181','-0.0431021651795606','0.0362766379365861','0.070373950524262','-0.0169235438785961','-0.0132372355072453','0.0107274084413176','-0.0113535139308024','0.00147873408592566','-0.0206629595930773'],['0.0124573828346586','0.0124573828346591','-0.0124573828346589','-0.0124573828346588','-0.0940427488287608','0.0475612477400534','0.0615514939836536','-0.00261261006028793','0.0703913659324001','-0.094042748828761','0.0159029530200923','0.0202058127109274','0.0202058127109268','-0.00261261006028726','0.138614324166152','-0.16866490965145','0.0159029530200921','0.0615514939836532','-0.228526154004556','0.138614324166152','-0.12863264289835','-0.0229278320163658','-0.0841042439110615','0.141621969997016','-0.130700468687934','-0.022927832016366','0.0400173794724067','0.161172168971947','-0.055730715335998','-0.0221329262322081','0.109970037340214','0.0294450982116448','0.0408391951886562','-0.0221329262322084','-0.150679741134975','0.12936086211824','0.026747645497465','-0.130700468687934','0.168356334695398','0.00598785442747154','0.0267476454974651','-0.12863264289835','0.00119539578596421','0.00664685278615999','-0.0298218716546463','0.0408391951886561','0.0218708554538166','-0.016985225967734','-0.0298218716546465','-0.0557307153359981','0.00708206749594859','0.0986763322056235','0.00664685278616038','0.161172168971947','-0.0441127274310886','-0.103500481616092','0.00598785442747174','0.141621969997016','-0.0467219528686838','-0.103500481616092','0.0986763322056235','0.12936086211824','-0.0434423644052965','-0.0459805057524148','-0.0169852259677339','0.0294450982116451','-0.135144276142946','-0.045980505752415','0.00119539578596415','0.0400173794724067','0.0214121306304049','-0.0467219528686835','0.168356334695398','-0.0841042439110609','0.0214121306304049','-0.0441127274310885','0.00708206749594806','-0.150679741134975','0.0502157957774169','-0.135144276142946','0.0218708554538164','0.109970037340214','0.050215795777417','-0.043442364405296','-0.0505053634150479','-0.0773189558932268','-0.00814163209989458','0.0073333085098195','-0.0471783429481915','-0.00140763783563809','-0.0479498761195297','0.0736080248869934','-0.0300220672477765','0.0113029599136669','-0.0336527585469886','-0.0317323780299628','0.0853307815125594','0.00340406898461553','0.00201661509675902','0.0508705044030823','-0.0083584784077651','-0.0749321375264559','-0.0195592340602471','-0.0278506186934664','-0.00638379390242535','-0.077318955893227','0.080787128217511','-0.0200122104382246','-0.0105625271342094','0.0325605326714284','0.0359617047182414','-0.0179423307830533','-0.0342388169193766','0.0446600191829163','0.0399899606162303','0.110761006092177','-0.0254154591291764','0.0446600191829164','-0.0729917868233813','-0.00198348856635659','-0.0113930850795793','0.00340406898461571','0.0552678917529524','-0.0694118018901968','0.0161681924829178','0.0336885488933461','0.0327826322549023','0.0273306637090484','-0.0106927301504022','0.0118339879828642','0.0283687747912507','-6.49344120674922e-05','-0.0144587392485208','0.0325605326714281','-0.00359864567997315','0.0263360474457213','0.0569195359613767','0.0113029599136669','-0.0128004965807772','-0.0775549255264745','-0.0338049475100681','-0.0146642698843462','-0.0282182157150592','-0.0739923080255017','0.0228209606507496','0.0336885488933463','0.0483337174687887','0.0245176351053549','-0.0196665659050182','-0.00638379390242553','-0.0159089814275736','0.0687069867324823','-0.0574348828476063','-0.0471783429481916','-0.019106238394026','-0.00698100449811032','-0.0139620367247704','0.0569195359613768','0.0745019275574768','0.0508969079013151','0.00317823333226116','-0.0113930850795794','-0.0293816963993673','0.0435844025741572','-0.0239915659221308','-0.00835847840776511','0.0548708355814792','0.00422685424588171','-0.0196665659050183','-0.050505363415048','-0.0358816035608012','-0.022579110017483','-0.00411556643910549','-0.0144587392485207','0.00162048008012497','0.0181492213934653','0.0355455722595256','-0.0254154591291764','0.00901866189935619','-0.0125019222435455','0.0355455722595257','-0.0342388169193765','0.0275495735207814','-0.0586782005155768','0.00317823333226117','0.0853307815125588','-0.0379804520998914','-0.00968936755627256','0.0321109439708424','0.0228209606507496','0.0040866890759686','-0.0371477382437439','0.0362651144614609','-0.0106927301504021','-0.0515693529664188','0.00901174268762614','-0.00411556643910556','-0.0105625271342096','-0.0134918078729129','-0.00165197020841822','-0.0139620367247705','-0.0300220672477764','0.0218696530846727','-0.0336162644481241','0.00183062555406679','-0.0338049475100681','0.0405947958686153','-0.00153840641666582','0.0321109439708422','0.016168192482918','0.0110413847041723','0.0393558110476908','-0.0225791100174827','-0.0200122104382245','-1.63793537455201e-06','0.0492398111772418','-0.00698100449811041','0.0736080248869933','0.0525124330468842','0.0420327155361801','-0.0336162644481239','-0.0775549255264744','0.0572716420084657','0.00978682053504445','-0.00968936755627279','-0.069411801890197','-0.0367634037154828','0.0123640915458602','0.00422685424588173','-0.0278506186934665','0.0280667940757841','0.0015448247992725','0.0687069867324825','0.00733330850981935','0.0163418635774729','0.0492398111772418','-0.00165197020841827','0.0263360474457213','-0.0394965728358982','-0.0319094572700885','-0.0586782005155767','-0.00198348856635626','-0.0170803491803021','-0.0257584433538565','-0.0125019222435454','0.110761006092177','0.0261756917108477','-0.0257584433538566','0.0435844025741573','0.0508705044030822','0.0225418635951396','0.0123640915458603','0.0393558110476909','0.0245176351053547','-0.068899771674573','-0.0384160388837691','0.00901174268762609','-6.49344120674547e-05','-0.0764390050539025','0.0215116910259292','0.0181492213934654','-0.017942330783053','0.0147173406919424','-0.0319094572700887','0.0508969079013148','-0.0317323780299626','0.000493747805248457','0.00978682053504459','-0.00153840641666578','-0.0739923080255018','-0.00192690438283351','-0.0576866573179446','-0.0371477382437439','0.0273306637090485','0.00225260766604975','-0.0384160388837691','-0.0358816035608012','0.0807871282175112','-0.0600519924482185','0.0163418635774727','-0.0191062383940259','-0.0479498761195299','0.0545610609390785','0.0525124330468843','0.0218696530846728','-0.0128004965807772','0.0118492263212611','0.000493747805248422','-0.0379804520998917','0.0552678917529524','-0.0865512561168842','0.0225418635951396','0.0548708355814791','-0.0195592340602468','0.104977939098382','0.0280667940757841','-0.0159089814275737','-0.00814163209989477','-0.0600519924482185','-1.63793537454715e-06','-0.0134918078729132','-0.003598645679973','0.0237852434913485','0.0147173406919423','0.0275495735207813','-0.0729917868233813','-0.0248462058393361','0.0261756917108475','0.00901866189935619','0.0399899606162298','-0.024846205839336','-0.0170803491803021','-0.0293816963993673','0.00201661509675909','-0.0865512561168844','-0.0367634037154828','0.0110413847041722','0.0483337174687888','-0.0114119140615941','0.00225260766604974','-0.0515693529664188','0.0283687747912504','-0.0355046929138754','-0.0764390050539027','0.00162048008012522','0.0359617047182411','0.0237852434913487','-0.0394965728358983','0.0745019275574767','-0.0336527585469891','0.0118492263212611','0.0572716420084657','0.0405947958686151','-0.0282182157150591','0.0397661200066944','-0.00192690438283361','0.00408668907596854','0.0327826322549022','-0.0114119140615939','-0.0688997716745729'],['-0.00392604158251417','-0.00392604158251453','0.00392604158251446','0.00392604158251439','0.0835637534670541','-0.0529408637076476','0.111910459375029','-0.146459390716949','-0.05528000679805','0.083563753467054','-0.164364602248441','0.132154813996923','0.132154813996922','-0.146459390716949','0.0086800683837306','0.00955054991881055','-0.164364602248441','0.111910459375029','0.0477001160721964','0.00868006838373061','0.0169592892386718','0.0364790421893369','0.0650523252036964','-0.0349269031646515','-0.0670163027806292','0.0364790421893373','-0.120778991330124','0.0983753882137686','0.175812259337782','-0.096911865814295','0.00357712555171048','0.0294329402998317','-0.0686456865995789','-0.096911865814295','0.0440453647446085','-0.0249472030476838','0.103580109194454','-0.0670163027806289','0.0227511562682042','-0.114594969480079','0.103580109194454','0.0169592892386718','-0.0683246577947432','0.0313490128286713','-0.0771456280891798','-0.0686456865995791','-0.00199087331182049','-0.0165824142478617','-0.0771456280891796','0.175812259337781','0.0384001089585114','-0.0049119262101899','0.0313490128286714','0.0983753882137685','0.0359521589305099','-0.0335217459760273','-0.114594969480079','-0.0349269031646509','0.0365842279038078','-0.0335217459760276','-0.00491192621019004','-0.0249472030476842','0.0313856602531789','0.00715353738842584','-0.0165824142478619','0.0294329402998319','-0.0104535135215848','0.00715353738842557','-0.0683246577947433','-0.120778991330125','-0.0118451810273818','0.0365842279038085','0.022751156268204','0.065052325203696','-0.0118451810273818','0.0359521589305099','0.0384001089585111','0.0440453647446085','-0.0242918441093382','-0.0104535135215853','-0.00199087331182049','0.00357712555171061','-0.0242918441093385','0.031385660253179','-0.0257162438537556','0.149086268521449','0.00125457485447184','-0.107665310283494','0.0838292146271841','0.0844796302625859','-0.0534630440177151','-0.078366758682718','0.0203812658384376','0.0133955304934377','-0.0490167855528863','0.0802923144247071','-0.0248344751134042','-0.00389431276155649','-0.0109132059207194','0.00471509063102901','0.0258618110549378','-0.0362755166815644','-0.018382745937109','-0.0382198512168934','0.00762520604129463','0.149086268521449','-0.0620638487539906','-0.0581685836194162','-0.0589606351855063','-0.0160926112989525','0.0222499229592499','-0.0679756678049153','-0.0970656242628822','0.0704275544037503','0.035843056696374','0.0891704013765267','0.110421168791752','0.0704275544037503','-0.00534832558050279','0.00031186172278235','-0.115813670926431','-0.00389431276155637','0.0522923951542726','-0.0294962772805803','0.0187687469046939','-0.0718648608724679','0.0271773012289409','0.0294959382905435','-0.011632617605147','0.0388241276124567','-0.0105956313508914','0.0128370616434142','-0.0691854957580594','-0.0160926112989525','0.000267389650359211','0.0163650308070736','0.00218270584849851','0.0133955304934376','-0.0222120252040233','-0.0902780769522081','0.0222002675893986','0.0562393350790233','-0.0447381795041641','0.0103439415803509','-0.0157328032454713','-0.0718648608724677','-0.0227398042313653','0.0853902653016206','0.0722783623754457','0.00762520604129427','0.0276300238280905','-0.00395348305037583','-0.0910055551811229','0.0838292146271844','-0.122112960573973','0.062272998347283','0.0316392360778779','0.00218270584849813','0.00112059695012089','-0.0121913826082927','-0.0422492356653164','-0.115813670926431','0.0214221588398253','0.0220457782718423','0.019672096014925','0.0258618110549375','0.0830018210294865','-0.0249556189048948','0.0722783623754456','-0.0257162438537555','-0.0303448153499394','0.000741986066921483','-0.0226931059362942','-0.0691854957580593','-0.0037177497033275','0.0272716936029374','-0.0220171989826566','0.110421168791752','-0.0262312667839909','-0.030823690196433','-0.0220171989826566','-0.0970656242628823','0.0310544662265477','0.010882728929811','-0.0422492356653162','-0.0248344751134042','0.0403357892296783','-0.041897765050537','0.014338118021343','-0.0157328032454714','-0.00602591205169545','0.00542972396400357','0.0361419487250185','-0.011632617605147','-0.0156235443349783','-0.0254682010327545','-0.0226931059362941','-0.0589606351855063','-0.0210935383826455','0.0256016514152663','0.0316392360778777','0.0203812658384378','0.0553173109106226','0.068474446510843','0.0143464925977263','0.0222002675893986','-0.0374327864480235','0.0392861352194101','0.0143381180213428','0.018768746904694','0.0255785659453825','-0.063597357081609','0.0007419860669212','-0.0581685836194159','0.0106010457753611','0.0781745646058051','0.062272998347283','-0.0783667586827177','-0.00562166095379242','0.120090809502996','0.0684744465108433','-0.0902780769522079','0.0319040409696968','0.0258517484021776','-0.0418977650505369','-0.0294962772805805','0.0265713381375102','0.0113009582175798','-0.0249556189048945','-0.0382198512168937','-0.0347034469164344','-0.0167160524418567','-0.00395348305037584','-0.107665310283494','-0.00148267443658639','0.0781745646058049','0.025601651415266','0.0163650308070733','-0.0194421870537937','0.0140597327352627','0.0108827289298109','0.00031186172278208','0.00185053058780185','-0.0465668672164221','-0.0308236901964329','0.0891704013765265','-0.0166917701738611','-0.0465668672164223','0.0220457782718426','0.00471509063102884','-0.0630090301681352','0.0113009582175796','-0.0635973570816091','0.0853902653016204','0.043091339616566','-0.0334985875833985','-0.0254682010327544','0.0128370616434141','0.0522444672138506','-0.0324597904360848','0.0272716936029374','-0.0679756678049153','0.0100618272188535','0.0140597327352626','-0.0121913826082931','0.0802923144247075','-0.0645197399187602','0.0258517484021778','0.0392861352194102','0.0103439415803507','0.0161048498823676','-0.0761884402037135','0.0054297239640037','0.0294959382905437','0.0057264627172769','-0.0334985875833989','-0.0303448153499394','-0.0620638487539908','0.0255666807457733','-0.00148267443658624','-0.122112960573974','-0.0534630440177149','0.0604186742153565','-0.00562166095379206','0.0553173109106224','-0.0222120252040232','0.019569273184779','-0.0645197399187604','0.0403357892296786','0.0522923951542727','0.00696507368799242','-0.0630090301681352','0.0830018210294864','-0.0183827459371089','-0.0071644719077387','-0.0347034469164347','0.0276300238280903','0.00125457485447171','0.0255666807457732','0.0106010457753609','-0.0210935383826458','0.00026738965035964','-0.00108085951394882','0.0100618272188533','0.0310544662265477','-0.00534832558050278','0.0269377884583261','-0.0166917701738613','-0.0262312667839909','0.0358430566963741','0.0269377884583262','0.00185053058780181','0.0214221588398254','-0.0109132059207192','0.00696507368799236','0.0265713381375104','0.0255785659453825','-0.0227398042313652','-0.0328570685406324','0.00572646271727704','-0.0156235443349783','-0.0105956313508917','-0.036478805049566','0.0522444672138506','-0.00371774970332734','0.0222499229592498','-0.00108085951394889','-0.0194421870537939','0.00112059695012089','-0.0490167855528865','0.0195692731847793','0.0319040409696972','-0.0374327864480242','-0.0447381795041641','0.0417742719604819','0.0161048498823676','-0.00602591205169519','0.0271773012289407','-0.0328570685406326','0.0430913396165659'],['0.0124497407949739','0.0124497407949744','-0.0124497407949742','-0.0124497407949741','-0.0702919234896181','0.11907224912234','-0.0436945744414295','0.00736398960368084','-0.0376700106523961','-0.0702919234896179','0.104506946219171','0.0159047287178173','0.0159047287178166','0.0073639896036815','-0.0746761128932765','0.0389576537768042','0.104506946219172','-0.0436945744414297','0.00141400032056024','-0.0746761128932767','0.0857270652422394','-0.192205598153231','0.0170123540323101','0.0191742553890632','0.027859442183147','-0.192205598153231','0.105902304369087','0.177516100723337','-0.0294318035335686','0.0261488991722462','-0.0432905466010601','0.00287887652095303','0.0311994183092981','0.0261488991722464','0.0461519618926835','-0.0961362897705469','-0.0675061412880882','0.027859442183147','0.0145210293616008','-0.012544340909056','-0.0675061412880882','0.0857270652422394','-0.0392301167289865','-0.0492827307147829','0.0208847384845151','0.0311994183092981','0.157381113354223','-0.104958323928865','0.0208847384845151','-0.0294318035335684','-0.0495369357909537','0.0739887295578242','-0.0492827307147828','0.177516100723337','-0.0389403331668068','-0.0733883081239308','-0.0125443409090563','0.0191742553890631','0.0741223832476049','-0.0733883081239308','0.0739887295578241','-0.0961362897705467','-0.132628139852375','0.0800995871718217','-0.104958323928865','0.00287887652095299','0.0609375140128938','0.080099587171822','-0.0392301167289862','0.105902304369087','-0.0362876246685339','0.074122383247605','0.0145210293616012','0.0170123540323106','-0.036287624668534','-0.0389403331668069','-0.0495369357909536','0.046151961892684','-0.056138539794064','0.060937514012894','0.157381113354223','-0.0432905466010605','-0.0561385397940638','-0.132628139852376','0.0978467946133787','0.0268748627993445','0.0133026789241215','-0.0522972710946057','0.00340233776146273','-0.2469234413987','0.0469535139579709','0.00436199152603496','-0.0236933217807716','0.0287128751757923','-0.012439552115772','0.024432352753062','-0.0258249711639796','0.0668345229834429','0.0647894548193007','-0.0866247512497007','-0.0478691406709666','0.0142192739602633','0.0136989655783138','0.0478103433155368','-0.121358211121447','0.0268748627993449','-0.0828513270278168','-0.0148709228033124','0.0684533386275651','0.0921566472215582','0.0427312495449403','-0.0974389310249764','-0.00645253646744941','0.0708950929857296','0.0124083768157246','0.100665167389333','-0.0106683038927326','0.0708950929857293','-0.0726580753744914','-0.017000517252074','-0.00593114753054194','0.0668345229834425','-0.017769897794011','-0.0169845784866438','0.0721756062527801','-0.0511272591284745','-0.0723172951501338','0.00797840142476831','0.0217448370512925','-0.121738813246628','0.0239439891522765','0.0789288635640121','-0.0282607574452258','0.0921566472215582','-0.0364418838492744','0.00374541238224014','0.0218217392205724','0.0287128751757923','-0.00210022196987242','-0.0222854932542463','-0.015332692267523','0.07711733132945','-0.0445691683088644','0.0289364911396212','-0.00903685671884765','-0.0511272591284747','-0.0217797433553685','-0.0141924305678562','0.0491828904042362','-0.121358211121447','0.0209431636448653','-0.0162739842157425','0.0164096508242593','0.00340233776146266','-0.0120415720946832','0.0200890256921085','0.00980071554695352','0.0218217392205725','-0.0455184550140892','0.0284170296081639','0.0313167340323753','-0.00593114753054169','-0.0189171869368671','-0.0190127404740223','-0.0100287053438475','-0.0478691406709665','-0.0236564614654105','0.0140481661921361','0.0491828904042362','0.0978467946133788','-0.008620218826261','-0.0526824009491139','-0.0146817361215306','-0.028260757445226','0.0245158856642752','-0.0208035088265054','0.0155114697822355','-0.0106683038927324','-0.0540905016313018','-3.53949729839519e-05','0.0155114697822355','-0.00645253646744959','0.0364843815858836','-0.024658576416155','0.0313167340323754','-0.0258249711639801','0.0641282934214864','-0.0384206379805836','0.0427586191954093','-0.0090368567188474','0.0307413242998043','0.0929180265778566','-0.0597798118460161','0.0217448370512922','-0.0419130572990818','-0.0250102918350591','-0.0146817361215305','0.0684533386275648','-0.00706976013688917','-0.0258171038846306','0.00980071554695367','-0.0236933217807716','-0.0494580192130282','0.0339188219132778','-0.0190658669105237','-0.015332692267523','-0.0209627576312623','0.00582438101835533','0.0427586191954093','0.0721756062527801','-0.00412873177993931','-0.0368167641104262','-0.052682400949114','-0.0148709228033124','-0.0271882895787884','0.0454588826164317','0.0200890256921084','0.00436199152603461','0.0522661360654017','0.100798947439793','0.0339188219132778','-0.0222854932542463','-0.0223714942780678','-0.0282021675477705','-0.0384206379805837','-0.0169845784866436','0.0178419528208715','-0.0358250444775752','0.0140481661921366','0.0478103433155366','0.000974236947739054','-0.0753770873644684','-0.0162739842157426','-0.0522972710946059','0.0422866280829797','0.0454588826164317','-0.0258171038846305','0.00374541238224022','0.0821384681306695','0.0140556066193255','-0.0246585764161549','-0.017000517252074','-0.0340414826799514','0.00231226822424973','-3.53949729841508e-05','0.100665167389333','-0.0289533110827741','0.00231226822424951','-0.0190127404740221','-0.086624751249701','0.0453262464307511','-0.035825044477575','-0.0368167641104262','-0.0141924305678561','-0.0693781459304517','-0.0122407992436416','-0.0250102918350591','0.0789288635640124','0.0664565677491925','-0.040275552306324','-0.0208035088265053','-0.0974389310249765','-0.000771490696708519','0.0140556066193256','0.0284170296081639','0.0244323527530621','-0.0217683382925027','-0.0282021675477704','0.00582438101835538','0.0289364911396212','-0.00709741895590007','0.0332740608108177','0.0929180265778568','0.00797840142476789','-0.0085560415871613','-0.0122407992436416','-0.00862021882626118','-0.0828513270278164','0.00995480104211174','0.0422866280829796','-0.0120415720946833','0.046953513957971','0.0187242264403973','0.0522661360654018','-0.0494580192130283','-0.00210022196987227','0.0370389548068691','-0.0217683382925026','0.0641282934214866','-0.0177698977940111','-0.0175622588106215','0.0453262464307512','-0.0236564614654104','0.0136989655783136','0.0235042883009589','0.000974236947739019','0.0209431636448651','0.0133026789241219','0.00995480104211149','-0.0271882895787883','-0.00706976013688913','-0.0364418838492746','0.00799551001433797','-0.0007714906967085','0.0364843815858836','-0.0726580753744914','0.0261866717045751','-0.0289533110827741','-0.0540905016313019','0.0124083768157245','0.026186671704575','-0.0340414826799514','-0.0189171869368672','0.064789454819301','-0.0175622588106217','0.0178419528208718','-0.0041287317799392','-0.0217797433553684','-0.0216740230715946','-0.00855604158716141','-0.0419130572990816','0.0239439891522766','0.0124500144105065','0.0664565677491926','0.0245158856642753','0.0427312495449403','0.007995510014338','0.0821384681306696','-0.0455184550140891','-0.0124395521157723','0.0370389548068689','-0.0223714942780679','-0.0209627576312626','-0.0445691683088644','0.016490805101963','-0.00709741895590025','0.0307413242998044','-0.0723172951501336','-0.0216740230715945','-0.0693781459304517'],['-0.000108091705834159','-0.000108091705834198','0.000108091705834324','0.000108091705834048','0.0256384246412619','0.00827828614752722','-0.0261205970880789','-0.00790420540654457','-0.0346277397358675','0.0256384246412621','-0.00593146739260178','0.014812690781373','0.0148126907813733','-0.0079042054065445','-0.0588215203308325','0.0520211266618383','-0.00593146739260184','-0.0261205970880787','0.090981676517347','-0.0588215203308326','0.0397763282565946','0.056698973090104','-0.00728484756118154','-0.0635520291442553','-0.0143121177037926','0.0566989730901042','-0.093571176587389','0.0594626073486047','0.0571334816535001','-0.106307950988555','0.0643446514552951','-0.0412907792083193','0.129032158266541','-0.106307950988555','-0.00890783938863155','-0.0217205732958991','-0.0258885636210404','-0.0143121177037928','-0.00521873500506198','0.0107916765940276','-0.0258885636210406','0.0397763282565951','-0.0122097848127529','0.0239604448184607','-0.0412063639473456','0.129032158266541','-0.0754308105389076','-0.0183264511728897','-0.0412063639473458','0.0571334816534999','-0.0474080058681166','0.0462935789433355','0.0239604448184605','0.0594626073486048','-0.09024803645436','0.0216376750686681','0.0107916765940277','-0.0635520291442553','0.023218472075015','0.0216376750686677','0.0462935789433356','-0.0217205732958992','-0.074906902936958','-0.00848762304131071','-0.0183264511728898','-0.0412907792083193','0.120125980084358','-0.0084876230413106','-0.0122097848127528','-0.093571176587389','0.0766310219325249','0.0232184720750152','-0.00521873500506195','-0.00728484756118177','0.0766310219325251','-0.0902480364543603','-0.0474080058681168','-0.00890783938863187','0.0271715416897376','0.120125980084358','-0.075430810538907','0.0643446514552955','0.0271715416897374','-0.0749069029369586','0.102249211635194','-0.0628771023242861','0.0185587690957872','-0.0181545501501005','0.00759674116035557','-0.0708724925018603','-0.0326778649649545','0.152652589396563','0.0839766972938763','-0.0831281306235424','0.0513664839506958','-0.0594998981822116','0.0979925196434602','-0.0803616803124269','-0.0591302635687706','-0.0220526049065181','-0.0531447651994754','0.0187504418887515','0.0454926660102245','-0.0254104604032936','0.0278578243327095','-0.0628771023242861','0.0976136876210746','-0.00589543653939396','-0.0544967132407651','0.0485412814821842','0.0190799693242495','-0.106695714153058','-0.0692068096994132','0.114621549150205','0.0268864665964539','-0.0128385986986414','-0.00474527756707005','0.114621549150206','-0.0619097613130181','0.00916697138338251','-0.0714371612358114','-0.0803616803124272','0.00409614309004231','0.0413947474696413','0.074855461944207','-0.0367286032937177','0.0033064931229047','0.022911299681901','-0.0641071015557891','0.135006054200849','0.0121704549817671','-0.124360186835146','0.105722177607863','0.0485412814821841','0.0192668615738381','-0.0444981623973442','0.0218169099178925','-0.0831281306235423','-0.0744486712024377','0.0294519409195332','-0.0844606744847604','-0.0108127083958901','0.0277994152506838','0.0585661282413348','0.00428867757377073','-0.0367286032937176','0.0348861596383813','-0.0241668072143335','0.0343890348574266','0.0278578243327097','-0.0567239455213784','-0.0314114772897982','0.117878695234841','0.00759674116035567','-0.0812378846795254','-0.0585496694194644','0.0416828828376808','0.0218169099178925','-0.0512513179108971','-0.0174672098497381','0.056861670893958','-0.0714371612358117','0.00728970511642864','0.0180774618194528','-0.0286885738886841','-0.0531447651994755','0.0140928294305149','0.0418519460366037','0.0343890348574267','0.102249211635195','-0.0127877296103824','-0.0840741886256438','-0.111254906381006','0.105722177607863','-0.0374326134979174','0.0307555574583077','-0.0324769229741949','-0.00474527756706972','0.00973251940112441','0.0514501259586012','-0.032476922974195','-0.0692068096994134','0.046210668068423','0.0142667006578396','0.0568616708939581','0.0979925196434607','-0.0250209782752432','-0.00080105399563435','-0.0591033877289855','0.00428867757377103','-0.0564501662294797','0.0358340658457869','-0.105430202996193','-0.064107101555789','0.0682948662556457','0.0829159871234463','-0.111254906381006','-0.0544967132407647','0.0548101515094365','0.0697351041649894','0.0416828828376801','0.0839766972938772','0.0610586410855483','-0.129584739563606','0.0248728107122941','-0.0844606744847603','0.0210858209059472','-0.00890596300159761','-0.0591033877289852','0.0748554619442069','0.00802560416748352','0.0225159005606303','-0.0840741886256434','-0.00589543653939386','0.0706935292844399','0.0432365406990577','-0.0585496694194642','0.152652589396564','0.0316397564199535','-0.0662800690484481','-0.129584739563605','0.0294519409195333','0.0345358494691194','-0.0246510872794072','-0.000801053995634161','0.0413947474696415','0.0129205697659367','-0.0318765881712759','0.0418519460366038','-0.0254104604032936','-0.0637174496222667','0.0580676405829839','-0.0314114772897985','-0.0181545501501005','-0.0572225424034144','0.0432365406990582','0.0697351041649892','-0.0444981623973445','-0.000678883229747396','-0.00133958646288254','0.0142667006578399','0.00916697138338224','-0.0314788686190458','0.0296828716464917','0.051450125958601','-0.0128385986986415','-0.0220008199631155','0.0296828716464915','0.0180774618194523','-0.022052604906518','0.0141311579624421','-0.0318765881712756','0.0225159005606304','-0.0241668072143337','-0.0165920311224303','-0.0566639651608247','0.0829159871234462','-0.124360186835146','0.00452743022706837','0.0284291464433205','0.0307555574583077','-0.106695714153058','0.0589532919847427','-0.00133958646288254','-0.0174672098497378','-0.059499898182212','0.0603274161030375','-0.0246510872794073','-0.00890596300159766','0.0585661282413349','-0.00477098297819634','0.075236797822817','0.035834065845787','0.0229112996819012','-0.0105690234081743','-0.0566639651608245','-0.0127877296103827','0.0976136876210744','-0.0398132004200303','-0.0572225424034144','-0.0812378846795251','-0.0326778649649549','-0.0112951833628627','0.0316397564199536','0.0610586410855484','-0.0744486712024379','0.0296936359463771','0.0603274161030375','-0.0250209782752435','0.00409614309004236','0.0300121492977738','0.0141311579624422','0.014092829430515','0.0454926660102248','-0.00108678082353511','-0.0637174496222666','-0.0567239455213786','0.0185587690957872','-0.0398132004200304','0.07069352928444','0.0548101515094362','0.0192668615738385','-0.0563992831354922','0.0589532919847428','0.0462106680684227','-0.0619097613130182','-0.0525481232466491','-0.0220008199631157','0.00973251940112407','0.0268864665964538','-0.0525481232466492','-0.0314788686190455','0.00728970511642886','-0.0591302635687706','0.0300121492977737','0.0129205697659368','0.00802560416748373','0.0348861596383812','-0.00517119870795295','-0.0105690234081742','0.0682948662556459','0.0121704549817671','0.0351332286198766','0.00452743022706808','-0.0374326134979173','0.0190799693242495','-0.0563992831354919','-0.000678883229747567','-0.0512513179108965','0.0513664839506954','0.0296936359463773','0.0345358494691194','0.0210858209059468','0.0277994152506837','-0.0169427114886968','-0.00477098297819604','-0.0564501662294797','0.0033064931229048','-0.00517119870795311','-0.0165920311224305'],['-0.00898170746280449','-0.00898170746280464','0.0089817074628046','0.00898170746280454','0.00556582384982741','-0.0684800964213649','0.00514574358699603','0.0487868215217373','0.0619175480234075','0.00556582384982721','-0.018487405473104','-0.0579776738629356','-0.0579776738629352','0.0487868215217372','0.0566762395378303','-0.0385036797338277','-0.0184874054731041','0.00514574358699588','-0.0343528701889173','0.0566762395378304','-0.118841569232491','-0.00358430423686876','0.153851534274223','-0.0258598369550352','-0.0444708672591117','-0.0035843042368689','-0.0177257003908056','-0.00269922453457902','-0.124382356476621','-0.0326678462894576','0.170444303933655','-0.00824835758058028','0.0173887999941252','-0.0326678462894576','0.144851751766795','-0.0807858839497251','0.0622404647867185','-0.0444708672591114','0.0129086803123705','0.0312392701834299','0.062240464786718','-0.118841569232491','0.0465637962753066','0.015603132020294','0.117136900436525','0.0173887999941253','-0.138837167347107','-0.0141759385566478','0.117136900436525','-0.124382356476621','-0.142563769859882','0.0918315520370433','0.0156031320202943','-0.00269922453457917','-0.0990753883199045','0.0281938069712542','0.03123927018343','-0.025859836955035','0.0152135813220885','0.028193806971254','0.0918315520370434','-0.0807858839497249','0.0490652749298163','-0.00343470347930473','-0.014175938556648','-0.00824835758058019','-0.0126446801172952','-0.00343470347930434','0.0465637962753063','-0.0177257003908056','-0.0625390826796932','0.0152135813220883','0.0129086803123707','0.153851534274223','-0.0625390826796932','-0.0990753883199043','-0.142563769859882','0.144851751766794','-0.0239961719785346','-0.0126446801172953','-0.138837167347107','0.170444303933655','-0.0239961719785343','0.0490652749298162','0.0293348719655369','-0.0176549107619208','-0.0493565972967706','-0.0811649331393364','-0.104864113002852','0.0637277687561589','0.0504803885732077','-0.0129283485633837','-0.00545993902111773','0.0475430749242262','0.0641786127453014','0.0475897856258129','-0.0239274982211946','-0.0780439738513896','0.0734561741460275','0.00265546097152121','0.0476426804486806','-0.175104563303301','0.0123162065192025','0.0706748090763057','0.0214728572144425','-0.017654910761921','-0.044412404536515','0.0370101538471244','-0.00341549307421696','0.0853737764876803','-0.0630735783342114','-0.0366104054700572','0.033230295616795','0.00102849026278588','-0.0265023242215199','-0.0104556861926404','-0.018001013033898','0.00102849026278594','-0.0526685708606292','-0.05474126284488','0.00435387957092459','-0.078043973851389','0.00951523001317816','0.0315070179778291','0.130075485902979','0.0452740293908347','-0.0100208687121905','0.00511565735203082','0.00924032129782614','-0.0697734053939643','0.0333776454367585','0.0189070810787998','-0.0277178346247202','0.0853737764876806','-0.0199212719425207','-0.0203458699263143','0.027068694002708','0.047543074924226','-0.0185588282597602','-0.0887207869566315','-0.0369666517774074','0.116163535474045','0.0104795169407205','0.0551753511294367','-0.00507878806469558','0.045274029390835','-0.0802372741289763','-0.0407438511468882','-0.0236709931647772','0.0214728572144425','0.00781464411287666','0.0566239566241764','-0.00180298404180529','-0.104864113002851','0.0123234475032074','0.0498727822823383','-0.0653216187028759','0.0270686940027079','0.019110128542477','0.0320514764700612','0.0264883989913647','0.00435387957092462','0.000356623680585752','4.03679405551876e-05','0.00885526157996232','0.0476426804486804','0.0619707705275512','-0.056228247769476','-0.0236709931647773','0.0293348719655367','-0.0459063407900831','-0.0785991072431681','0.0819212825337074','-0.0277178346247202','-0.038299103600177','0.0306594519664963','0.0223691097631978','-0.018001013033898','-0.0540817812757781','0.0653168165667724','0.0223691097631978','0.0332302956167953','-0.0158032932210556','0.0773407882775872','0.0264883989913648','-0.0239274982211944','0.0207465558445912','-0.00591865662063607','-0.0852486433819446','-0.00507878806469533','-0.0224830781173486','-0.0260266577831181','0.0250908256625311','0.00924032129782614','-0.0232631165607068','-0.0252439689562984','0.0819212825337073','-0.00341549307421694','0.0138737135137133','0.0247573974633217','-0.0653216187028761','-0.00545993902111727','-0.0256356165739166','-0.0279651821787112','-0.0325369441831405','-0.0369666517774073','-0.0399265497376892','-0.0331336241616452','-0.0852486433819446','0.130075485902979','0.0106685275256161','0.0363361819903923','-0.0785991072431681','0.0370101538471243','0.0715728937236426','-0.014380808307305','0.0498727822823383','-0.0129283485633838','-0.097872789046571','0.0582291307930373','-0.0279651821787113','-0.0887207869566315','0.0276793398698283','-0.0100687590543899','-0.00591865662063597','0.0315070179778293','0.0253729476139143','-0.0227675019998534','-0.0562282477694756','0.0706748090763063','0.0110018558312406','0.00579085304535912','0.0566239566241764','-0.0811649331393361','0.0130619478674301','-0.0143808083073051','0.0247573974633215','-0.020345869926314','0.00817210084090998','0.00262995294417071','0.0773407882775874','-0.0547412628448801','-0.0123028054023873','0.017897086940934','0.0653168165667722','-0.0104556861926403','0.0190733347219772','0.0178970869409342','4.0367940555014e-05','0.00265546097152126','-0.0607142108619477','-0.0227675019998531','0.0363361819903923','-0.040743851146888','0.0735635774569817','-0.0200906333706698','-0.0252439689562986','0.0189070810787996','0.0135823844683949','-0.0106802000702007','0.0306594519664966','-0.0366104054700577','-0.0108549379972578','0.00262995294417109','0.0320514764700611','0.0475897856258129','-0.0778208606220647','-0.0100687590543899','-0.0331336241616449','0.0551753511294367','0.00260744782320478','-0.0372938549082915','-0.026026657783118','0.00511565735203079','0.0375669303224526','-0.0200906333706698','-0.045906340790083','-0.0444124045365147','0.123820593734474','0.01306194786743','0.0123234475032072','0.0504803885732077','0.0173432525793503','-0.097872789046571','-0.0256356165739165','-0.0185588282597602','0.0594762227760482','-0.0778208606220647','0.0207465558445914','0.00951523001317799','0.0456660063262672','-0.060714210861948','0.0619707705275514','0.0123162065192025','-0.0723801525656237','0.0110018558312407','0.00781464411287635','-0.0493565972967709','0.123820593734474','0.0715728937236429','0.0138737135137131','-0.0199212719425206','-0.0456365862536283','-0.0108549379972577','-0.0158032932210555','-0.0526685708606289','-0.0496768589601969','0.0190733347219773','-0.054081781275778','-0.0265023242215199','-0.0496768589601969','-0.012302805402387','0.000356623680585776','0.0734561741460274','0.0456660063262669','0.0253729476139144','0.010668527525616','-0.0802372741289765','0.00800564430237354','0.0375669303224524','-0.0232631165607067','0.0333776454367584','-0.0363415934617417','0.0135823844683951','-0.0382991036001773','-0.0630735783342116','-0.0456365862536281','0.00817210084090999','0.0191101285424771','0.0641786127453013','0.0594762227760479','0.0276793398698286','-0.0399265497376892','0.0104795169407206','0.00284341299522964','0.00260744782320454','-0.0224830781173485','-0.0100208687121907','0.00800564430237363','0.0735635774569818'],['-0.0105768409909957','-0.0105768409909958','0.0105768409909955','0.0105768409909961','0.0123883178231764','-0.123380426908141','-0.0194051790299759','0.119820447123946','0.0338048403726896','0.0123883178231764','-0.0125865124121348','-0.0441834867747275','-0.0441834867747276','0.119820447123945','0.0889544650904788','-0.154014584448701','-0.0125865124121342','-0.0194051790299758','-0.0463859326573724','0.0889544650904788','0.0306127294476359','-0.19285592495011','0.105351859728827','0.0692796535968229','0.0871161105314129','-0.19285592495011','0.0664080698726662','-0.0840486823621106','0.105139432273633','-0.0742514225077804','-0.00263011040684959','-0.0476630783889788','0.0706453779109951','-0.0742514225077811','-0.00177447106858377','0.125200962789315','0.00012812682127798','0.0871161105314129','-0.060069850020216','0.00663045304021493','0.000128126821277945','0.0306127294476362','-0.0582015747983439','0.0398490363526063','-0.110461493298198','0.0706453779109943','-0.0411127368056743','0.0683423397807428','-0.110461493298198','0.105139432273633','-0.0620047274463252','0.0231433016961628','0.0398490363526063','-0.084048682362111','-0.0278509554471003','0.0278671146818776','0.00663045304021486','0.069279653596823','0.0160432258050297','0.0278671146818774','0.0231433016961627','0.125200962789314','0.0650738228820846','-0.124463622277083','0.0683423397807428','-0.047663078388979','-0.0502302235633817','-0.124463622277083','-0.0582015747983438','0.0664080698726664','-0.0368362332914866','0.0160432258050297','-0.0600698500202158','0.105351859728827','-0.0368362332914864','-0.0278509554471005','-0.0620047274463254','-0.00177447106858382','0.0676234894209184','-0.0502302235633815','-0.0411127368056745','-0.00263011040684921','0.0676234894209183','0.0650738228820842','0.0171537365506361','0.00871005902260817','-0.000147297384300236','0.00489623125869168','-0.045367267692324','-0.112389799861674','0.0577609848722062','-0.0928598422683183','0.0918178620670332','-0.0332032282917991','-0.0198544031197164','0.0665916290733095','0.00346053831327743','-0.0369017989671022','-0.0196437451441431','0.122364659394791','-0.0499208288955118','0.133598540508896','-0.00308372885644867','0.00652212777447745','-0.115318973949319','0.00871005902260842','-0.0976839866784902','0.0114369766550913','-0.0452356010908574','0.0562672666389723','0.0314831466765733','0.0238932576479779','-0.049998330511261','0.0385894880474032','-0.0688811889267966','-0.00375865097145603','0.0229211001523149','0.0385894880474032','-0.0302540644804242','0.0738829085543386','0.0344321550589146','-0.0369017989671019','-0.0550200166478701','-0.0167617619517229','-0.0208063493537596','0.034160871346622','0.0457727861125235','-0.0617574185122358','0.0116534306447446','-0.0326291727061611','0.00828660019656224','-0.0349739365241249','0.00200958946554928','0.0562672666389726','-0.0101339519896671','0.0225024737961402','-0.109882776305299','-0.0332032282917994','0.0067157227807296','0.062118859308588','-0.0238861001707844','0.0364026332257749','-0.00812783285176577','-0.00616317127180824','-0.105157219486611','0.0341608713466223','0.0908877038124917','0.105309607116811','0.0883248091680716','-0.115318973949319','0.0421341854564849','-0.0150118938539593','0.150065059907409','-0.0453672676923237','-0.00320765254563198','-0.0143740291380408','-0.0106961459670495','-0.109882776305299','0.065671568047322','-0.00516249579518972','0.0082422145582809','0.0344321550589146','-0.0156611731215158','-0.0203827434554648','0.043222307320734','-0.0499208288955118','-0.034902115895779','0.0417287642918348','0.0883248091680716','0.0171537365506364','-0.0407646797298245','-0.0341011365412471','-0.0391855243867598','0.00200958946554938','-0.0475466713381746','0.0265210314610411','-0.0373216029648585','0.0229211001523151','0.0120709936073727','0.0421785455577771','-0.0373216029648583','-0.0499983305112612','0.00454907090758747','-0.0276906307296653','0.00824221455828061','0.00346053831327734','0.029484624608168','0.0294580004312684','0.0554349115107607','-0.105157219486611','-0.0202795220743577','0.0288890932445337','0.00963552717626405','0.0116534306447447','0.0150084929730713','0.0320448889866632','-0.03918552438676','-0.0452356010908571','-0.0738004671640713','0.0477600993434907','-0.0106961459670494','0.0918178620670331','0.0334802901471991','-0.00946257397354986','-0.00847912176684112','-0.0238861001707846','-0.000754751030599229','-0.0288847544781005','0.0554349115107608','-0.0208063493537594','0.00156214455673548','-0.0130474050175741','-0.0341011365412472','0.0114369766550912','0.00720843949866068','0.0553047567401012','-0.014374029138041','-0.0928598422683184','-0.0450993900014553','0.0682845790457039','-0.0094625739735501','0.0621188593085882','0.0162623389499551','-0.0967695797320935','0.0294580004312686','-0.016761761951723','0.000541546449884234','0.0146293297524477','0.0417287642918348','0.00652212777447729','0.00437665681935577','-0.0459970958454529','-0.0150118938539596','0.0048962312586916','0.0240905594519894','0.0553047567401016','0.0477600993434905','0.0225024737961401','-0.0184958816272265','-0.0357234657073745','-0.0276906307296654','0.073882908554339','-0.00420812015632072','-0.0141170429864752','0.042178545557777','-0.00375865097145605','-0.00115954990368299','-0.0141170429864755','-0.0203827434554647','0.122364659394791','0.00858971709754078','0.0146293297524475','-0.0130474050175741','0.105309607116811','0.0050266938288327','-0.0322150730459858','0.0320448889866631','-0.0349739365241251','-0.0220462715137639','-0.0994883032258572','0.0265210314610413','0.0238932576479779','0.0536515163790981','-0.0357234657073746','-0.00516249579518958','0.0665916290733095','-0.0123226319350056','-0.0967695797320932','-0.0288847544781007','-0.00616317127180804','0.0156101733947743','-0.0307924712082472','0.0288890932445339','-0.0617574185122362','-0.0593802239633945','-0.0322150730459857','-0.0407646797298247','-0.09768398667849','0.0561565321579812','0.0240905594519894','-0.00320765254563187','0.0577609848722065','0.0569541275475471','-0.0450993900014554','0.0334802901471989','0.00671572278072969','-0.06470961428441','-0.0123226319350057','0.029484624608168','-0.0550200166478704','0.0329889007471908','0.00858971709754114','-0.0349021158957792','-0.00308372885644857','-0.0264606620873438','0.00437665681935603','0.0421341854564849','-0.000147297384300216','0.0561565321579811','0.007208439498661','-0.0738004671640712','-0.0101339519896671','-0.00655333051684645','0.0536515163790982','0.00454907090758737','-0.0302540644804241','-0.000986411970580709','-0.00115954990368301','0.0120709936073726','-0.0688811889267967','-0.000986411970580745','-0.00420812015632054','-0.015661173121516','-0.0196437451441433','0.0329889007471911','0.00054154644988431','0.00156214455673544','0.0908877038124919','0.0345538650150859','-0.0593802239633948','0.0150084929730711','0.00828660019656213','-0.0514790452192511','-0.0220462715137638','-0.0475466713381746','0.0314831466765733','-0.00655333051684667','-0.0184958816272266','0.0656715680473221','-0.0198544031197167','-0.0647096142844098','0.016262338949955','-0.00075475103059956','-0.00812783285176562','0.0608958999085091','0.0156101733947744','-0.0202795220743579','0.0457727861125239','0.0345538650150859','0.00502669382883248'],['-0.000463802449197372','-0.000463802449197332','0.000463802449197349','0.000463802449197351','-0.010477702129647','-0.0464665000370266','0.0220428129887588','0.0344375867287178','0.0216674737874698','-0.010477702129647','0.0560741643861347','-0.0677277384931552','-0.067727738493155','0.0344375867287174','0.0156941889893094','0.0180597652243254','0.056074164386135','0.0220428129887587','-0.0933473639150055','0.0156941889893093','-0.0293391976330948','-0.0932453067229293','0.0878274737021763','0.0242793285242008','0.0485779227455598','-0.0932453067229295','0.0223870576811139','-0.0241861737407704','-0.0235193533044299','0.000118888613577861','0.00128508320215766','0.0441581944774529','0.00428177416486444','0.000118888613577626','0.00779878649511557','0.0222381374551601','0.0594052754821123','0.0485779227455597','-0.0502510182341243','-0.0360647062060777','0.0594052754821124','-0.0293391976330949','0.00875244082473641','-0.0492962208034008','-0.0296618701703847','0.00428177416486473','0.0395560622308369','0.0418981981608176','-0.0296618701703845','-0.0235193533044301','0.0425471609498266','-0.057093675968167','-0.0492962208034008','-0.0241861737407707','-0.0109734464307905','0.016728102481807','-0.036064706206078','0.0242793285242011','0.0294948619287879','0.0167281024818067','-0.057093675968167','0.0222381374551599','0.0722201485185034','-0.0216704210161871','0.041898198160818','0.044158194477453','-0.0463262063977588','-0.021670421016187','0.00875244082473658','0.0223870576811138','-0.00456019604850303','0.0294948619287876','-0.0502510182341242','0.0878274737021765','-0.00456019604850313','-0.0109734464307904','0.0425471609498264','0.00779878649511525','-0.0973671049621886','-0.0463262063977585','0.039556062230837','0.00128508320215778','-0.0973671049621886','0.0722201485185031','-0.0627570009450773','-0.0797238324206173','0.140767726062476','-0.0276260903298766','0.00881167040367475','-0.078249765989995','-0.00523056124232903','-0.0185766498942799','-0.0374320578189311','0.0117669746123997','0.0556836651602836','0.0578088917484239','0.0676687860111418','0.0327738583543142','-0.0148958468956672','-0.061267468945588','0.10493463696036','-0.0113435635717715','-0.00721954939909993','-0.0377936012439291','0.0122164187358159','-0.0797238324206173','-0.0568460894161639','0.0311081963780356','0.133601077731605','-0.00671564746441932','-0.0528047713871475','-0.0516936011989242','-0.119203319651017','0.00115994362947247','0.0724881568975275','0.0213690453832459','-0.0720923600717887','0.00115994362947234','-0.00695396382178918','0.0543670269596759','-0.125859317904574','0.0327738583543145','0.0796861561093688','0.0135181920544686','0.123032120013049','-0.100643281185908','0.0347444469878001','-0.0558482026127838','-0.0461787415295559','0.0900024556579412','0.0139850710093017','-0.0136505906602339','0.0410612336881443','-0.00671564746441936','0.0525617287858304','-0.0826255408446909','-0.044074886825311','0.0117669746123998','0.041360519894476','-0.00893371906798711','0.0575760849417264','-0.0931642510948704','-0.00324488678649552','0.0466318394347546','0.0312745033942634','-0.100643281185908','0.0492828269310608','0.0423240883157436','0.00269140467515925','0.0122164187358163','-0.0585395911173929','0.10303704318853','-0.157116638269323','0.00881167040367467','0.105283727948474','0.0915991626627342','0.107502344423681','-0.0440748868253112','-0.0661704242327229','-0.0475080515997711','-0.0603024385503418','-0.125859317904574','0.0509718528445423','0.0991251974042955','-0.105776131446041','0.104934636960361','0.0249449484422728','0.0353018215255197','0.0026914046751591','-0.0627570009450772','0.00696309575248906','0.0237633028843342','-0.14082928597364','0.0410612336881443','0.0456853367966083','0.0628351563136244','0.0388527431543225','-0.0720923600717893','0.0167340558246302','-0.0327906597105642','0.0388527431543225','-0.119203319651017','-0.0211964431554095','0.071885149481719','-0.0603024385503416','0.0676687860111417','-0.052165429553078','0.0490808562571427','-0.0661382171163142','0.0312745033942631','0.015821055791705','0.0585987201611833','0.0759287190492183','-0.0461787415295562','-0.0117900765388416','0.0239382971799974','-0.14082928597364','0.133601077731604','-0.081898744864001','0.0594650829356524','0.10750234442368','-0.0374320578189308','-0.0452600173671936','-0.0483296225419859','0.0213845366220093','0.0575760849417267','0.00676880191874681','-0.0431822625326563','-0.0661382171163142','0.123032120013049','-0.111215495043978','-0.00277208382092413','0.0237633028843341','0.0311081963780355','-0.0221482536909807','-0.0820194663747898','0.0915991626627342','-0.0185766498942803','-0.0101127060822483','-0.0870959804269763','-0.048329622541986','-0.00893371906798703','0.0139124579420712','0.032377437237111','0.0490808562571426','0.0135181920544688','-0.0243024626839008','-0.0215684831459035','0.0353018215255193','-0.037793601243929','-0.096672132123848','0.0630992056361797','0.10303704318853','-0.0276260903298769','0.0308878420403376','-0.0820194663747896','0.0594650829356522','-0.0826255408446906','0.0430226071900405','0.00963271264778547','0.0718851494817189','0.054367026959676','-0.0692694738584989','-0.040254600101089','-0.0327906597105644','0.0213690453832463','-0.0054174615397598','-0.0402546001010891','0.0991251974042956','-0.0612674689455879','0.00594889214235575','-0.0215684831459035','-0.00277208382092386','0.0423240883157436','0.0210143562232235','0.0116537878004602','0.0239382971799972','-0.0136505906602336','-0.0182380848028855','-0.0137200427330651','0.0628351563136242','-0.0516936011989241','0.0211239303983325','0.0096327126477855','-0.047508051599771','0.057808891748424','0.00147991709168867','0.032377437237111','-0.0431822625326562','0.0466318394347544','-0.0344743683392181','-0.0153014149606384','0.0585987201611829','-0.0558482026127833','-0.0360747263650465','0.0116537878004602','0.00696309575248927','-0.056846089416164','0.0277475924480734','0.0308878420403378','0.105283727948474','-0.00523056124232887','-0.0675534029427832','-0.0101127060822482','-0.0452600173671937','0.0413605198944762','-0.00214061566747403','0.00147991709168886','-0.052165429553078','0.0796861561093686','-0.00397475676985887','0.00594889214235594','0.0249449484422732','-0.00721954939910045','0.0286957148465511','-0.0966721321238481','-0.0585395911173929','0.140767726062476','0.0277475924480735','-0.0221482536909805','-0.0818987448640011','0.0525617287858303','0.00365288963133538','0.0211239303983323','-0.0211964431554093','-0.00695396382178923','0.0225944220861678','-0.00541746153975958','0.01673405582463','0.0724881568975273','0.0225944220861681','-0.0692694738584989','0.0509718528445421','-0.0148958468956671','-0.00397475676985865','-0.0243024626839013','-0.111215495043978','0.049282826931061','0.000640289515774941','-0.0360747263650465','-0.0117900765388415','0.0139850710093019','-0.0302831160653335','-0.0182380848028857','0.0456853367966082','-0.0528047713871473','0.00365288963133519','0.0430226071900407','-0.0661704242327228','0.0556836651602835','-0.00214061566747406','0.0139124579420712','0.00676880191874705','-0.00324488678649542','-0.0664166517552217','-0.0344743683392182','0.0158210557917048','0.0347444469878001','0.000640289515774756','0.0210143562232235'],['-0.0143486495462031','-0.0143486495462034','0.0143486495462032','0.0143486495462033','0.0505061593604172','-0.185278001070375','0.050787869728047','0.0696353224357078','0.0256163214593171','0.0505061593604176','-0.025329359266923','-0.0651417710990155','-0.0651417710990155','0.069635322435707','0.0199698397706768','-0.0101147415611655','-0.0253293592669219','0.0507878697280466','-0.0310797006855979','0.0199698397706768','0.189649986192956','-0.119901007433239','0.0677315576792986','-0.0869743770785986','-0.104593243103823','-0.119901007433238','-0.0524090747121087','0.0916253241787967','0.0577025208809603','0.0645128289867927','-0.0403671385120392','-0.0310603416276674','-0.0225743735472862','0.0645128289867923','0.0175324298863434','0.0101644371098583','-0.0601148395170382','-0.104593243103823','-0.002045681201891','0.192370085282069','-0.0601148395170378','0.189649986192956','0.0349803001819799','-0.114009287497481','-0.0259964016306004','-0.0225743735472868','-0.0217651035737031','0.0450065194846677','-0.0259964016306007','0.0577025208809605','-0.105644562243596','0.00879667189422054','-0.114009287497481','0.0916253241787962','0.00069746441724381','-0.043455272197574','0.19237008528207','-0.0869743770785986','0.00769488642981033','-0.0434552721975746','0.00879667189422027','0.0101644371098581','-0.0616649708071788','0.0626737015737775','0.0450065194846676','-0.0310603416276673','-0.086734620991943','0.0626737015737772','0.0349803001819799','-0.0524090747121086','-0.0155954711666044','0.00769488642981066','-0.00204568120189114','0.0677315576792981','-0.0155954711666044','0.000697464417243631','-0.105644562243595','0.0175324298863431','0.143767052663598','-0.0867346209919435','-0.0217651035737029','-0.0403671385120388','0.143767052663598','-0.0616649708071791','0.123783876541979','-0.0337352716745931','0.0593160859018334','0.0402852954237367','-0.0563154847064149','0.0330991249623954','-0.0706077039851412','-0.0260769437040784','0.0244874364358533','0.0535772606436011','0.00438025813345112','-0.0147133975336075','-0.0730701976893853','0.0203195966032814','-0.0114066443305254','-0.0228171316619692','0.0120211106930275','-0.0665379943591412','-0.0669207866376671','0.0168444271999574','0.00521168418917684','-0.0337352716745929','-0.035754324250457','-0.0556230956973657','-0.014938866711606','-0.1221827351916','-0.0046929149434201','0.0894054421345179','0.0323049810598705','0.04226201337144','-0.0010268760571505','0.0180852058046362','-0.0450437727448153','0.04226201337144','0.0836211378061915','-0.0231368575518555','0.0603460237348368','0.0203195966032815','0.0374701475070478','-0.0536229388583734','0.00449091247945979','-0.0948452857116511','-0.0563615965052467','0.106348831225399','0.0274411284195136','0.0417659849537526','-0.0224952220631778','-0.0777722329377558','0.07332376374596','-0.1221827351916','0.0366601850442855','-0.0103755871459316','0.0159090822802869','0.0535772606436012','0.00884822130839817','-0.0138217352454935','-0.0323875252996416','0.0957559015214262','0.0243106699031951','-0.0701466162386365','0.0619187582715951','-0.0948452857116511','0.019480078529372','0.0236108860205417','-0.0138834087522341','0.00521168418917689','-0.0136660302054824','-0.0377770847484985','-0.0630853399313895','-0.0563154847064146','-0.0353308055637333','0.0501383870977149','0.0495854504739011','0.0159090822802866','-0.039459508189997','-0.0280807057660815','0.0371101985386972','0.0603460237348365','0.0650694867064406','0.0298443763020951','-0.115742506598989','0.0120211106930278','0.049556623587168','-0.00595006719824446','-0.0138834087522341','0.123783876541979','0.0522560815016728','0.0274934369015384','-0.0181065936495023','0.0733237637459602','-0.0168149499730503','-0.00342191994142806','-0.0305457354564833','-0.0450437727448149','0.0150003682732343','-0.0534201475694172','-0.0305457354564834','0.0323049810598708','-0.02845020323697','0.000694556002982002','0.0371101985386973','-0.0730701976893854','0.00947303692916995','0.00391258867423155','-0.0104654701895725','0.061918758271595','-0.00436786153113619','-0.0688505301245892','0.0551704772380861','0.0274411284195139','-0.0268550848685858','-0.0107500013043467','-0.018106593649502','-0.014938866711606','-0.0235756589524883','0.0306247176829955','0.0495854504739011','0.0244874364358531','-0.0121020199452186','-0.00426834608357523','-0.0474803781568369','-0.0323875252996413','-0.0026371955275582','-0.023139463259559','-0.0104654701895725','0.00449091247945954','0.0627138276852697','-0.0479425980809362','0.0274934369015382','-0.0556230956973656','-0.024176729340287','-0.0617028993613668','0.0501383870977146','-0.0260769437040784','0.0220171292495895','0.0455467515355707','-0.00426834608357513','-0.0138217352454935','0.0175818106827496','0.00120573506356291','0.00391258867423162','-0.0536229388583734','-0.0044221208748134','0.0106771988613812','-0.0059500671982445','0.0168444271999576','0.0152769492249147','0.166198776055442','-0.0377770847484983','0.0402852954237366','-0.0277796883924704','-0.0617028993613668','0.0306247176829957','-0.0103755871459318','0.00804962398999281','-0.0206038680972464','0.000694556002981886','-0.0231368575518556','-0.0223047928178395','0.00129182216913903','-0.053420147569417','0.0180852058046357','0.0428397914898627','0.00129182216913901','0.0298443763020949','-0.0228171316619692','-0.00754000639164888','0.0106771988613811','-0.0479425980809363','0.0236108860205419','-0.0375276473824303','0.000194388635645903','-0.0107500013043465','-0.0777722329377559','0.0227852042325476','0.128410731583332','-0.0034219199414284','0.0894054421345178','-0.0203731346111758','-0.0206038680972463','-0.0280807057660816','-0.0147133975336073','0.0105280266084588','0.00120573506356272','-0.0231394632595589','-0.0701466162386365','0.0169355195671209','-0.0103840610608683','-0.0688505301245892','0.106348831225399','0.0249810118373214','0.000194388635645842','0.0522560815016728','-0.0357543242504571','0.0462582313232344','-0.0277796883924705','-0.0353308055637333','-0.0706077039851412','0.0315123055871765','0.0220171292495897','-0.0121020199452185','0.0088482213083984','-0.0228696991382428','0.0105280266084589','0.00947303692917018','0.0374701475070478','-0.0317082916147582','-0.00754000639164879','0.049556623587168','-0.066920786637667','4.15326236934212e-05','0.0152769492249145','-0.0136660302054821','0.0593160859018334','0.0462582313232343','-0.0241767293402869','-0.0235756589524883','0.0366601850442854','-0.0083068626472256','-0.0203731346111758','-0.0284502032369699','0.0836211378061912','-0.0973132616418402','0.0428397914898627','0.0150003682732344','-0.0010268760571502','-0.0973132616418403','-0.0223047928178393','0.0650694867064408','-0.0114066443305255','-0.0317082916147584','-0.00442212087481357','0.0627138276852696','0.0194800785293722','0.0365921346116342','0.0249810118373216','-0.026855084868586','-0.0224952220631777','-0.0601695182927273','0.0227852042325475','-0.0168149499730501','-0.00469291494342024','-0.0083068626472255','0.00804962398999285','-0.0394595081899974','0.00438025813345157','-0.0228696991382428','0.0175818106827497','-0.00263719552755796','0.0243106699031949','0.10515805872084','0.0169355195671207','-0.00436786153113619','-0.0563615965052464','0.0365921346116343','-0.0375276473824303'],['-0.00130034535025277','-0.00130034535025277','0.00130034535025272','0.00130034535025282','0.0100215299582194','-0.0983968224737735','0.115418616890121','-0.028343669724819','0.130795539418458','0.0100215299582196','-0.0729430728105023','-0.0691743419164279','-0.0691743419164277','-0.0283436697248194','-0.00718266427841259','0.106001021269912','-0.0729430728105023','0.11541861689012','-0.0339925344509525','-0.00718266427841245','-0.0194016339343452','-0.0233401385980736','0.031894656129861','0.0208686463607771','-0.0308176456428362','-0.0233401385980731','0.0691713284354277','-0.113410366668292','-0.0102784897006453','0.0780456469985784','0.000135586322054888','0.0475158732701327','0.0152541087955201','0.0780456469985778','-0.0787450607163834','-0.0428983648025332','0.0312930578877466','-0.030817645642836','0.0848739563498689','0.0454461708236784','0.0312930578877464','-0.019401633934345','0.0191858917687117','-0.0210557857638935','-0.0823816810384218','0.0152541087955198','0.000337805376992052','-0.00615330594459248','-0.0823816810384219','-0.0102784897006451','0.0267028020521397','-0.00321697322950025','-0.0210557857638935','-0.113410366668292','0.0761358463337108','-0.010844035817953','0.0454461708236786','0.020868646360777','-0.0838144510913218','-0.0108440358179532','-0.0032169732295002','-0.0428983648025334','0.0344789078565063','0.00445376589711455','-0.00615330594459261','0.0475158732701327','0.0601846880472575','0.00445376589711459','0.0191858917687116','0.0691713284354278','-0.0774858419233199','-0.083814451091322','0.084873956349869','0.0318946561298607','-0.0774858419233201','0.076135846333711','0.0267028020521397','-0.0787450607163838','-0.0421349638339656','0.0601846880472573','0.000337805376991934','0.000135586322054737','-0.0421349638339661','0.0344789078565064','0.0643832855968628','-0.0266440149318521','-0.046799725892542','-0.0103411787068141','-0.0129859940478767','0.138653466647073','-0.0114811274018584','-0.137526483795412','-0.075713415133801','-0.0091033206685224','0.0682284398836387','0.0484829520485458','0.0895634942604828','0.0426116629771218','-0.029233485394747','-0.0820730254820806','-0.149882062122864','0.0726288857504768','0.0087612859725179','0.0376742447570337','-0.04473472552036','-0.0266440149318519','0.0539891389246094','-0.00595053707047051','0.0448416724686837','0.0626312652043098','-0.0495788147941565','0.0112772055565909','-0.0654137414535616','-0.110721565328568','0.0317840152622663','0.0309409248515715','0.0571350848008999','-0.110721565328569','0.0263320774157947','0.0169759134112287','-0.0214332998054629','0.0426116629771219','-0.0100790128348377','0.066946296661757','0.0138566986802932','-0.0100335266745817','-0.0359853403588253','0.0322977546751686','-0.0263738421453984','-0.0448322683086122','0.0962215888905724','0.0225003948335707','0.0012729940194332','0.0626312652043096','-0.0369174300450137','-0.011732720383209','0.0249584671428516','-0.00910332066852236','-0.0579944065713302','0.120184907095579','-0.0933319972875734','0.0613200220130098','-0.0225062718825388','-0.0242268135592814','0.0691342535594448','-0.0100335266745815','-0.0994436307885293','-0.00255546089886709','0.0619428837116551','-0.04473472552036','0.0540067430920764','-0.0399218433956249','0.0995876592508211','-0.0129859940478765','-0.0213029022770674','-0.0961164085687135','0.0953610338870416','0.0249584671428517','-0.0647292805665821','0.0292837358865576','0.0373844037287275','-0.0214332998054629','-0.0119573273171918','0.0414523942176058','0.116168372852915','-0.149882062122864','0.08910261833604','-0.0240958711783436','0.061942883711655','0.0643832855968629','-0.073361831274751','-0.072365971968112','-0.0091886803011921','0.00127299401943294','0.0605391501911908','-0.0334375721407204','-0.0165584024534111','0.0571350848008997','0.00188482646183741','-0.0635172945732192','-0.0165584024534113','-0.0654137414535613','-0.00812893135281234','0.00771939422136303','0.0373844037287274','0.0895634942604827','-0.0640905215603472','-0.0476032676333435','-0.0727003316580117','0.0691342535594447','0.0212708143892138','-0.0173669309136546','0.0655891901746658','-0.0263738421453982','-0.00299535191164905','-0.042373302062211','-0.00918868030119202','0.0448416724686838','-0.00451508884174031','-0.113519584364173','0.0953610338870417','-0.0757134151338014','0.0258530295994429','-0.0557791380533281','0.15844188778808','-0.0933319972875732','-0.0321915577213709','-0.00621553072699651','-0.0727003316580117','0.0138566986802931','0.0329150512648703','0.0227116084833479','-0.0723659719681118','-0.00595053707047082','0.0143842883132281','0.042876434961461','-0.0961164085687138','-0.137526483795412','0.0501482692081539','0.0700842564876795','-0.0557791380533284','0.120184907095579','0.0776621785328459','-0.0659321012413854','-0.0476032676333433','0.0669462966617569','0.00575573042739882','-0.0359427952737653','-0.0240958711783437','0.0376742447570342','-0.0417171607052038','0.0735849579501923','-0.0399218433956251','-0.010341178706814','0.028255233501755','0.042876434961461','-0.113519584364173','-0.0117327203832088','0.0470120869293433','-0.00557423327328303','0.00771939422136294','0.0169759134112287','-0.0592979550692164','0.0237586116186717','-0.0635172945732194','0.0309409248515714','0.00560078487347548','0.023758611618672','0.041452394217606','-0.0820730254820805','0.0336650617357067','-0.0359427952737652','0.0227116084833479','-0.00255546089886728','0.00492853969315208','0.00939422057887355','-0.0423733020622112','0.0225003948335707','0.0010203078594364','0.0233063652663188','-0.0334375721407201','0.0112772055565909','0.0215812939128197','-0.00557423327328304','0.0292837358865576','0.0484829520485459','0.0356812865764146','-0.0659321012413856','-0.00621553072699645','-0.0242268135592815','0.0325072307432616','0.0581198015902739','-0.0173669309136547','0.0322977546751688','-0.0198712784432727','0.00939422057887343','-0.0733618312747511','0.0539891389246093','0.0103033506170984','0.0282552335017549','-0.0213029022770672','-0.0114811274018585','0.0518070889061999','0.0501482692081535','0.0258530295994428','-0.0579944065713301','-0.0810257515278476','0.0356812865764148','-0.0640905215603471','-0.0100790128348379','-0.0433099784318435','0.0336650617357068','0.0891026183360399','0.00876128597251774','0.0287272127465151','-0.0417171607052039','0.0540067430920764','-0.0467997258925419','0.0103033506170984','0.0143842883132282','-0.00451508884174035','-0.0369174300450138','-0.057634616949386','0.0215812939128199','-0.00812893135281212','0.0263320774157949','0.0523319153972525','0.00560078487347556','0.00188482646183727','0.0317840152622664','0.0523319153972529','-0.0592979550692169','-0.0119573273171917','-0.0292334853947471','-0.0433099784318436','0.00575573042739845','0.0329150512648704','-0.0994436307885291','0.0442648941329661','-0.0198712784432729','-0.00299535191164896','0.0962215888905726','-0.0340618567911025','0.00102030785943631','0.0605391501911908','-0.0495788147941564','-0.057634616949386','0.0470120869293436','-0.0647292805665821','0.0682284398836384','-0.0810257515278475','0.077662178532846','-0.0321915577213705','-0.0225062718825388','-0.019944364973318','0.0325072307432613','0.0212708143892134','-0.0359853403588255','0.0442648941329659','0.00492853969315226'],['0.00179570483466215','0.00179570483466218','-0.00179570483466218','-0.00179570483466211','-0.0156502397464926','-0.00638661030304646','0.0397900073505291','-0.015957452466328','-0.0938772633896843','-0.0156502397464924','0.101176061601198','0.0101471463696404','0.0101471463696405','-0.0159574524663279','-0.108532122598711','0.112546723860736','0.101176061601199','0.0397900073505291','-0.0342296511876792','-0.108532122598711','0.0555388484091676','-0.0462495590800697','-0.0298827915100743','0.00494326243448368','-0.0133026814299517','-0.0462495590800696','0.0436476877499379','0.00951794245703709','-0.00637894844997187','-0.1475740551373','0.0523625918937671','0.141380419044034','0.12059090721718','-0.1475740551373','0.0149258517456386','-0.00390015629184709','-0.035870504341699','-0.0133026814299517','-8.4709685912479e-05','-0.0446193679321208','-0.0358705043416989','0.0555388484091677','-0.0206777543450458','-0.0146408294689154','-0.0102453844342188','0.120590907217181','-0.0737902433926633','0.0646207822108997','-0.0102453844342186','-0.00637894844997214','0.0764024331743605','-0.0496309539205294','-0.0146408294689154','0.0095179424570373','0.0190420939292584','-0.00377206054773967','-0.0446193679321212','0.0049432624344839','0.0274907135790493','-0.00377206054773983','-0.0496309539205293','-0.00390015629184784','-0.0116495749851986','-0.0433514374011348','0.0646207822109','0.141380419044034','-0.0501030399930629','-0.043351437401135','-0.0206777543450454','0.0436476877499376','0.0507154146172574','0.0274907135790492','-8.4709685912455e-05','-0.0298827915100745','0.0507154146172574','0.0190420939292586','0.0764024331743606','0.0149258517456388','-0.0754548961146158','-0.0501030399930629','-0.073790243392663','0.0523625918937673','-0.0754548961146159','-0.0116495749851988','0.0698784661208745','-0.0532805596900315','-0.0981407876742443','0.137081729652569','0.0458759030039491','-0.0821042200287536','0.0162185442760739','-0.0262397863313391','0.0821811798548056','-0.049711663874427','-0.112309146808674','0.0499568393182215','0.0488433589862849','0.00969427129006992','-0.0552513184191085','0.00165695057723736','0.0150559119954926','-0.0578034484574671','0.0221443723678096','0.00730048266421325','0.00475055722329812','-0.0532805596900315','-0.0218765173609756','0.0241569607476393','-0.071838210134262','0.00834021011737932','-0.0232833515228072','0.130429039289627','-0.0263376075370127','-0.0417865820455706','0.155385506084533','-0.0777433740449125','-0.00277460139314764','-0.0417865820455709','0.0908689871065083','-0.0526867521177617','-0.0604912412663091','0.00969427129007028','-0.0157659582005295','-0.0810111269605316','0.0128474829212036','0.0249054564943489','0.00584613921691501','0.00876351326129987','0.0661514424924739','-0.0431496946256711','0.076366321561286','0.042012349615945','0.0691245907576406','0.00834021011737911','-0.0354667503550398','0.0785928566972007','-8.51959730387749e-05','-0.0497116638744273','0.0179230042339317','-0.115700199523766','0.0125332061395361','0.0912340943772534','-0.0499361634953785','-0.0389052852757722','0.0191878999752526','0.0249054564943489','-0.0940460450144571','0.0460525322530086','-0.00657196856147491','0.00475055722329848','0.0215808254698366','-0.0556299184733592','-0.115553850606894','0.0458759030039489','0.0546332276603777','0.00174203851261571','-0.125574824773814','-8.5195973038894e-05','0.0862353495321817','0.0393399615287584','0.024055092180428','-0.0604912412663087','-0.00873842173945957','0.000555202893219518','-0.0229354575693188','0.0150559119954925','-0.00486173173887972','-0.023129227028993','-0.00657196856147503','0.0698784661208747','-0.0120530480391883','0.0042853988889563','-0.0204256009526481','0.0691245907576406','-0.0208123371290846','-0.0485644070209537','-0.00160892786538845','-0.00277460139314764','-0.0344887070224619','0.0242314068120825','-0.00160892786538877','-0.0263376075370127','-0.0531301018301617','0.0708312527983444','0.024055092180428','0.048843358986285','0.00567748556724052','0.0420149704832274','-0.0553468641217893','0.0191878999752522','-0.0283775232459372','-0.0092537560001889','0.021191506836389','0.0661514424924738','-0.0771491118675014','0.0544269447495383','-0.0204256009526481','-0.0718382101342619','0.0894559711931927','-0.00743754454050161','-0.125574824773814','0.0821811798548058','-0.0173929299348925','0.0544076264039287','0.0848577515511646','0.0125332061395359','-0.00864795972312634','-0.012340564793214','-0.0553468641217896','0.0128474829212038','0.0746436980339911','-0.0817752707539345','0.0042853988889561','0.024156960747639','-0.00218539466422928','-0.0408977944412814','0.00174203851261601','-0.0262397863313389','0.0276751347733199','0.00634055550244015','0.0544076264039284','-0.115700199523766','0.0660824173858919','0.0142522496632037','0.0420149704832275','-0.0810111269605319','0.0686075874771994','-0.0333834915476349','-0.0231292270289931','0.00730048266421367','-0.0681733243228733','0.0393827007555319','-0.055629918473359','0.137081729652569','-0.0356107543034444','-0.0408977944412816','-0.0074375445405017','0.0785928566972009','0.0311075673173912','-0.0747721658950409','0.0708312527983446','-0.0526867521177617','-0.0116037389010142','-0.0103128223273084','0.0242314068120828','-0.0777433740449124','0.0141938356396087','-0.0103128223273086','0.000555202893219441','0.0016569505772372','0.0272711817853308','-0.0333834915476353','-0.0817752707539346','0.0460525322530085','0.00300668283499533','0.0210664806807318','0.0544269447495384','0.042012349615945','-0.0374110297871981','-0.10237970197942','-0.0485644070209534','0.130429039289627','0.057528315837267','-0.0747721658950411','0.0393399615287584','0.0499568393182213','0.0378313685338504','0.0142522496632034','-0.0123405647932141','-0.0389052852757719','0.00601245018661198','-0.00486964011068896','-0.00925375600018875','0.00876351326129977','-0.0639276753429776','0.0210664806807313','-0.012053048039188','-0.0218765173609757','0.0488625653585625','-0.0356107543034443','0.0546332276603776','0.0162185442760739','-0.0548792189598337','0.0276751347733202','-0.0173929299348925','0.0179230042339317','0.0123539717843677','0.0378313685338504','0.00567748556724033','-0.0157659582005292','0.0103080044270072','0.0272711817853309','-0.00486173173887957','0.0221443723678094','0.0508059740080308','-0.0681733243228731','0.0215808254698367','-0.0981407876742441','0.0488625653585622','-0.00218539466422937','0.0894559711931929','-0.0354667503550397','-0.060802122058163','0.0575283158372671','-0.0531301018301617','0.0908689871065079','-0.0328906269866964','0.0141938356396089','-0.0344887070224619','0.155385506084533','-0.0328906269866966','-0.011603738901014','-0.00873842173945948','-0.0552513184191086','0.010308004427007','0.0686075874771997','0.074643698033991','-0.0940460450144573','0.00787512620882806','-0.0639276753429776','-0.0771491118675012','0.076366321561286','-0.0119092198996495','-0.0374110297871981','-0.0208123371290845','-0.023283351522807','-0.0608021220581628','0.0311075673173911','0.0862353495321816','-0.112309146808674','0.0123539717843679','0.0660824173858918','-0.00864795972312616','-0.0499361634953787','-0.0228832230827229','0.00601245018661212','-0.0283775232459372','0.00584613921691475','0.00787512620882789','0.00300668283499577'],['0.00332848200132316','0.0033284820013232','-0.00332848200132321','-0.00332848200132314','0.00159777442139195','0.1192273471081','-0.122968780970137','0.00547214144196758','0.0637208511127078','0.00159777442139187','-0.0665415039985677','0.00455136046579129','0.00455136046579125','0.00547214144196773','0.0916452489159797','-0.104997232825062','-0.066541503998568','-0.122968780970137','0.0945365540514017','0.0916452489159797','-0.102070377831284','0.0143396458558886','0.0432482943081544','0.0460802120886334','0.0870928698708412','0.0143396458558884','-0.0348460799093667','0.0526409112907374','0.0383844667761885','-0.0891982104077684','-0.0179672330475793','-0.0541878042909774','0.0152441203455428','-0.0891982104077685','0.0641967070543221','0.0152295244498711','0.0184060965831284','0.087092869870841','-0.0436356533228812','0.00185753798161925','0.0184060965831284','-0.102070377831285','0.0686179554193842','0.0166441002501637','-0.141140739035919','0.0152441203455425','0.108966951126745','-0.0496118364349363','-0.141140739035919','0.0383844667761883','-0.00881487990006409','0.116122512625586','0.0166441002501637','0.0526409112907376','0.0259178245831823','-0.0906514756582924','0.00185753798161939','0.0460802120886333','0.0481858670300071','-0.0906514756582922','0.116122512625586','0.0152295244498713','0.00930894276638462','-0.049015730925862','-0.0496118364349363','-0.0541878042909772','0.0478181388267136','-0.0490157309258619','0.0686179554193845','-0.0348460799093668','-0.148499246538592','0.0481858670300073','-0.0436356533228811','0.0432482943081547','-0.148499246538592','0.0259178245831822','-0.00881487990006442','0.0641967070543225','-0.00866341192957041','0.0478181388267138','0.108966951126745','-0.0179672330475792','-0.00866341192957036','0.00930894276638435','0.00473257303772523','-0.146274170809624','-0.0271181480739026','0.0665893680145172','0.0983300992386004','0.0579439661323723','-0.0828799950745753','-0.059054424440509','0.0757898432597091','-0.0310182680776124','0.0550389390283249','-0.056562219902267','0.0277539983663809','-0.029560771415286','0.0331543557180586','0.0147326294194799','0.0203224837813207','-0.0433880112325782','0.030754722494012','0.0794036748280867','0.176975797613614','-0.146274170809624','-0.026813722118031','0.01045174116993','-0.0454154837109969','-0.0266315877442527','0.0590185451195442','-0.0218175535736612','0.00132436620630322','-0.0339143379138674','0.0279258950931554','0.0573049879051465','0.0379360172124626','-0.0339143379138676','0.0633031838011523','-0.028940396323559','-0.0137094213399051','-0.0295607714152863','-0.0106546070338963','-0.0352734106186814','0.0251966796150489','-0.0257491253564578','-0.0179343784641756','0.000519591158005673','-0.0294195641879722','-0.0162458357138231','-0.0222010384343696','0.0136786340451877','0.055204107799055','-0.0266315877442528','-0.014275707861158','0.000947308151898453','-0.0300873031036534','-0.0310182680776125','-0.0710296607242226','0.04293702149772','0.00856945047030046','-0.0041089255996655','0.0778543625500574','-0.0181181803663703','0.0784797169955348','-0.025749125356458','-0.0494593518881704','0.0119582846989646','-0.116544240687801','0.176975797613614','0.0433909531655584','-0.0854164135082436','-0.129508253657509','0.0983300992386002','0.0961930458326292','0.0220779784571214','-0.0152516682422485','-0.0300873031036534','-0.00227574816506609','0.00397906618808671','0.0631840391402236','-0.0137094213399052','-0.0159388832061007','-0.0316781966125987','0.0369523407463001','0.0203224837813205','-0.033878951679572','-0.00498977626492003','-0.116544240687801','0.00473257303772545','-0.00711944346907111','0.0168607332878617','-0.0394425251798984','0.0552041077990553','0.017863176027883','0.0349931967723442','-0.0958389741596671','0.0379360172124623','0.0650402379322469','0.00950681926512146','-0.0958389741596673','0.00132436620630337','-0.0161747233687222','-0.0304514077138325','0.0631840391402237','0.0277539983663805','-0.0519579585523532','-0.0237359586087082','0.0683083422976347','0.078479716995535','-0.022109557104027','-0.015711551062398','-0.00836473587410413','-0.0294195641879719','0.0266629131594874','-0.0384904495323475','-0.0394425251798979','-0.0454154837109972','-0.0159570097912804','-0.0403257203537433','-0.0152516682422485','0.0757898432597092','-0.0565422123933108','0.0343885041520384','-0.0431885522560324','0.0085694504703006','-0.0252984415666474','0.0511026634523149','0.0683083422976349','0.0251966796150488','0.0383227192420524','-0.0157052285291502','0.0168607332878619','0.0104517411699297','0.00362512808368333','-0.0142935022913111','0.0220779784571214','-0.0590544244405086','-0.0279145164972015','0.117531873771326','0.0343885041520388','0.04293702149772','-0.0521470364417089','0.000739335375132416','-0.0237359586087083','-0.0352734106186814','0.0325112623694746','-0.0641533688003772','-0.00498977626492055','0.079403674828087','-0.0875669115958208','0.0150105510142733','-0.0854164135082433','0.0665893680145174','0.079200759873671','-0.0142935022913112','-0.0403257203537434','0.00094730815189809','0.0457878523673117','0.0417764268645405','-0.0304514077138326','-0.0289403963235591','-0.025830017135821','-0.00542965448507944','0.0095068192651216','0.0573049879051463','0.0547403599403976','-0.00542965448507934','-0.0316781966125986','0.01473262941948','0.0963284604433667','-0.064153368800377','-0.0157052285291502','0.0119582846989645','0.00705054254231929','0.00600534405425075','-0.0384904495323473','0.0136786340451877','0.00450997093788442','-0.0287138863765867','0.0349931967723442','-0.021817553573661','-0.10456390649816','0.0417764268645406','0.00397906618808691','-0.0565622199022674','-0.00234398595192925','0.000739335375132509','0.0511026634523145','-0.0181181803663702','-0.0213078781149686','0.0361415338557376','-0.0157115510623979','0.000519591158005834','-0.0398291150757206','0.00600534405425088','-0.00711944346907099','-0.0268137221180311','0.0233503611328156','0.0792007598736708','0.096193045832629','-0.0828799950745755','-0.0202446141702191','-0.0279145164972014','-0.0565422123933109','-0.0710296607242227','-0.0185833874691294','-0.00234398595192943','-0.0519579585523533','-0.0106546070338963','0.0144699721728899','0.0963284604433669','-0.0338789516795718','0.0307547224940115','0.0470554874584997','-0.0875669115958206','0.0433909531655586','-0.0271181480739029','0.0233503611328157','0.00362512808368315','-0.0159570097912803','-0.0142757078611583','-0.0137026223879939','-0.10456390649816','-0.0161747233687225','0.0633031838011524','-0.0759509957896451','0.0547403599403976','0.0650402379322465','0.0279258950931555','-0.0759509957896454','-0.025830017135821','-0.0159388832061005','0.0331543557180587','0.0144699721728897','0.0325112623694748','0.0383227192420523','-0.0494593518881706','0.0423023357922681','-0.0398291150757206','0.0266629131594871','-0.0222010384343696','0.0388462931637115','0.00450997093788454','0.0178631760278831','0.0590185451195442','-0.013702622387994','0.0457878523673116','-0.00227574816506628','0.0550389390283252','-0.0185833874691295','-0.0521470364417085','-0.0252984415666473','0.0778543625500574','-0.0399114547980119','-0.0213078781149684','-0.0221095571040269','-0.017934378464176','0.042302335792268','0.00705054254231922'],['0.00504610949599668','0.0050461094959968','-0.00504610949599692','-0.00504610949599652','-0.00444814128755453','0.0214263514471813','0.00108715267078726','-0.0130192533344174','0.0551451699096363','-0.0044481412875541','-0.00171016859657846','-0.043940750529507','-0.0439407505295068','-0.0130192533344176','0.0351504169507572','0.0167634774171701','-0.00171016859657836','0.00108715267078732','-0.0395735105209628','0.0351504169507574','0.0161719472846263','-0.0239162964375903','-0.0266224460959094','0.0299186539613192','0.0347641343199981','-0.0239162964375905','-0.0244947934665279','0.0350733070313014','0.0376380525021729','-0.0781903109175442','-0.052751446344646','0.0943908574308045','0.0175579520071231','-0.0781903109175444','0.0185021493795245','0.0291109561964796','-0.0287155846787766','0.0347641343199981','0.0510249889301114','-0.00192836866169661','-0.0287155846787764','0.0161719472846264','0.0405588504704155','-0.0324633543638195','-0.0195320728595425','0.0175579520071227','0.0242220729149652','-0.023958120659124','-0.0195320728595426','0.0376380525021729','-0.0355427447365871','-0.0265039854355503','-0.0324633543638195','0.0350733070313015','0.0203693105265868','-0.0669200137235756','-0.00192836866169683','0.0299186539613192','0.0259104750895358','-0.0669200137235758','-0.0265039854355501','0.0291109561964797','0.0820828187144156','-0.0495393725245879','-0.023958120659124','0.0943908574308048','-0.00412988682992252','-0.0495393725245881','0.0405588504704155','-0.0244947934665279','-0.0436847006900016','0.0259104750895356','0.0510249889301116','-0.0266224460959094','-0.0436847006900018','0.020369310526587','-0.0355427447365872','0.0185021493795242','-0.0184030283339777','-0.00412988682992205','0.0242220729149653','-0.0527514463446461','-0.0184030283339775','0.0820828187144157','0.0285450449547111','0.0663858050589773','0.0323233045162827','-0.111082207245344','-0.171697326626081','0.00885808118260951','0.0311751565311466','0.107747792474734','0.0450020483864681','-0.05941250533763','0.032846864054784','-0.0450588531995313','0.167675857637035','-0.0407986558098196','-0.11276742479601','0.0158088769301135','-0.0635238587047026','0.193622562416368','0.0410249981410422','-0.136359567532709','0.0392015807808406','0.0663858050589771','-0.0453745701585085','-0.0841291121188996','-0.0269363933654446','-0.0578369649347952','0.0555762831457402','0.00470228168797157','0.148662478256131','-0.0296042671092126','-0.027575832699686','-0.0564090714159309','0.0382513979507797','-0.0296042671092125','0.0512680851804534','-0.0222771635198476','0.0229225764660014','-0.0407986558098197','-0.0400038179813534','-0.020310413592373','0.065762212301444','-0.0839518448144439','0.0335136662566945','-0.0680754800883405','0.0502835697787926','-0.0783959100527107','0.0234718112792829','0.0990313864254396','0.0289970552173157','-0.0578369649347954','0.0173945010801778','0.0290033606444245','0.0332089671785236','-0.05941250533763','-0.00775121713274734','-0.0442355556256904','-0.0341257102614304','0.0747817522732628','-0.0252172547261524','0.00306336209384453','0.0639142555157809','-0.0839518448144439','-0.0601857145159912','0.109334260011133','-0.0355513463648492','0.0392015807808407','-0.127161467732813','0.0947956486380442','0.150510809820263','-0.171697326626081','0.0248654078923091','0.031085243233507','0.0289471875607585','0.0332089671785233','-0.0540493036102876','0.0429181378011171','-0.094598142876799','0.0229225764660015','0.0797891848297275','-0.0100419870806268','0.0205259925364497','-0.0635238587047022','0.000314815037149496','0.0139674664523267','-0.0355513463648491','0.0285450449547111','0.0644583430061611','-0.0412800943113966','0.0424179394865639','0.0289970552173157','0.00798342063780717','-0.0388395648712714','-0.071683366532671','0.0382513979507798','-0.0127426203968653','0.0137112346149368','-0.0716833665326707','0.148662478256131','-0.0237624099312652','-0.0727487746517373','-0.0945981428767991','0.167675857637035','-0.0199750832971234','-0.03554467945599','-0.0488342831953934','0.0639142555157813','0.0126275615271957','-0.00348546093261826','0.0597988035151528','0.0502835697787925','-0.0381309570878592','-0.0959095368652098','0.0424179394865639','-0.0269363933654447','-0.0112902150518711','-0.0237234039287908','0.0289471875607585','0.0450020483864679','-0.0571877976865296','0.0208766142414761','0.0126133878471252','-0.0341257102614303','0.00429825638309493','-0.0183286787053772','-0.0488342831953934','0.0657622123014441','0.0200317844362172','-0.0634636989778176','-0.0412800943113965','-0.0841291121188993','0.057411786462107','0.0355340656043696','0.0310852432335069','0.107747792474734','0.0141661259628115','-0.117925854639751','0.020876614241476','-0.0442355556256904','-0.0630113857786177','0.106739637689419','-0.0355446794559899','-0.0203104135923727','0.00562176255138401','-0.0166866832265968','0.0139674664523265','-0.13635956753271','0.0647342269770411','0.0557295054416453','0.0947956486380441','-0.111082207245345','0.0106711469642501','0.0355340656043697','-0.0237234039287905','0.0290033606444245','-0.0398404205038751','0.0604709388777767','-0.0727487746517373','-0.0222771635198472','-0.00651824170266073','0.0346241661506698','0.0137112346149372','-0.0564090714159309','-0.0184303147852261','0.0346241661506699','-0.0100419870806272','0.0158088769301142','0.0400307495735897','-0.016686683226597','-0.0634636989778177','0.109334260011133','0.0636064412953041','-0.0273941836142042','-0.0959095368652099','0.0990313864254397','0.0154813585584724','-0.0681425806432904','-0.0388395648712714','0.00470228168797167','-0.0502917763536009','0.0604709388777766','0.0429181378011169','-0.0450588531995312','-0.0102080648602004','0.106739637689419','-0.0183286787053771','0.00306336209384423','0.00605668676488579','0.00507874301672439','-0.00348546093261814','-0.0680754800883407','0.0494157521105749','-0.0273941836142041','0.0644583430061611','-0.0453745701585089','0.0108039306585129','0.0106711469642499','0.0248654078923092','0.0311751565311468','-0.094701483852795','0.0141661259628113','-0.0571877976865296','-0.0077512171327474','0.0314623789894756','-0.0102080648602003','-0.0199750832971234','-0.0400038179813535','0.0458586267944228','0.0400307495735897','0.000314815037149743','0.0410249981410421','-0.0550490512251212','0.0647342269770408','-0.127161467732813','0.0323233045162829','0.010803930658513','0.0574117864621072','-0.0112902150518712','0.0173945010801777','0.000502789635292863','-0.0502917763536012','-0.0237624099312652','0.0512680851804529','0.0112939500626249','-0.0184303147852259','-0.0127426203968654','-0.027575832699686','0.0112939500626249','-0.00651824170266075','0.0797891848297279','-0.11276742479601','0.0458586267944228','0.00562176255138404','0.020031784436217','-0.0601857145159909','-0.0276648503647787','0.0494157521105749','-0.0381309570878594','0.0234718112792835','-0.00495209957981863','0.0154813585584725','0.00798342063780694','0.0555762831457404','0.000502789635292673','-0.0398404205038748','-0.0540493036102876','0.0328468640547838','0.0314623789894753','-0.0630113857786176','0.00429825638309519','-0.0252172547261524','-0.00354071675580613','0.00605668676488589','0.0126275615271958','0.0335136662566944','-0.0276648503647786','0.0636064412953041'],['-0.0278351629020624','-0.0278351629020626','0.0278351629020621','0.0278351629020629','-0.0384974790163367','-0.225637924315145','0.0991173689847441','0.137182871444676','-0.129552204295949','-0.0384974790163374','0.0663243406206751','0.0738901797895478','0.0738901797895479','0.137182871444675','-0.0939243998068265','-0.0893134885253344','0.0663243406206754','0.099117368984744','-0.0436821468965303','-0.0939243998068264','-0.106706027037039','-0.0108004860143645','0.010417280372125','0.0685917536629406','-0.0378899886513999','-0.0108004860143646','-0.116463680759043','-0.0604837688903367','0.0543178996371692','0.0741992718949011','-0.0320143436451892','0.00261454109786275','0.0708609585391427','0.0741992718949013','0.0856721749759889','-0.0935495339653575','-0.0260440147693235','-0.0378899886514001','-0.0486790426559108','-0.016939158219314','-0.0260440147693237','-0.106706027037039','0.117062146968095','-0.0228095841780695','-0.112720782141808','0.070860958539143','0.100779931049506','0.00740423317383418','-0.112720782141808','0.054317899637169','-0.00275504261944871','0.135048104913635','-0.0228095841780693','-0.060483768890337','0.0277444550077384','0.129439077850216','-0.0169391582193137','0.0685917536629409','-0.0439088018491673','0.129439077850216','0.135048104913635','-0.0935495339653578','-0.0946296181353723','-0.0407933526197314','0.00740423317383385','0.00261454109786295','-0.0585389101772996','-0.0407933526197314','0.117062146968095','-0.116463680759043','0.109634676260792','-0.0439088018491675','-0.0486790426559112','0.0104172803721253','0.109634676260792','0.0277444550077383','-0.00275504261944863','0.085672174975989','-0.0680603690757711','-0.0585389101772998','0.100779931049506','-0.0320143436451893','-0.068060369075771','-0.0946296181353723','-0.0362779780697683','-0.0468965971938681','-0.0206095308093395','-0.00292192096406274','-0.110796173103446','0.0660018773418453','0.0202813593799876','0.0137124503672481','0.0512861707538253','0.117578563324525','-0.0616992561989042','-0.0967481975073212','-0.0239655695342258','0.114843435474271','-0.00330381925978161','-0.0189822930173228','0.025573815744322','-0.0173244471536277','-0.0285090128601359','-0.0176303443819585','0.0107472324642331','-0.0468965971938683','0.0760199806848752','-0.0506711019696046','-0.0332077386495455','-0.0438266964545754','-0.0125287925008346','-0.0269004531540875','-0.0639018216282948','-0.0485923313831892','0.0144442832601876','0.0375661008609598','0.04007698090603','-0.0485923313831892','0.014991773534143','0.0478414765801854','-0.0518101810353545','0.114843435474271','-0.0139495726042686','0.0251155900602529','0.0531088812667775','-0.0470146774069353','-0.00344432827978843','-0.0346642192252431','0.01300355953119','0.000311122495269243','-0.0506966567466333','0.0399965158180372','0.032854076700201','-0.0438266964545757','0.0371676408698841','0.0446659374236334','-0.0736557743010403','0.117578563324525','0.0424523704209803','-0.0121758875495639','0.00686255929154541','-0.0329380744298362','0.0514860392804699','0.0602616508338098','0.0254874476615843','-0.0470146774069352','-0.0597061628565843','-0.0123161413634223','-0.0522335546274378','0.0107472324642334','0.0269991474167503','-0.0115568400228696','0.18268651244818','-0.110796173103446','-0.0776478036068697','-0.0321325243892642','-0.0220812601272221','-0.0736557743010402','0.00405723256294317','0.0430007592094082','0.0371303296365498','-0.0518101810353543','0.00538452373041047','-0.0076438305509194','-0.0793618964705223','0.0255738157443221','-0.0139632318413769','0.0417072977982534','-0.0522335546274378','-0.0362779780697681','-0.00586533592930404','-0.012329158410529','-0.00191227127579666','0.0328540767002011','0.0777802200803357','0.00834012146335462','-0.0011404580907995','0.0400769809060301','-0.058489582001535','-0.00325652499176472','-0.00114045809079945','-0.063901821628295','-0.0379725442560035','-0.00970595816670985','0.0371303296365499','-0.0239655695342264','0.00522631662474265','0.052469881812077','0.0593722528531164','0.0254874476615843','-0.018338347473367','0.0342585780081726','0.0392316491195517','0.0130035595311897','-0.0142627937481881','-0.0305681817287192','-0.00191227127579694','-0.0332077386495454','-0.000695413032451982','-0.0769053591840134','-0.0220812601272222','0.0512861707538256','0.0213409305697116','0.00377205844085427','-0.0091602977859711','0.00686255929154528','-0.0278987060427994','0.0274414019177768','0.0593722528531163','0.0531088812667777','0.0402837328092359','-0.0177167620154947','-0.0123291584105289','-0.0506711019696047','0.0149378871068081','0.0252527890952559','-0.0321325243892642','0.0137124503672482','-0.0385590491893232','-0.00350464567899779','0.00377205844085433','-0.0121758875495639','0.00482197177786437','0.0313263123385838','0.0524698818120767','0.0251155900602529','0.0491369195092852','0.00271668646860111','0.0417072977982534','-0.0176303443819585','-0.00923629596230813','-0.0317798156733007','-0.0115568400228694','-0.00292192096406324','0.0578177255546172','0.0252527890952562','-0.0769053591840135','0.0446659374236335','-0.0313854247772602','0.0197160446884726','-0.00970595816670993','0.0478414765801857','0.0155786130888014','0.0757249463479386','-0.00325652499176493','0.0375661008609599','0.0250135826965014','0.0757249463479387','-0.00764383055091942','-0.0189822930173229','-0.0696400968657164','0.00271668646860095','-0.0177167620154947','-0.0123161413634226','-0.0362091052779043','-0.0283876094785509','-0.0305681817287194','0.0399965158180372','-0.0154963354127149','-0.0347253512963343','0.00834012146335475','-0.0269004531540874','0.00624852017609416','0.0197160446884724','0.0430007592094079','-0.0967481975073213','0.0250356670571923','0.0313263123385838','0.0274414019177767','0.0602616508338098','-0.0652401768290511','-0.0810017860998357','0.0342585780081726','-0.0346642192252428','-0.01200010192411','-0.0283876094785509','-0.00586533592930399','0.0760199806848754','-0.0109102233420938','0.0578177255546169','-0.0776478036068693','0.0202813593799875','-0.0205381873428385','-0.0385590491893231','0.0213409305697117','0.0424523704209802','0.0208057082129075','0.0250356670571923','0.00522631662474255','-0.0139495726042684','0.0344545509960749','-0.0696400968657163','-0.0139632318413769','-0.0285090128601358','0.00302949800790957','-0.00923629596230802','0.0269991474167503','-0.0206095308093394','-0.0109102233420936','0.0149378871068083','-0.000695413032452204','0.0371676408698842','0.0669139282472653','0.00624852017609433','-0.0379725442560037','0.0149917735341429','0.0257116430330973','0.0250135826965017','-0.058489582001535','0.0144442832601874','0.0257116430330973','0.0155786130888014','0.00538452373041045','-0.00330381925978132','0.0344545509960748','0.0491369195092851','0.040283732809236','-0.0597061628565845','-0.0366378371043129','-0.01200010192411','-0.0142627937481882','-0.0506966567466331','0.0219168757302364','-0.0154963354127149','0.0777802200803356','-0.0125287925008346','0.0669139282472655','-0.0313854247772602','0.00405723256294342','-0.0616992561989041','0.0208057082129075','0.00482197177786424','-0.0278987060427994','0.05148603928047','-0.0264075254843906','-0.0652401768290509','-0.0183383474733668','-0.00344432827978867','-0.0366378371043128','-0.0362091052779041'],['-0.00166296136500936','-0.00166296136500936','0.00166296136500931','0.00166296136500938','0.0139016316330321','-0.0322285272414156','-0.00121470331202489','0.0178786375553992','0.0549523487808383','0.0139016316330322','-0.0524888649656124','-0.0180280768132677','-0.0180280768132676','0.017878637555399','-0.0550956717995215','0.0569080724223994','-0.0524888649656123','-0.00121470331202479','0.110462201442168','-0.0550956717995216','0.0204032503154166','-0.0363755979904084','-0.0838359907210867','0.113709970029111','0.0921733045610907','-0.0363755979904083','-0.085456522555637','-0.00256971125646081','-0.0510406728707066','0.0593420687607704','-0.05089308550385','0.0413769863017611','0.0203874142746345','0.0593420687607706','0.0403893998065196','-0.102240245286526','-0.0449835259421191','0.0921733045610904','-0.00217166115854026','0.00993423132040721','-0.0449835259421193','0.0204032503154169','-0.0233654036758155','0.06184731093555','-0.0450277866564454','0.0203874142746343','-0.0668057284712539','0.0389572358874527','-0.0450277866564456','-0.0510406728707065','0.000552388256913562','0.0774879944569708','0.0618473109355499','-0.00256971125646079','-0.0323988345253663','-0.0449068419669903','0.00993423132040728','0.11370997002911','-0.0608587218271283','-0.0449068419669905','0.077487994456971','-0.102240245286525','0.024839244758913','-0.0551826657288797','0.0389572358874526','0.0413769863017611','0.0317565159620655','-0.0551826657288797','-0.0233654036758154','-0.0854565225556371','0.117191783092968','-0.0608587218271285','-0.00217166115854036','-0.0838359907210869','0.117191783092969','-0.0323988345253663','0.000552388256913547','0.04038939980652','0.0377638974166692','0.0317565159620655','-0.0668057284712538','-0.0508930855038499','0.0377638974166694','0.0248392447589128','0.098011551523841','-0.0698028778007337','0.0445316062027658','-0.0523370296104569','0.0430034497684138','0.00289899054593273','-0.118431350625095','0.0361533123203397','-0.106952120734235','-0.0851009147831233','-0.0282008403400714','0.136417885136343','-0.0316185627305485','0.0191476710183434','0.05264965047684','0.0735312112644758','-0.0289148048860844','0.142828806786999','-0.0199736007350738','-0.00176709660475049','-0.0697387758425809','-0.069802877800734','0.0692057400668806','0.0339603155860256','-0.048912047636997','-0.0107842496337473','-0.067913264255309','0.0421530389704161','-0.0278163384325291','-0.00937016835747615','-0.0102837398686389','0.0449005354021836','-0.00274792489779435','-0.0093701683574763','-0.0295063998178188','-0.00941617979761711','0.0552676096017576','0.0191476710183434','-0.0302006090775357','0.0151273972182051','-0.0119751618170406','-0.0578680404114809','0.0277923971702619','-0.00884228044559025','-0.0175121221961119','-0.0335673165382554','0.0474353056612456','0.0450211193748823','-0.0649027396271144','-0.0107842496337468','0.104996563992309','-0.00892216045681329','0.104752986922838','-0.0851009147831236','0.0620743417543089','-0.0223843451332529','-0.0456545590369497','0.0207902077166423','0.0370266155384321','0.0282271355883952','-0.0542460493196813','-0.0578680404114807','-0.0320914137488294','0.0419652581934655','-0.0713837258468177','-0.0697387758425805','-0.034178277910776','0.130317253658055','-0.117898856581321','0.0430034497684137','0.101900710778941','0.0651680005950567','-0.0404185068661891','0.104752986922838','-0.114890770498112','0.0483846292829224','0.0319562568087491','0.0552676096017573','0.0267488402851912','-0.10403847537529','-0.0479374702295806','-0.028914804886084','0.00898397557572384','0.0228847735978215','-0.0713837258468174','0.0980115515238412','-0.0966754098751634','0.0904508345135567','-0.0712253697034414','-0.0649027396271147','0.0278540516293584','0.0849086540253818','-0.0343066568195002','-0.00274792489779428','0.00623748479100241','0.0926644078618419','-0.0343066568195002','-0.0278163384325296','0.00820461308419829','0.00889059551138599','0.0319562568087491','-0.0316185627305486','0.0420967277374747','-0.0220470075410408','0.0546430561547017','-0.0542460493196812','0.0019017450392914','-0.0691044803455658','0.0525206696476852','-0.0175121221961117','0.0643289089757147','-0.0603802205398356','-0.0712253697034412','-0.0489120476369968','0.0544427846790103','0.0206668460049823','-0.0404185068661893','-0.106952120734235','0.086881139527','0.00944881520271813','0.0101697899049554','-0.0456545590369495','0.00418854820944697','0.0318486091794611','0.0546430561547017','-0.0119751618170409','0.0592378648138568','-0.0244177646945467','0.0904508345135566','0.0339603155860255','-0.0651458580201852','0.00258201885615286','0.0651680005950566','0.0361533123203398','-0.0391081199646469','-0.0647829042072101','0.00944881520271812','-0.022384345133253','0.061836139977043','-0.0812994445718746','-0.0220470075410408','0.0151273972182051','0.029700384629642','-0.0676876162737965','0.0228847735978222','-0.0017670966047507','0.0161116737193919','-0.0272951193920558','0.130317253658055','-0.0523370296104568','0.0331477271253593','0.00258201885615303','0.0206668460049825','-0.00892216045681341','-0.0285702790155156','-0.0440331283597819','0.00889059551138581','-0.00941617979761732','0.019188922845385','-0.063570180526144','0.0926644078618421','0.0449005354021838','0.00349323171908944','-0.0635701805261438','-0.10403847537529','0.0735312112644758','-0.00404536490191441','-0.067687616273797','-0.0244177646945471','0.0419652581934659','0.013776204460493','-0.00648445320049905','-0.0603802205398358','0.0450211193748825','-0.015243802453292','-0.0245797621106343','0.0849086540253818','0.042153038970416','-0.0440713287485634','-0.044033128359782','0.048384629282922','0.136417885136343','-0.0621260835456299','-0.0812994445718743','0.031848609179461','0.0282271355883954','-0.0166891195189143','-0.0116301092868764','-0.0691044803455658','-0.00884228044559065','0.0292485482627755','-0.0064844532004985','-0.0966754098751635','0.0692057400668806','-0.0290434609928917','0.0331477271253593','0.101900710778941','-0.118431350625095','-0.0298177627448362','-0.0391081199646472','0.0868811395269996','0.0620743417543084','0.0303623853572902','-0.0621260835456298','0.0420967277374746','-0.0302006090775355','-0.0687094755851532','-0.00404536490191457','0.00898397557572384','-0.0199736007350741','-0.00729370971858223','0.0161116737193921','-0.0341782779107761','0.044531606202766','-0.0290434609928917','-0.065145858020185','0.0544427846790105','0.104996563992309','0.00182376317021229','-0.0440713287485632','0.00820461308419825','-0.029506399817819','-0.0145902795108349','0.00349323171908933','0.00623748479100258','-0.010283739868639','-0.014590279510835','0.0191889228453849','0.0267488402851911','0.0526496504768399','-0.0687094755851531','0.029700384629642','0.0592378648138568','-0.0320914137488297','-0.0186311019111336','0.0292485482627752','0.0643289089757148','0.0474353056612457','-0.0647638962216029','-0.0152438024532922','0.0278540516293586','-0.0679132642553088','0.00182376317021214','-0.0285702790155157','-0.114890770498111','-0.0282008403400715','0.0303623853572898','0.0618361399770429','0.00418854820944678','0.0370266155384321','0.0132378531877046','-0.0166891195189145','0.00190174503929156','0.027792397170262','-0.0186311019111336','0.013776204460493'],['0.0109363453936115','0.0109363453936118','-0.0109363453936114','-0.0109363453936119','-0.0390705195946755','0.0170046726254004','0.0818554466256514','-0.0488532542627647','0.0308297474599727','-0.0390705195946752','0.0359552506917093','-0.0167781331633947','-0.0167781331633946','-0.0488532542627647','0.000963988072872372','0.0537310539596752','0.035955250691709','0.081855446625651','-0.129711030783844','0.000963988072872373','-2.51453245892246e-05','-0.0420477568326005','-0.0543934130971056','0.0573957956596195','0.0214068636059656','-0.0420477568326006','0.0655408870421671','-0.0278953211901314','0.13023231203026','0.00971328519233194','0.00809947650665378','-0.0661896271035941','-0.0710783338163028','0.00971328519233187','-0.0389285653419423','0.0514403597031484','0.0502871155070186','0.0214068636059656','0.0243587777894894','-0.065223009442501','0.0502871155070187','-2.51453245888793e-05','-0.0764781807798017','-0.0128543089973033','0.0740624882598678','-0.0710783338163027','0.0513398527831432','-0.0183687565349991','0.0740624882598679','0.13023231203026','-0.182685148511919','-0.0383877849416031','-0.0128543089973032','-0.0278953211901314','0.0201662936835531','0.00380520334048701','-0.0652230094425006','0.0573957956596194','-0.0448312438203704','0.00380520334048692','-0.038387784941603','0.0514403597031486','-0.0657163054039753','0.0536277187153022','-0.0183687565349992','-0.0661896271035939','0.0846617188829661','0.0536277187153024','-0.076478180779802','0.0655408870421671','0.0917237882497144','-0.04483124382037','0.024358777789489','-0.0543934130971054','0.0917237882497141','0.0201662936835532','-0.182685148511919','-0.0389285653419425','0.00724096418705062','0.0846617188829664','0.0513398527831433','0.00809947650665362','0.00724096418705099','-0.0657163054039754','0.00607165113959907','-0.0792051707831488','0.045850192364828','0.0272581819541331','-0.0230866387855769','0.00453356021935189','0.00971488620795525','-0.0332095644743307','0.036021487546701','-0.0851908952834249','0.00929107229161889','-0.0145150776520005','0.0135712812330858','-0.0185211013781362','-0.00565198904747272','0.0679976048521425','0.185651830962602','-0.129909290963136','-0.0314185818280275','-0.00291709456547365','-0.00412176577094708','-0.079205170783149','0.0193954934510495','0.0218836862704461','-0.0300546869037492','0.042963100312184','-0.0240006866723909','0.076633160306123','0.0762258877218932','-0.0248952613905028','0.0249837977551188','-0.10420974527664','0.123761231860572','-0.0248952613905028','-0.0052147980227839','0.0365811395829742','0.0168178852304194','-0.018521101378136','0.00502789529368675','0.00638860604636174','0.0664241608849139','-0.0675917493102246','-0.0150312504961686','0.0242983154281333','-0.069799463609821','-0.021632845933603','-0.0123079398152708','0.0375506222551012','-0.0284084391918878','0.0429631003121841','-0.0403411847424758','-0.0452918101941233','0.011782693479249','-0.0851908952834252','0.0298298762645209','0.053291610731987','-0.130672667096251','-0.0668861588916718','0.0980693882912704','0.0605608723547102','0.116796486063929','-0.0675917493102248','-0.0248496939258292','0.0270853168752734','0.0422027296482601','-0.00412176577094697','0.0227281867133427','-0.0105220350836374','-0.0133683773341935','-0.0230866387855769','0.0768132813879371','-0.0189514016622012','0.0300543870403794','0.0117826934792489','0.0217816292129267','-0.0392599319430661','-0.0560335510768427','0.0168178852304194','-0.0373046362122319','0.0112972926161541','-0.0047885410469813','0.185651830962602','-0.0438195792399674','-0.0867565951686347','0.0422027296482602','0.00607165113959923','-0.0561791597582154','0.0078796336457669','-0.0413595956158136','-0.0284084391918875','0.0340498156020856','-0.0407599615741866','-0.0581892242059324','0.123761231860572','-0.131381010684167','0.0529546940322248','-0.0581892242059327','0.0762258877218928','0.0837839382494379','-0.0277581135055301','-0.0560335510768425','0.0135712812330856','-0.0509138285421863','0.0222977645696407','-0.0439112143016812','0.116796486063929','-0.0361537999963507','0.0146083810172459','0.0444755705883847','-0.0697994636098212','0.0375602283117442','-0.0306050918253072','-0.0413595956158137','-0.030054686903749','0.086588116703017','0.0588886540764136','0.0300543870403793','0.0360214875467008','0.0438136844259166','0.0203427530172629','-0.00656658274680027','-0.130672667096251','-0.0538996437166127','0.00845374504774495','-0.0439112143016811','0.0664241608849135','0.0258870291450546','-0.08678776066989','0.00787963364576685','0.0218836862704462','-0.0891834991893766','0.0465658702758606','-0.0189514016622012','-0.0332095644743309','-0.069789175135313','0.0940548200817134','0.0203427530172625','0.053291610731987','-0.0468487730383722','-0.00661929702732434','0.0222977645696404','0.00638860604636147','-0.0640978978340703','0.0392167305585553','-0.0867565951686348','-0.00291709456547347','0.0166269230699141','0.00782375722169359','-0.0105220350836374','0.0272581819541329','-0.00590622148673694','0.0465658702758606','0.0588886540764133','-0.0452918101941232','-0.0325860219269944','-0.0258420657756663','-0.0277581135055303','0.0365811395829744','-0.0305863731238769','0.0255685503869195','0.0529546940322248','-0.10420974527664','-0.0127012840841074','0.0255685503869196','0.0112972926161541','0.0679976048521427','-0.0670712683237035','0.0392167305585554','-0.0867877606698903','0.0270853168752732','-0.0291782647581635','0.0231644031488051','-0.0306050918253071','0.0375506222551008','0.0601343746096326','-0.0134521863241239','-0.0407599615741867','0.076633160306123','-0.0283998894912694','-0.0258420657756662','-0.039259931943066','-0.0145150776520003','-0.00579532048120345','-0.00661929702732445','0.00845374504774499','0.0605608723547101','0.0412465873960067','-0.0255994859154954','0.0146083810172457','0.0242983154281334','-0.00844338087888182','0.0231644031488051','-0.0561791597582153','0.0193954934510494','-0.0337882929858992','-0.00590622148673719','0.076813281387937','0.00971488620795513','0.048801894581588','-0.069789175135313','0.0438136844259166','0.0298298762645208','0.0238755480404802','-0.00579532048120316','-0.0509138285421863','0.00502789529368693','0.0681259577518327','-0.0670712683237034','-0.0438195792399675','-0.0314185818280272','0.08297001578757','0.0166269230699139','0.022728186713343','0.0458501923648278','-0.0337882929858992','-0.089183499189377','0.0865881167030172','-0.0403411847424762','0.0738767457804424','-0.0283998894912696','0.0837839382494374','-0.005214798022784','-0.0457015624589935','-0.0127012840841071','-0.131381010684167','0.0249837977551188','-0.0457015624589934','-0.0305863731238767','-0.0373046362122316','-0.00565198904747279','0.0681259577518326','-0.0640978978340707','0.0258870291450546','-0.0248496939258291','0.0146470098467075','-0.00844338087888192','0.0375602283117441','-0.0123079398152706','-0.000724944223139738','0.0601343746096324','0.034049815602086','-0.0240006866723911','0.0738767457804425','-0.0325860219269943','0.0217816292129267','0.00929107229161895','0.0238755480404801','-0.0468487730383724','-0.0538996437166126','0.0980693882912705','-0.0781753677836136','0.0412465873960065','-0.0361537999963508','-0.0150312504961684','0.0146470098467074','-0.0291782647581638'],['-0.00185848620981537','-0.00185848620981537','0.00185848620981527','0.00185848620981539','-0.024897095520449','0.0350497786986183','-0.0435153613694197','0.0315041919814353','0.0507702671772336','-0.0248970955204492','0.0360755107339507','-0.0638071686005504','-0.0638071686005505','0.0315041919814353','-0.020463387773752','0.0546248506026825','0.0360755107339506','-0.0435153613694195','0.0297617246190364','-0.020463387773752','-0.0194496820382698','-4.61618573622027e-05','-0.038837044969875','0.0334357933450578','0.0886614447973184','-4.6161857362223e-05','-0.0532794548589055','-0.000286049382432498','-0.0933505966409026','0.0603937452560866','-0.0832841041592253','0.0727255941746212','-0.00732413258382484','0.0603937452560865','-0.0517777305047541','0.0302123098139277','-0.00111127292892026','0.0886614447973182','-0.00299955461273363','-0.0337803500784307','-0.00111127292892041','-0.0194496820382696','0.00805119295258231','-0.0123873335058414','0.00677219663783059','-0.00732413258382481','-0.0231894338352063','0.059816880515151','0.00677219663783054','-0.0933505966409025','-0.0416170271433901','0.0643882585459114','-0.0123873335058415','-0.000286049382432582','-0.0576472237129642','0.00651343800068751','-0.0337803500784306','0.0334357933450574','0.0253353107141211','0.00651343800068774','0.0643882585459115','0.0302123098139278','-0.00999475191151182','-0.105069204222079','0.0598168805151512','0.0727255941746212','0.0271515801349897','-0.10506920422208','0.00805119295258233','-0.0532794548589054','0.0559684619261529','0.0253353107141208','-0.00299955461273369','-0.0388370449698747','0.0559684619261529','-0.0576472237129641','-0.0416170271433902','-0.0517777305047544','0.0960049021321911','0.02715158013499','-0.0231894338352063','-0.083284104159225','0.0960049021321909','-0.00999475191151178','-0.109693994984067','0.0661802771518621','0.0151378107483095','0.00892622504562537','0.126154683180462','0.00471343715210542','-0.0646039670885905','-0.0663103151013395','0.0408309374943967','0.0608710481492081','-0.089469142896579','-0.0510698877169009','0.0684403077597064','-0.0583812775482868','0.0421635734606463','-0.0187868103270084','-0.0503922287140151','0.0163268337103467','0.107818033375809','0.0149088064251783','-0.0442698068603037','0.0661802771518622','-0.0882502875466808','0.0662936553977606','0.0356005206162166','-0.0746212236677539','-0.00966880910468598','-0.00458994270268225','-0.0175214596892845','0.00889526060326623','0.0127747115538481','-0.00443456185026243','-0.0287730035346085','0.00889526060326647','0.0327131318919443','-0.106185985601505','0.0324695044679923','-0.0583812775482872','0.0122934890174115','0.0740120293189698','0.0891488591121438','-0.119350649537182','-0.0244616470922786','-0.0286206666419087','0.0707685357686229','0.0555733711263862','-0.00594252981547679','-0.0476737829049111','-0.0269308952251798','-0.0746212236677538','0.0430546669847017','0.0511733193244071','-0.0052292189551806','0.0608710481492083','0.0673181570220768','-0.0625662409600181','-0.0346430038776525','-0.0803480919633983','0.0581898854503108','0.00502347988598587','0.0838293042588777','-0.119350649537181','0.0627731568018444','0.00296049829038715','0.0709330055816439','-0.0442698068603039','0.0549766109173406','-0.0827510825676014','0.0280873817264369','0.126154683180462','-0.0843660744683503','0.0187854543587693','-0.0214427747757233','-0.00522921895518034','-0.00379309931163359','0.0274655384298037','-0.0318471340881101','0.0324695044679927','-0.107017721554446','0.0726150010961331','0.207139724693137','-0.0503922287140153','-0.0260504203891299','-0.131808348518912','0.070933005581644','-0.109693994984066','0.0582084054591078','-0.038897098094955','-0.0133765103555651','-0.0269308952251801','-0.0096384611448501','0.0579970596781774','0.083464749529382','-0.0287730035346084','-0.0639785614916865','-0.0031005180089284','0.0834647495293818','-0.0175214596892845','-0.0712829327667542','0.0121118395644877','-0.0318471340881097','0.0684403077597062','0.0233100479377737','-0.067227354193195','-0.0748705940638298','0.0838293042588777','0.0213096106292629','-0.0534577546595169','-0.00124777965800354','0.0707685357686229','-0.0013432105487843','-0.00836066504668443','-0.013376510355565','0.0356005206162164','-0.0221209926590463','0.00666917903622525','-0.0214427747757232','0.0408309374943966','0.00638494050850761','-0.119123699868083','-0.0219226225441568','-0.0346430038776524','0.0211946383324857','-0.00624603905406653','-0.0748705940638303','0.0891488591121438','0.0472730801143954','0.00283691338320227','-0.0388970980949549','0.0662936553977605','-0.138140851330602','0.0983569605219545','0.0187854543587694','-0.0663103151013395','-0.0121005468689545','0.0593393582290921','-0.119123699868084','-0.0625662409600178','0.00132030143653043','0.122722415678607','-0.0672273541931953','0.0740120293189698','0.0370355605177406','-0.0373067976428275','-0.131808348518913','0.0149088064251784','-0.0289052851640727','0.112024477179376','-0.0827510825676014','0.00892622504562536','0.00890369034507902','0.0983569605219542','0.00666917903622524','0.0511733193244071','-0.0358758932558712','0.00336870560935982','0.0121118395644876','-0.106185985601505','0.0420158849092291','0.0585716991284753','-0.00310051800892851','-0.00443456185026244','0.0133516392766268','0.0585716991284755','0.0726150010961329','-0.0187868103270086','0.0136909166876309','-0.0373067976428274','0.00283691338320237','0.00296049829038687','0.018224846750781','-0.034017010335882','-0.0083606650466843','-0.0476737829049112','0.00946644040300075','-0.0585011966734846','0.0579970596781779','-0.00458994270268212','0.00304105793029585','0.00336870560935966','0.0274655384298039','-0.0510698877169009','-0.026392472216889','0.122722415678607','-0.00624603905406638','0.00502347988598593','0.002318148422128','0.0260559908809423','-0.053457754659517','-0.0286206666419088','0.0110262274152281','-0.034017010335882','0.0582084054591079','-0.0882502875466808','0.0291893846950764','0.00890369034507901','-0.0843660744683501','-0.0646039670885905','0.10779113356699','-0.0121005468689545','0.00638494050850785','0.0673181570220767','0.00865783661245718','-0.0263924722168886','0.0233100479377739','0.0122934890174112','-0.023959142928695','0.0136909166876305','-0.0260504203891295','0.107818033375809','-0.0558618824353398','-0.0289052851640729','0.0549766109173409','0.0151378107483093','0.0291893846950763','-0.138140851330601','-0.0221209926590463','0.043054666984702','0.0319937296702013','0.00304105793029578','-0.0712829327667542','0.032713131891944','-0.0324290621147808','0.013351639276627','-0.0639785614916864','0.0127747115538481','-0.0324290621147809','0.042015884909229','-0.107017721554446','0.0421635734606465','-0.0239591429286951','0.0370355605177405','0.0472730801143954','0.0627731568018445','-0.0250675621992773','0.011026227415228','-0.00134321054878415','-0.00594252981547678','0.0249708800962502','0.00946644040300071','-0.00963846114485028','-0.00966880910468593','0.0319937296702013','-0.0358758932558711','-0.00379309931163373','-0.0894691428965787','0.00865783661245719','0.00132030143653038','0.0211946383324856','0.0581898854503103','0.0143022299272668','0.00231814842212812','0.0213096106292631','-0.0244616470922784','-0.0250675621992771','0.0182248467507807'],['-0.0231811103490019','-0.0231811103490022','0.0231811103490018','0.0231811103490022','0.0241665881504699','-0.20936194913006','0.0257376406942731','0.136276609936316','0.0268647837231841','0.0241665881504692','-0.0899290886156227','0.0157166063929665','0.0157166063929665','0.136276609936315','-0.0505475828965705','-0.0782645230837089','-0.0899290886156224','0.0257376406942736','0.137920141166922','-0.0505475828965707','0.0259965217131153','0.00864614885508523','-0.0161328111740407','0.00565672875631007','-0.104806813767019','0.00864614885508503','0.0177100566926356','-0.130911340910762','-0.0141028838203359','0.0385889270784023','-0.101260123301202','0.102511720737409','0.0184621702018066','0.0385889270784021','0.0259658677379227','0.0532596449181839','-0.053903788237361','-0.104806813767019','0.0995958791252422','0.0859795066023217','-0.053903788237361','0.0259965217131153','-0.0369870707830894','0.0890609254578047','-0.0385829702621398','0.0184621702018064','0.0881250300266451','-0.157933318581934','-0.0385829702621397','-0.0141028838203355','0.0757009098252191','-0.00729844934977764','0.0890609254578045','-0.130911340910761','-0.0236104115079613','0.0811774333538851','0.085979506602322','0.00565672875630993','-0.0365370587762019','0.0811774333538848','-0.00729844934977749','0.053259644918184','-0.0781549772250019','-0.0183538012399749','-0.157933318581935','0.102511720737409','-0.00448912399920865','-0.0183538012399747','-0.036987070783089','0.0177100566926351','-0.034115015748967','-0.0365370587762016','0.0995958791252426','-0.0161328111740408','-0.0341150157489668','-0.0236104115079614','0.0757009098252196','0.0259658677379223','0.0407424876029886','-0.00448912399920836','0.0881250300266451','-0.101260123301202','0.0407424876029883','-0.0781549772250021','0.0223219357184511','-0.0264758108290809','0.00498990665050194','0.025160490173243','0.0367584719384267','-0.109052641255495','0.073865613386044','0.00707470478610882','-0.0176187819032356','-0.0637367486687976','-0.0748334291987832','0.140056148596776','0.0969620842352848','-0.114358861569682','0.00520473456698121','0.0178487715237263','0.0202973822129864','-0.107779955858316','0.0113292285313743','-0.0286534686530639','0.0374856094813018','-0.0264758108290811','-0.0647525010679535','0.062388851270818','-0.0957659202463492','0.170509607129124','0.0648804132287093','-0.121914043418849','-0.0478534808160876','-0.027457519258895','-0.0370073647324982','-0.0185929761032809','0.0320771908072732','-0.027457519258895','-0.00767459659977229','-0.0110479587689415','0.0580233401192429','-0.114358861569682','0.0760673828131738','0.0188570657156673','0.0269015338785145','-0.0553157043460305','-0.0581080818621402','-0.0147378709715455','-0.00640519515253634','0.0923665074490232','0.0263463885708673','-0.00979598012994526','-0.0448219870982224','0.170509607129125','-0.0160862430137352','-0.0911392068153599','0.093285520408205','-0.0637367486687974','0.00704147095474793','0.00199868438424659','0.0351251664360132','0.0158845592989665','-0.0301397081180347','0.00509585012097763','0.0747066568119954','-0.0553157043460308','0.0368217693838552','-0.00295307693163606','-0.0478928563875653','0.0374856094813014','-0.00424884040107993','-0.0392477009300173','-0.143518411752066','0.0367584719384266','0.0283596930889937','-0.0264065670423737','-0.0227843113022851','0.0932855204082052','0.0576368275626705','-0.0285421575433482','-0.0267965802404649','0.0580233401192429','0.0102337454915716','0.0445190012319723','-0.0206973668260925','0.0202973822129865','-0.00611980006073962','-0.0473840035635152','-0.0478928563875655','0.0223219357184511','0.0400675552935875','0.0114998870886424','0.0608783755738091','-0.0448219870982222','-0.0348137633687307','-0.0182296958899456','0.0220298983596159','0.0320771908072732','0.0164178910570596','0.0185359452338558','0.0220298983596158','-0.0478534808160875','-0.014049129987378','0.00128974218171015','-0.0267965802404649','0.0969620842352843','-0.0698613875096824','0.0181580537166695','-0.00333521098920611','0.0747066568119952','-0.023007864034776','0.039761448238632','-0.0768896029510966','-0.00640519515253612','-0.0406484855212655','-0.0339900349570361','0.0608783755738096','-0.0957659202463498','-0.0134745896904554','0.00977916410085611','-0.0227843113022851','-0.0176187819032356','-0.0141064350907352','0.0404066444759205','-0.00216709710733681','0.035125166436013','0.0251664844363977','0.0175763560601454','-0.00333521098920613','0.0269015338785144','0.000776087959529339','-0.031640860198615','0.0114998870886421','0.062388851270818','0.0134264368285217','0.00174575026982269','-0.026406567042374','0.00707470478610894','-0.0198411428244123','-0.0917383358300845','0.0404066444759204','0.00199868438424664','-0.0888204461602463','0.0228047057921177','0.0181580537166695','0.0188570657156675','0.027731791587628','0.0164305223339201','-0.0473840035635154','-0.0286534686530641','0.0648406032922426','0.0971763755266585','-0.0392477009300172','0.0251604901732434','0.0179981892432613','0.00174575026982265','0.00977916410085594','-0.0911392068153599','0.0427169891599973','0.00210599477830525','0.00128974218171011','-0.0110479587689416','0.0752869316153667','0.0156487183257496','0.0185359452338557','-0.0185929761032809','-0.0228901368061018','0.0156487183257494','0.0445190012319723','0.0178487715237265','-0.025538650171435','0.0164305223339202','-0.0316408601986153','-0.00295307693163598','-0.00162518811924766','-0.0419358519755035','-0.033990034957036','-0.00979598012994554','0.00604118625136566','0.0193910275956411','-0.0182296958899457','-0.121914043418849','-0.0198955740514451','0.00210599477830526','-0.0285421575433481','0.140056148596776','-0.0318069761081365','0.0228047057921177','0.0175763560601454','0.00509585012097761','0.010138841337646','-0.0373001715179777','0.0397614482386321','-0.0147378709715456','-0.00144152653155798','-0.0419358519755034','0.0400675552935872','-0.0647525010679534','-0.0303003142519845','0.0179981892432615','0.0283596930889933','0.0738656133860439','-0.0646741069579897','-0.0198411428244124','-0.0141064350907354','0.00704147095474798','0.00475692449515684','-0.0318069761081364','-0.0698613875096825','0.0760673828131741','-0.0172044039082582','-0.0255386501714349','-0.00611980006073934','0.0113292285313746','0.0295458473623648','0.0648406032922425','-0.00424884040107979','0.00498990665050193','-0.0303003142519845','0.0134264368285217','-0.0134745896904552','-0.0160862430137356','0.0153413910066688','-0.0198955740514449','-0.0140491299873781','-0.00767459659977198','0.0210034518852907','-0.0228901368061017','0.0164178910570596','-0.0370073647324981','0.0210034518852908','0.0752869316153669','0.0102337454915718','0.00520473456698108','-0.0172044039082583','0.0277317915876279','0.000776087959529443','0.0368217693838553','0.00458615679116187','-0.00144152653155812','-0.0406484855212657','0.0263463885708674','0.00377178669982415','0.00604118625136573','-0.0348137633687305','0.0648804132287095','0.0153413910066688','0.0427169891599974','0.0576368275626705','-0.0748334291987832','0.004756924495157','-0.0888204461602461','0.0251664844363978','-0.0301397081180346','0.0355768699469793','0.010138841337646','-0.0230078640347761','-0.0581080818621402','0.00458615679116184','-0.0016251881192476'],['0.00181217706032891','0.00181217706032893','-0.00181217706032906','-0.00181217706032876','0.0160219979019635','-0.0284925995424227','0.0480996330371984','-0.0338168543364103','-0.0191459656118319','0.0160219979019636','-0.0501995296110121','0.0551356743812095','0.0551356743812091','-0.0338168543364105','0.0403587406697809','-0.0634897377749087','-0.0501995296110119','0.0480996330371985','-0.0400710211562959','0.0403587406697807','-0.0120950293230296','-0.0297141312355631','-0.0148409592043215','0.072672117664878','-0.0125195266402067','-0.029714131235563','-0.00104346020317408','0.014784518536521','0.0544982909024866','-0.024305231840144','0.0568857295705799','-0.0389791555957242','-0.0337193169081755','-0.0243052318401438','0.0264640661881203','-0.00225637177621141','-0.0697875524450855','-0.0125195266402067','0.0228068786905458','0.0403542347829147','-0.0697875524450859','-0.0120950293230297','0.073044457655763','0.0248601220143162','0.00487347584062308','-0.0337193169081754','0.0384277047804474','-0.0597813933239072','0.00487347584062315','0.0544982909024867','0.00865465706996106','-0.0128907494318616','0.0248601220143162','0.014784518536521','0.0413827579749248','-0.0258917241445526','0.0403542347829145','0.0726721176648778','-0.120951482639651','-0.0258917241445523','-0.0128907494318616','-0.00225637177621164','0.0702534547084389','-0.0147475928305848','-0.0597813933239071','-0.0389791555957242','0.0500184039753077','-0.014747592830585','0.0730444576557628','-0.00104346020317407','-0.00124904442395054','-0.12095148263965','0.0228068786905459','-0.0148409592043216','-0.00124904442395029','0.0413827579749245','0.00865465706996102','0.0264640661881205','-0.125208148389685','0.0500184039753075','0.0384277047804475','0.0568857295705799','-0.125208148389685','0.0702534547084386','-0.0637776708275502','-0.0256938443697952','0.0165282718411977','0.0608482140331185','-0.00181543551658784','-0.142231779989783','0.0837374152579308','0.0305956690128764','0.0750458509123985','-0.0795466545294969','-0.0196056708770421','0.00926551528981893','-0.112120171436869','0.0614767346800464','0.127232169001215','-0.00391661457951464','-0.0808854424006259','0.0621600743536549','-0.00658520698649149','0.0127910483932558','-0.0705928366272202','-0.0256938443697948','-0.0182689150815094','0.0848414648429616','0.105229294589219','-0.120276225317268','0.0432351520144955','-0.029231681489621','0.0767661923651557','-0.00670330432990718','0.0395702390598388','-0.0948486085585662','0.00385355276237059','-0.00670330432990699','0.0637442645808445','-0.00639622211082127','-0.0270845663830563','0.0614767346800464','-0.0729505559948449','0.0142531558577107','0.0570925112574968','-0.00190254137357004','-0.0234275848007366','0.0251233444873896','-0.139873353103035','0.191381780657134','0.0277581180060747','-0.118245701155898','0.0094158111714997','-0.120276225317268','0.0352297075445651','0.0419113896930277','0.104149534179579','-0.079546654529497','-0.0647949204456347','0.0158868089554084','0.0186489360814905','0.0601556842917418','-0.0851593556737831','0.0328188014886713','0.0262026624293654','-0.00190254137357005','-0.0559267140506109','0.0293702212186045','-0.00860682387111236','-0.0705928366272203','-0.0335471626868282','0.0429592707400752','-0.0187610696920849','-0.00181543551658765','-0.0397751130408349','0.047832091609301','-0.0195473562879003','0.10414953417958','-0.0394806686067018','-0.0223146305944319','0.0153881310919242','-0.0270845663830563','-0.0706815275911863','0.122732197665233','0.0392572455794216','-0.0808854424006256','0.0197661803564237','-0.0479255359803053','-0.00860682387111218','-0.0637776708275509','0.0887579854491047','-0.0284685200734712','0.0802552067421869','0.00941581117149974','-0.034455780506372','0.0178292202484484','-0.0371382968805527','0.00385355276237098','-0.041556212840111','0.0997010789726089','-0.0371382968805524','0.0767661923651555','0.021813479260577','-0.0565678989045571','0.0153881310919243','-0.112120171436869','0.035472857145335','0.0275398662914343','0.0590447893829634','0.0262026624293652','-0.0220170856936392','-0.0248026613382421','-0.0144486305189949','-0.139873353103035','0.00676253279844104','0.0877780574996815','0.0802552067421869','0.105229294589219','-0.0742365504740674','-0.106374475016716','-0.0195473562879002','0.0750458509123988','0.0295714173684766','-0.0305716210904882','0.0317125339282215','0.0186489360814906','-0.0448589768086353','0.00315216386888431','0.0590447893829635','0.0570925112574969','-0.0703120397211699','-0.058716010351152','-0.0284685200734715','0.084841464842962','-0.0445339942265782','0.0130211714714039','0.0478320916093009','0.0305956690128765','-0.0247745666352426','-0.0388686754504139','-0.0305716210904883','0.0158868089554081','0.0655682477833656','-0.00950067767336086','0.0275398662914343','0.014253155857711','0.0115321966624494','-0.0792169429561472','-0.0479255359803053','0.0127910483932559','0.0513898480625285','0.0240988743074354','0.0429592707400751','0.0608482140331183','-0.0441565385797194','0.0130211714714042','-0.106374475016716','0.0419113896930278','-0.0112801592802661','-0.0452082380356966','-0.0565678989045569','-0.00639622211082118','0.060958792465674','-0.0238863955948483','0.099701078972609','-0.0948486085585659','0.00614317574894392','-0.0238863955948485','0.122732197665233','-0.00391661457951486','-0.0418550119057826','-0.0792169429561469','-0.0587160103511518','0.029370221218604','0.0429638029637845','0.0566354408772017','0.0877780574996817','-0.118245701155899','-0.0224139728372949','0.0381340236629269','0.0178292202484482','-0.029231681489621','-0.00317069404703807','-0.0452082380356965','-0.0223146305944319','0.00926551528981876','-0.0164293626177502','-0.00950067767336085','0.00315216386888444','0.032818801488671','-0.0380398462537892','0.0520872848715414','-0.024802661338242','0.0251233444873896','-0.0717037168569342','0.0566354408772016','0.0887579854491044','-0.0182689150815097','0.0467119258678874','-0.0441565385797193','-0.0397751130408348','0.0837374152579311','-0.0202311957850273','-0.0247745666352426','0.0295714173684766','-0.0647949204456352','0.0504038212709583','-0.0164293626177503','0.0354728571453351','-0.0729505559948448','-0.0416187718843582','-0.0418550119057823','0.0197661803564239','-0.00658520698649144','-0.0417639427419148','0.0513898480625287','-0.0335471626868283','0.0165282718411976','0.0467119258678872','-0.0445339942265782','-0.0742365504740675','0.0352297075445649','0.0409284925525902','-0.00317069404703806','0.0218134792605772','0.0637442645808442','-0.0503181616154407','0.00614317574894417','-0.0415562128401108','0.0395702390598385','-0.0503181616154408','0.0609587924656741','-0.0706815275911863','0.127232169001216','-0.0416187718843583','0.0115321966624492','-0.0703120397211701','-0.0559267140506107','0.0727343222390298','-0.0717037168569342','0.00676253279844088','0.0277581180060747','0.0379117260080868','-0.0224139728372949','-0.0344557805063721','0.0432351520144956','0.0409284925525899','-0.0112801592802658','-0.0394806686067013','-0.0196056708770423','0.050403821270958','0.0655682477833656','-0.044858976808635','-0.0851593556737829','0.0428500303465223','-0.0380398462537894','-0.0220170856936395','-0.0234275848007366','0.0727343222390297','0.0429638029637845'],['0.00142734445891341','0.00142734445891349','-0.00142734445891332','-0.00142734445891359','-0.00902972587366338','0.0210123844319937','-0.0401698987409905','0.0296145846415734','-0.0187435334201131','-0.00902972587366338','0.0740919606075114','-0.0448913568548216','-0.0448913568548215','0.0296145846415736','-0.0570091466454401','0.0708585743997748','0.0740919606075116','-0.0401698987409903','0.0216597403200053','-0.0570091466454402','0.0135296112338961','0.0326547049087219','-0.0796825074214354','0.0244684654051542','-0.0108325074104012','0.0326547049087219','0.00170876359972838','-0.00251857666605544','0.0176500846073556','-0.0759683594996797','0.0506054743528123','-0.0324570982014784','0.0143462212195593','-0.0759683594996797','0.0908788102628015','0.000357912658892117','-0.0491465829378585','-0.0108325074104012','0.0352555573611896','0.005979999566957','-0.0491465829378585','0.0135296112338961','0.0774355396616958','-0.0508482938313967','-0.0352482757119371','0.0143462212195595','0.0409692331504565','0.0540247819494327','-0.0352482757119371','0.0176500846073555','-0.0260089760621482','-0.00128418968809194','-0.0508482938313966','-0.0025185766660552','0.0165834129396612','-0.00810789929703066','0.00597999956695742','0.0244684654051541','0.0072740189664929','-0.00810789929703105','-0.0012841896880921','0.000357912658892287','-0.119327922025661','0.0632450524094205','0.0540247819494327','-0.0324570982014785','-0.0139541617575997','0.0632450524094205','0.0774355396616956','0.00170876359972832','-0.0123263616204055','0.00727401896649299','0.0352555573611894','-0.0796825074214356','-0.0123263616204057','0.0165834129396615','-0.0260089760621477','0.0908788102628015','-0.0292559321230484','-0.0139541617575999','0.0409692331504563','0.0506054743528124','-0.0292559321230483','-0.119327922025661','-0.125367470314294','0.0740850437786957','-0.0749886257555748','0.139800663525069','-0.0518575450040931','0.256600972988752','-0.0859238354482859','-0.0861648876276514','0.0198711574569001','-0.0896144900725978','-0.00405056105789307','-0.00588861374784411','0.140018543360684','-0.110866947130889','-0.00375661775433112','-0.000926513070309284','-0.0772287997594197','0.0578812601057426','0.0523733496660639','-0.0438583174227883','-0.0899638905258879','0.0740850437786955','0.00334657703594942','0.045186974619965','-0.0355690976455344','0.0758576254157169','-0.00194213602193131','-0.0366376281485228','-0.00715247221038733','0.0409463242004108','-0.017006986327824','-0.0193054423282544','-0.0602557073658626','0.0409463242004107','-0.0141212742890922','0.0510807420618994','0.0512623726935874','-0.110866947130889','-0.00915362409444626','-0.007210160967932','0.0812604385417055','0.0370042910826694','-0.108105148854658','0.0404458935830955','-0.0945854669282556','0.0580126273256172','-0.00899695483146877','0.0131126962326291','-0.067221546762353','0.075857625415717','-0.04924811208923','0.0549582546554258','0.0377334075929027','-0.0896144900725981','-0.0112597200078876','-0.0128275570120965','0.0859954719875716','0.0398259791108027','-0.0818439783549503','0.0469013375193775','-0.00324591767828665','0.0370042910826694','0.00192424105910385','-0.0353247018045947','0.0604985439959287','-0.0899638905258883','-0.00249039931567506','-0.0171908370922237','0.00277685732061535','-0.0518575450040927','-0.0107815155990676','0.049029695872144','0.0560978657098214','0.0377334075929027','-0.00466443854829381','-0.0539112773932409','-0.0468797250819384','0.0512623726935873','0.0426453226755836','-0.0410479707202753','-0.0342687509131411','-0.0772287997594196','0.0118982977488426','0.0504526699858595','0.0604985439959286','-0.125367470314293','-0.0553048860584457','0.133703423610707','0.00824865505849792','-0.0672215467623527','0.0813034181813452','0.0551050131842056','-0.0550706913422905','-0.060255707365863','0.0451009400839494','0.019377164792807','-0.0550706913422906','-0.00715247221038713','0.03408930003059','-0.00711441218984932','-0.0468797250819385','0.140018543360683','-0.00983686975119159','-0.0689557273079938','0.0479418403064896','-0.0032459176782863','-0.0176886200844088','0.0139619306066618','0.133545353791068','-0.0945854669282557','0.00517843291111966','0.00988646217550047','0.00824865505849766','-0.0355690976455346','-0.0129189236202299','0.00499109049532982','0.0560978657098214','0.0198711574568996','0.00200608046980249','-0.0603250190291682','-0.0910909102236461','0.0859954719875717','-0.00856940980328858','-0.0123441280227851','0.0479418403064896','0.0812604385417056','-0.0903945755082684','-0.040091893028019','0.133703423610707','0.0451869746199651','-0.0513732079425015','-0.178365484119567','0.0490296958721442','-0.0861648876276514','-0.00660442715324298','0.0412210422426953','-0.0603250190291682','-0.0128275570120965','0.0507505452338465','0.0389854437470796','-0.0689557273079938','-0.00721016096793207','0.0137191467189171','0.0543388422599777','0.0504526699858596','-0.0438583174227882','0.0474690375569642','-0.0480833905530782','-0.0171908370922238','0.139800663525069','0.0802241230918762','-0.178365484119567','0.00499109049532969','0.0549582546554257','-0.0423990761379834','-0.0102762500462792','-0.00711441218984932','0.0510807420618995','-0.0235011768011653','-0.0285730523679159','0.0193771647928069','-0.0193054423282549','0.0272171402152717','-0.0285730523679157','-0.0410479707202751','-0.000926513070309347','-0.0120064458105009','0.0543388422599777','-0.0400918930280189','-0.0353247018045947','-0.0216010832054293','-0.0223102439876181','0.00988646217550029','0.013112696232629','0.0541388806092945','-0.0138929866080033','0.0551050131842057','-0.0366376281485228','0.0458336469600286','-0.0102762500462791','-0.053911277393241','-0.00588861374784422','-0.011642650807473','0.0389854437470795','-0.012344128022785','0.0469013375193775','0.00930725734731593','-0.0578186286015082','0.013961930606662','0.0404458935830957','0.031147472207281','-0.0223102439876181','-0.0553048860584454','0.00334657703594953','0.0491697255923158','0.080224123091876','-0.0107815155990675','-0.0859238354482857','0.105018541800324','-0.00660442715324307','0.00200608046980227','-0.0112597200078877','0.00856992872515258','-0.0116426508074728','-0.00983686975119177','-0.0091536240944459','0.0382709586226319','-0.0120064458105011','0.0118982977488426','0.0523733496660638','-0.0764851276106812','0.0474690375569644','-0.00249039931567509','-0.0749886257555748','0.0491697255923159','-0.0513732079425017','-0.0129189236202301','-0.0492481120892306','0.00400702712902608','0.0458336469600288','0.0340893000305899','-0.0141212742890919','-0.0306017530171083','0.0272171402152714','0.0451009400839492','-0.0170069863278239','-0.0306017530171081','-0.0235011768011649','0.0426453226755837','-0.00375661775433116','0.0382709586226318','0.013719146718917','-0.0903945755082684','0.00192424105910358','0.0280669301188355','0.0311474722072809','0.00517843291111958','-0.00899695483146875','-0.0642745204465451','0.0541388806092943','0.0813034181813451','-0.00194213602193122','0.00400702712902587','-0.0423990761379835','-0.00466443854829358','-0.00405056105789299','0.00856992872515255','0.0507505452338466','-0.00856940980328841','-0.0818439783549504','0.0518501986878749','0.00930725734731587','-0.0176886200844086','-0.108105148854658','0.0280669301188355','-0.0216010832054292'],['-0.00317916066994454','-0.00317916066994458','0.00317916066994453','0.00317916066994464','0.0059682680284278','-0.0523776277343879','0.0462569720818936','-0.00302677304587774','0.00367146133953638','0.00596826802842811','0.0116496971459539','-0.024468587183863','-0.0244685871838629','-0.00302677304587787','-0.0034640850034419','0.034138605903127','0.0116496971459542','0.0462569720818932','-0.0512634235544609','-0.00346408500344158','-0.021097478053109','0.0862550829970676','0.00322835602843565','-0.0624176929439667','-0.100065843268574','0.086255082997068','-0.00483096756207252','-0.0337358999008093','0.0306922781232763','-0.050471115129888','-0.0442783994218895','0.110314208510395','0.0263623333058779','-0.0504711151298882','0.0504285456515539','-0.0293465368734215','-0.00147277058518902','-0.100065843268574','0.0475484286007031','0.0576616465925962','-0.00147277058518898','-0.021097478053109','0.0266757653960628','0.00186275127066305','-0.0434905269402699','0.026362333305878','0.034519503498213','-0.00574161271786694','-0.0434905269402699','0.0306922781232763','-0.0475782232328076','0.0359078848659382','0.00186275127066277','-0.033735899900809','0.0330614040323569','-0.0256568425860736','0.0576616465925964','-0.0624176929439664','0.027386115891566','-0.0256568425860737','0.0359078848659385','-0.0293465368734217','0.00860399216724492','-0.0186294251632033','-0.0057416127178671','0.110314208510394','-0.0518045647261975','-0.0186294251632032','0.0266757653960629','-0.00483096756207266','-0.0375812165796022','0.0273861158915661','0.0475484286007031','0.00322835602843548','-0.0375812165796023','0.0330614040323568','-0.0475782232328075','0.0504285456515537','-0.00230918124701016','-0.0518045647261974','0.0345195034982129','-0.0442783994218895','-0.00230918124701004','0.00860399216724508','-0.0902871751595804','0.0722357091424241','0.0647950170349662','-0.0678410290709194','0.0402035883539301','0.0127657742152791','0.0737062812643829','-0.0404205608365239','0.0203184526137968','-0.129016488875816','0.0819605015206248','0.0299658907698296','0.0452982288389895','-0.0484713750290269','0.0355431654903636','-0.0947877122442928','0.0322987565735147','-0.215220615776333','0.0402497762498345','0.0426062396844099','-0.0851526894955721','0.0722357091424239','0.0808369044440015','0.0183351589062147','0.0909269699596084','-0.0721706835084216','-0.0304373711934108','0.00685011718015113','0.00026497360325862','0.0458912847797035','-0.0403638806537974','-0.0395282776299738','-0.0333996537748291','0.0458912847797037','0.0665769849754903','-0.0483763378570887','0.0906863288499059','-0.048471375029027','0.00399008422627554','-0.0966761531770422','-0.0267635128277858','0.0585975775902654','0.00381572612623858','-0.0799281903106077','0.0774070677654485','-0.0305851839462584','-0.0337134556596932','0.0972057803508979','0.114257056969959','-0.0721706835084215','-0.0248911293700987','0.00916708921443897','0.0341426627177219','-0.129016488875816','-0.018504496447883','0.0629072074760889','0.0297921560417947','0.00128264121184911','0.0942949862564155','-0.0749412378585056','-0.0337913738436056','0.0585975775902652','0.0176338036512739','-0.0717865442713551','0.108321749831544','-0.085152689495572','-0.0439556226097953','0.0193137916886342','-0.00998047580431227','0.0402035883539299','-0.0507935772921981','-0.0794953785259934','-0.077150245472104','0.034142662717722','-0.0679555530503948','0.15851156440548','-0.0716378019379194','0.0906863288499056','-0.0302698539629181','0.068882973643528','-0.0375891326985371','0.0322987565735144','-0.069972635481229','0.0737902410210631','0.108321749831544','-0.0902871751595803','-0.0260075086429969','-0.0131245440820765','-0.17641042470769','0.114257056969959','0.0120425937802434','0.0767865393535505','-0.0396146731576962','-0.033399653774829','-0.00398133519266848','0.0788584133958567','-0.0396146731576963','0.000264973603258519','0.0281560572259781','-0.03229688461181','-0.0716378019379196','0.0452982288389897','0.027282144434217','0.0254197619705909','0.0833325006537236','-0.0337913738436058','-0.0052687918201848','-0.00975283149172','-0.0316426335931573','0.077407067765448','0.0188419903534771','-0.0703480372436348','-0.17641042470769','0.0909269699596085','-0.00673863131526991','0.0487315591230816','-0.0771502454721037','0.0203184526137969','0.0554511018413016','0.0320729691402817','-0.0264143809917435','0.0297921560417948','-0.0561006912323497','0.00514469294949063','0.0833325006537237','-0.0267635128277858','-0.0627377165338187','0.0420766135738194','-0.0131245440820765','0.0183351589062148','-0.0432324726010271','0.0398846090475516','-0.0794953785259936','-0.0404205608365238','0.0418702376080679','0.0443098018536402','0.0320729691402816','0.062907207476089','-0.0260912352205105','-0.0358275373635034','0.025419761970591','-0.096676153177042','0.0460469988543168','-0.000447450233939363','0.0737902410210629','0.0426062396844104','-0.0100610107915138','-0.0486738233213629','0.0193137916886342','-0.0678410290709193','-0.0537750646092331','0.039884609047552','0.0487315591230815','0.00916708921443889','0.0386673869499799','-0.0691799193959342','-0.0322968846118102','-0.0483763378570886','0.0511435903489837','0.00387278953384119','0.0788584133958564','-0.0395282776299738','-0.00729504043378561','0.00387278953384128','0.0688829736435281','-0.0947877122442928','-0.00299434803871782','-0.000447450233939265','0.042076613573819','-0.071786544271355','-0.00412969636712848','0.0424436192319092','-0.0703480372436346','0.0972057803508977','-0.00160316862327321','-0.0438839996471932','0.0767865393535504','0.00685011718015129','-0.0201983498556343','-0.0691799193959342','0.15851156440548','0.0299658907698293','-0.0423357093014112','-0.0358275373635032','0.00514469294949089','-0.0749412378585059','-0.0428549070167548','0.0608468871995725','-0.0097528314917197','-0.0799281903106081','0.028607977407215','0.0424436192319093','-0.0260075086429967','0.0808369044440009','0.0256214342042917','-0.0537750646092332','-0.0507935772921979','0.0737062812643829','-0.0696139091423255','0.041870237608068','0.0554511018413018','-0.0185044964478834','-0.032192112671609','-0.0423357093014113','0.0272821444342167','0.00399008422627529','-0.000891764730208347','-0.00299434803871739','-0.0699726354812289','0.0402497762498343','0.0873322986236114','-0.0100610107915138','-0.0439556226097956','0.0647950170349665','0.0256214342042919','-0.0432324726010273','-0.00673863131526997','-0.0248911293700988','0.0142468939614007','-0.0201983498556341','0.0281560572259776','0.0665769849754906','-0.0543765977353255','-0.00729504043378589','-0.00398133519266841','-0.0403638806537975','-0.0543765977353255','0.0511435903489836','-0.030269853962918','0.0355431654903635','-0.000891764730208694','0.0460469988543169','-0.0627377165338184','0.0176338036512739','0.0141867542283194','0.028607977407215','0.0188419903534769','-0.0337134556596929','-0.0353299307967085','-0.00160316862327308','0.0120425937802433','-0.0304373711934111','0.0142468939614006','0.0386673869499801','-0.0679555530503947','0.0819605015206251','-0.0321921126716095','-0.0260912352205105','-0.0561006912323496','0.0942949862564157','0.00235143074567845','-0.0428549070167549','-0.00526879182018499','0.00381572612623901','0.0141867542283197','-0.00412969636712844'],['0.00348468952567226','0.00348468952567232','-0.00348468952567231','-0.00348468952567224','0.00935045279783608','0.0307942225638379','-0.0178031176893182','-0.0188568681466835','0.0611718424309003','0.00935045279783629','-0.00835678013858434','-0.0586808255644798','-0.0586808255644795','-0.0188568681466833','0.0110697336746915','0.0629832705107991','-0.00835678013858429','-0.0178031176893181','0.0116054746275385','0.0110697336746917','-0.0410186070480113','0.00885207591122789','0.0824731615217974','-0.040956177587178','-0.0275272265212484','0.00885207591122817','-0.0350385863506637','0.0845079595245219','-0.0394829776375593','-0.0303932527869308','-0.0120135127425353','0.0640866254777075','-0.0270839608800887','-0.0303932527869307','-0.00837123230524919','0.0469915778255853','0.0938395862005706','-0.0275272265212483','-0.0405478262795722','0.0354073090311501','0.093839586200571','-0.0410186070480113','0.0319156208651872','-0.0753861472199107','-6.97891485566317e-05','-0.0270839608800886','0.0436492874624686','-0.0248523175724079','-6.97891485564673e-05','-0.0394829776375598','0.0749930228642382','-0.0941210816426017','-0.0753861472199108','0.084507959524522','-0.12301788366601','0.0552152457969195','0.0354073090311499','-0.0409561775871779','-0.0685232453875749','0.0552152457969195','-0.0941210816426018','0.0469915778255852','-0.0174249493320351','0.0756241868237431','-0.0248523175724078','0.0640866254777076','-0.0518752242182439','0.0756241868237433','0.0319156208651874','-0.0350385863506636','0.0632894307344671','-0.0685232453875752','-0.0405478262795721','0.0824731615217972','0.063289430734467','-0.12301788366601','0.074993022864238','-0.00837123230524925','-0.00314109171320648','-0.0518752242182436','0.0436492874624686','-0.0120135127425351','-0.00314109171320655','-0.0174249493320352','-0.0683905183665392','-0.00771414818318938','-0.0298391779771898','0.0649252374789068','-0.0267695824503551','-0.0618610142797219','0.0560603580954789','0.0414223145458261','-0.00222609472387527','-0.0345914760911986','0.0651663003856649','0.0541244319512065','-0.117092456707168','-0.065107243409227','0.075910197924468','0.0653333246047494','-0.152888587532909','0.244757609978236','-0.145190470919212','0.025794221952637','0.0720556316138084','-0.00771414818318924','0.013298857856672','-0.068788265376063','-0.00660411191982895','0.0227737814608058','0.0320962107699071','-0.0833044666615476','0.0254657774034166','-0.0317672192410336','0.0913524377847178','-0.000543036422578975','0.051012672356823','-0.0317672192410336','-0.0408009713471698','-0.0179274594061788','0.114544635840048','-0.065107243409227','-0.0308558709713468','-0.0489747742464055','0.00360143480872673','-0.0378487091762553','0.0288284793170304','-0.00659471769203698','-0.0146929975936364','-0.00284522234273932','0.00872354149808802','0.0729013039159955','0.035040954646735','0.0227737814608055','-0.0241342186286227','-0.0607644783590061','-0.0166619816162694','-0.0345914760911985','0.0469535135479345','-0.0260933086273975','0.0255563585887464','-0.0785840574887526','0.0202635224060281','0.0243929441887287','0.098129086708991','-0.0378487091762554','-0.00961221336118008','-0.00367658634597006','-0.0673813188624578','0.0720556316138084','0.10896588065367','-0.01980060720445','0.0918209108823385','-0.0267695824503549','-0.0715529262552829','-0.0210256286979491','-0.0586278620360423','-0.0166619816162694','-0.0185518309738689','0.0532938483466087','-0.0365726714150202','0.114544635840049','-0.00945148773947292','-0.0331131676544054','0.130295691191729','-0.152888587532909','0.0466651240615499','0.0697673584802009','-0.067381318862458','-0.0683905183665393','0.0166571304697427','0.0780960997112433','-0.0876142017460044','0.0350409546467347','0.00632486666000277','0.0781640013044542','-0.0430518459833586','0.0510126723568229','-0.00565155329384478','-0.0776954202995304','-0.0430518459833587','0.0254657774034164','0.0174344347739628','8.18446574229007e-05','-0.03657267141502','-0.117092456707168','-0.00303228362103375','0.129613450863134','-0.0831501869060846','0.0981290867089911','-0.0444493054763357','0.073119693135898','0.0229413487365563','-0.0146929975936362','-0.0275590411197894','-0.00554162759553856','-0.0876142017460046','-0.00660411191982877','0.0436269062582138','0.0505216182590628','-0.0586278620360426','-0.00222609472387552','0.0602089231503521','-0.0388379440279939','0.0939563456220864','0.0255563585887464','-0.00670582056916003','-0.0378138607774348','-0.0831501869060845','0.00360143480872682','0.0248957112538978','-0.0394680407991416','0.0780960997112432','-0.068788265376063','-0.0244536250956368','-0.060240356459454','-0.0210256286979491','0.0414223145458262','-0.0716787148300898','0.135789988506735','-0.0388379440279936','-0.0260933086273975','-0.0691441169265766','0.0110574859159575','0.129613450863134','-0.0489747742464056','-0.017290813728823','-0.00813261709098593','0.0697673584802009','0.0257942219526369','-0.011248366555935','-0.048905904845753','-0.0198006072044498','0.064925237478907','-0.025840451402181','-0.0602403564594541','0.0505216182590631','-0.0607644783590059','-0.00431851047002888','-0.0539618748176029','8.18446574228457e-05','-0.0179274594061791','0.0324479623454699','0.040612898200206','-0.0776954202995305','-0.000543036422578987','-0.0564955231206983','0.040612898200206','-0.0331131676544056','0.0653333246047498','0.0229040379662268','-0.00813261709098564','-0.0394680407991416','-0.00367658634597024','0.0112430489633636','0.0144766288497129','-0.00554162759553837','0.0729013039159953','0.0101123266167008','-0.0018478161134144','0.0781640013044544','-0.0833044666615475','0.0342500226022886','-0.0539618748176032','0.0532938483466088','0.0541244319512065','-0.0543891407360656','0.0110574859159577','-0.0378138607774349','0.0243929441887288','-0.0335159856453377','-0.00493832198419992','0.0731196931358981','-0.00659471769203713','-0.00537741746983068','0.014476628849713','0.0166571304697426','0.013298857856672','0.0278000839409536','-0.0258404514021808','-0.0715529262552827','0.0560603580954788','0.0521326966392302','-0.0716787148300899','0.060208923150352','0.0469535135479346','0.0105161347722456','-0.0543891407360651','-0.00303228362103398','-0.0308558709713466','-0.0575391287614213','0.0229040379662269','0.0466651240615496','-0.145190470919212','0.069225887134025','-0.0112483665559348','0.108965880653671','-0.0298391779771901','0.0278000839409536','-0.024453625095637','0.0436269062582135','-0.0241342186286229','0.00954672050258773','0.0342500226022886','0.0174344347739626','-0.0408009713471699','-0.0431558239721047','-0.056495523120698','-0.0056515532938448','0.0913524377847179','-0.0431558239721046','0.0324479623454695','-0.00945148773947305','0.075910197924468','-0.0575391287614213','-0.0172908137288229','0.0248957112538981','-0.00961221336118031','-0.0130471721360935','-0.00537741746983072','-0.0275590411197897','0.00872354149808798','-0.043152051213243','0.0101123266167009','0.00632486666000269','0.032096210769907','0.00954672050258763','-0.0043185104700288','-0.0185518309738689','0.0651663003856648','0.0105161347722457','-0.0691441169265766','-0.00670582056916013','0.0202635224060283','0.0168171920952631','-0.0335159856453378','-0.0444493054763356','0.0288284793170304','-0.0130471721360936','0.0112430489633634'],['-0.000998709956830941','-0.00099870995683103','0.000998709956830993','0.000998709956830985','-0.00416607607993447','0.0380697275551346','-0.0293120931275992','-0.00559026830443203','-0.00182448552769834','-0.00416607607993455','-0.00591811956412948','0.0109099712149314','0.0109099712149313','-0.00559026830443186','0.030193997711148','-0.0345149906648164','-0.00591811956412952','-0.0293120931275992','0.00603492493741169','0.0301939977111479','-0.0141370895271202','0.00884643172937486','-0.0387850508612054','0.0399096325790162','0.0643297808517809','0.00884643172937459','-0.0272174820005321','-0.00788900302548873','0.0283442799680112','-0.0354584442168892','-0.0779837240929762','0.0557857952142552','-0.0166377878761089','-0.0354584442168894','0.0207699414104309','0.0257360223781352','-0.0135131814371652','0.0643297808517809','-0.0129576354506309','-0.0396834494916829','-0.0135131814371653','-0.0141370895271203','-0.00356884497718945','0.0270530398615404','0.0210666967759652','-0.0166377878761089','0.0235015445176039','-0.0338485729815896','0.0210666967759649','0.0283442799680112','-0.0571810207665074','0.0186800152374626','0.0270530398615403','-0.00788900302548847','-0.0206896698866057','0.012435604265485','-0.0396834494916828','0.0399096325790164','-0.0182520556572506','0.012435604265485','0.0186800152374626','0.0257360223781353','-0.0364623203224681','0.0222402804180182','-0.0338485729815895','0.0557857952142551','-0.0786924933154999','0.0222402804180181','-0.00356884497718949','-0.0272174820005326','0.0431202630708429','-0.0182520556572505','-0.0129576354506312','-0.0387850508612053','0.0431202630708427','-0.0206896698866055','-0.0571810207665074','0.0207699414104308','0.121138497608988','-0.0786924933154999','0.0235015445176042','-0.0779837240929764','0.121138497608988','-0.036462320322468','0.097274809691619','0.0446831091781625','-0.157985654800718','0.00189064640381683','-0.0227236308862925','0.0855593485107836','-0.0328527413512729','-0.0211365445438438','-0.00759478456636578','-0.0126671739510483','-0.0860201008586664','0.0674970085148752','0.00387069094220384','0.0802089723485934','0.0287949645869315','-0.0729649952987123','-0.00682038913036359','0.0650786599300087','-0.0593525104855349','0.0654240205376707','0.0452224667756432','0.0446831091781626','-0.101827415053605','0.0207682708291743','0.0722520148232798','-0.0273377334536557','-0.0657369122637159','-0.00639485110644053','-0.0697531626400805','0.0350179197622988','0.0635652153891525','-0.0367189755368596','0.0293741621555684','0.0350179197622988','-0.0562276745388303','0.0201798725889742','0.0221391050313077','0.0802089723485938','-0.0360730749142079','-0.101733446682583','-0.0732550161304355','0.0518892663280653','0.026533623210173','-0.0831515975007789','-0.0370801235179863','0.137119063935955','-0.0973636299975915','0.053110484793878','0.0929774213150067','-0.0273377334536555','-0.0778104165452829','-0.0044670591921777','0.0160471661582746','-0.0126671739510483','-0.0693801855501784','0.030541749126063','-0.098072239819354','0.114963037359305','0.0473903387546228','-0.043511194884143','-0.021345571605144','0.051889266328065','0.0534540644712705','-0.0582617368160565','-0.0594042664419869','0.045222466775643','-0.00512239689489884','0.00579101512407734','-0.0413972008751883','-0.0227236308862924','0.0169519970417589','0.111498615571503','0.059119198221035','0.0160471661582745','-0.0294865250916997','-0.0586374747382406','-0.119538611024532','0.0221391050313078','-0.0709093310959346','0.128625387597476','0.0699195503693937','-0.00682038913036381','0.0254608335969984','-0.102073176273194','-0.0594042664419866','0.0972748096916186','0.0171586072868763','-0.0691662400636287','-0.0670939042243979','0.092977421315007','0.0166351648272467','-0.0460875268950452','0.00630503347364056','0.0293741621555685','-0.0105448189061251','0.00191866313845616','0.00630503347364068','-0.0697531626400801','-0.00406782488409799','0.0885826508265027','-0.119538611024532','0.00387069094220364','0.00870508791821615','0.0903250442880034','0.0592557495748832','-0.0213455716051439','-0.0411216906399022','0.026713057187767','0.00858053529657233','-0.0370801235179865','0.0177056305475211','-0.0230546153076965','-0.0670939042243981','0.0722520148232798','0.0867192111184752','-0.0708106249413919','0.0591191982210349','-0.00759478456636556','0.0550581998735766','-0.0782383335602345','0.100734958744391','-0.0980722398193542','0.0136179066545524','-0.0734616463460969','0.0592557495748832','-0.0732550161304353','-0.0224148972022452','0.0550941789952599','-0.0691662400636287','0.0207682708291744','0.120246013112366','-0.0447950040163714','0.111498615571503','-0.0211365445438437','0.0175563803562858','-0.115807454409433','-0.0782383335602344','0.030541749126063','-0.00201587809320205','0.0290227926407681','0.0903250442880035','-0.101733446682583','0.0392920699412648','-0.0154480632812004','-0.102073176273194','0.0654240205376707','0.102638955226964','-0.105673248983124','0.00579101512407749','0.001890646403817','0.0770229750674934','-0.0447950040163713','-0.0708106249413921','-0.00446705919217753','0.0343571971009042','0.0226684313754148','0.0885826508265029','0.0201798725889741','-0.109193818734955','0.0128668995849631','0.00191866313845629','-0.0367189755368596','0.0406134280509024','0.0128668995849632','0.128625387597476','-0.0729649952987126','-0.014476306639428','-0.0154480632812003','0.05509417899526','-0.0582617368160564','-0.0245620529447467','-0.00873270955692494','-0.0230546153076965','0.0531104847938781','0.0102891917388526','-0.0181047808070161','-0.0460875268950451','-0.00639485110644077','-0.00403462635551848','0.022668431375415','-0.0586374747382407','0.0674970085148752','0.0179034687968524','0.0290227926407681','-0.0734616463460971','-0.0435111948841428','0.0401780371709089','-0.00189768925616885','0.0267130571877668','-0.0831515975007789','0.0874115302879549','-0.00873270955692481','0.0171586072868764','-0.101827415053605','0.0040769877220463','0.0770229750674933','0.0169519970417589','-0.0328527413512731','-0.0288731180473043','0.0175563803562858','0.0550581998735765','-0.0693801855501782','0.0395387799505921','0.0179034687968523','0.00870508791821607','-0.0360730749142076','0.0235922379781693','-0.0144763066394282','0.0254608335969983','-0.0593525104855347','-0.0817049137890583','0.102638955226964','-0.00512239689489928','-0.157985654800718','0.00407698772204617','0.120246013112366','0.0867192111184752','-0.0778104165452832','0.0382460948531693','-0.0040346263555184','-0.00406782488409794','-0.0562276745388304','-0.00100759851457997','0.0406134280509029','-0.0105448189061248','0.0635652153891525','-0.00100759851458002','-0.109193818734955','-0.0709093310959346','0.0287949645869315','0.0235922379781691','0.0392920699412649','-0.0224148972022452','0.0534540644712703','0.00268780005200794','0.0874115302879548','0.0177056305475212','-0.0973636299975918','-0.00932368560428194','0.0102891917388528','0.0166351648272467','-0.0657369122637158','0.0382460948531691','0.0343571971009043','-0.0294865250916998','-0.0860201008586668','0.0395387799505919','-0.00201587809320198','0.0136179066545524','0.0473903387546226','0.0199522150289043','0.0401780371709088','-0.0411216906399022','0.0265336232101732','0.00268780005200776','-0.0245620529447465'],['-0.00227494811427289','-0.00227494811427299','0.00227494811427285','0.00227494811427303','-0.00975818259135976','0.0416429974345029','-0.0331355319349352','-0.00102423102248108','-0.021062598169838','-0.00975818259136016','0.0159402287626104','0.0126056038843149','0.0126056038843145','-0.00102423102248073','0.0267195671122235','-0.0360259918597842','0.0159402287626102','-0.0331355319349349','-0.0072493158256258','0.0267195671122236','-0.0289474648938347','0.0366617857865141','-0.046832079215401','0.0293595757313623','0.0353075446981002','0.0366617857865137','-0.00914690776388141','-0.0211794252862299','0.0605534572253517','-0.101421541368117','-0.0381615523047701','0.0458941045126','0.0694114001501527','-0.101421541368117','0.0427454129004964','-0.0117595027050132','-0.125929798188966','0.0353075446981003','0.0792702586473015','-0.00971060332627392','-0.125929798188966','-0.0289474648938351','0.054681625457138','0.0904374550343033','-0.00599212069262699','0.0694114001501531','-0.00692837337551821','-0.0405506773193975','-0.00599212069262717','0.0605534572253516','0.00348553707782251','-0.0454412697262324','0.0904374550343032','-0.0211794252862298','-0.024243862352188','-0.0324085635115709','-0.00971060332627372','0.0293595757313623','0.0117353600840014','-0.0324085635115707','-0.0454412697262324','-0.0117595027050131','0.0187289941739499','0.0651913453695193','-0.0405506773193971','0.0458941045126','-0.106560764422507','0.0651913453695193','0.0546816254571379','-0.00914690776388161','-0.0413298490146478','0.0117353600840017','0.0792702586473016','-0.046832079215401','-0.0413298490146477','-0.0242438623521879','0.00348553707782244','0.0427454129004961','0.0530804986185617','-0.106560764422506','-0.00692837337551832','-0.0381615523047698','0.0530804986185619','0.0187289941739498','-0.0783801506687385','0.107609103208354','0.0189647728969547','-0.0771411903304043','-0.0381272744386418','0.0634171813497768','-0.031162527484471','0.0425344063598498','-0.0224360634585269','-0.0962390787111874','0.0716793036530629','0.000163759301250514','-0.174216668980184','0.06314051014651','0.0357592678660196','0.104676466699016','0.0328935326728014','0.0116596428502751','0.0309497387730781','-0.0401953695980541','-0.0841876729155051','0.107609103208354','0.0169500171278236','-0.00370966163415881','-0.0236186628447417','0.0553718380720061','-0.039194839884391','-0.00170524310675484','-0.0662932286445629','0.0642475385953779','0.00858926778466315','-0.0277230030217078','0.047224379808814','0.0642475385953778','-0.0266545911056355','-0.0242638700732047','-0.0599330111280909','0.0631405101465101','-0.046510270406338','-0.0581187699801981','-0.0159905012923078','-0.0354860588224857','-0.0763680018031595','0.0896830096131828','0.0733983659254101','-0.113586058479776','0.0379274930418348','0.048154304025131','0.019715141496857','0.055371838072006','-0.0237307116914128','0.0180551322727024','-0.100318316556137','-0.0962390787111875','0.0268104622082863','0.0683253916909213','0.0434799681884824','-0.0732850515759807','0.0293933269907069','0.0431571692972876','0.101092937188664','-0.0354860588224857','-0.0294744028360917','-0.0478919782350996','-0.00190111273416788','-0.0841876729155053','-0.00343513514607979','-0.0364058773932131','0.00791857725521282','-0.0381272744386421','0.0685885914473555','-0.00307234956582597','0.192403934398799','-0.100318316556137','-0.00601324476276522','-0.00680211443259546','0.115391423303702','-0.0599330111280909','-0.0374882736006514','-0.0276807419012336','-0.104027274139113','0.0328935326728009','0.0238514150811104','-0.0786474718037641','-0.00190111273416768','-0.0783801506687386','-0.00996395402729242','0.0612977525363639','0.0482090867270187','0.0197151414968573','0.0252824107676056','-0.0385250135343438','0.0418853342471305','0.0472243798088136','-0.0026827385177141','0.00401047949607303','0.0418853342471303','-0.0662932286445627','-0.00736753921889386','0.0257833129236993','0.115391423303702','-0.174216668980184','0.0316996961476468','0.0965369496789879','-0.0837262723815925','0.101092937188664','0.000144879391612507','-0.0244399175742022','-0.0922059516740251','0.0733983659254101','-0.0523270545588243','0.0305839629880422','0.0482090867270186','-0.0236186628447416','0.00949210375173019','-0.0400746483266341','0.192403934398799','-0.0224360634585268','-0.0104986795745061','-0.0989157341404144','-0.0342856742676488','0.0434799681884827','0.049019645638242','-0.0547284024812532','-0.0837262723815927','-0.0159905012923072','0.0171703811056451','0.0371051228420223','0.061297752536364','-0.00370966163415841','-0.078208431888645','0.111057796020742','-0.00307234956582621','0.04253440635985','-0.0213052858205838','-0.03933619625967','-0.0989157341404141','0.0683253916909211','-0.0436914730560103','0.0500379531533157','0.096536949678988','-0.0581187699801983','0.00183553208755981','-0.0726622752979204','-0.0786474718037643','-0.0401953695980541','-0.00850357955989935','0.117635817635444','-0.0364058773932132','-0.0771411903304046','0.0318488474342376','0.111057796020743','-0.0400746483266342','0.0180551322727026','0.074674486152132','-0.0409196100141987','0.0257833129236995','-0.0242638700732048','0.021028012700867','-0.0549560190629324','0.00401047949607285','-0.027723003021708','0.0332272728623351','-0.0549560190629325','-0.0276807419012334','0.104676466699016','-0.0160929522048756','-0.0726622752979204','0.0371051228420224','-0.0478919782350994','0.0495949773116172','-0.0200791277445904','0.0305839629880419','0.0481543040251312','-0.0614100064030067','0.0478630847593524','-0.0385250135343438','-0.00170524310675503','0.0405991893359001','-0.0409196100141987','-0.00680211443259534','0.000163759301250468','0.0024945064906292','0.0500379531533156','-0.0547284024812531','0.0431571692972872','-0.0712844969942396','-0.0237050342443011','-0.0244399175742019','0.0896830096131827','0.0200273810751291','-0.0200791277445904','-0.00996395402729241','0.0169500171278241','0.0158467149223692','0.0318488474342371','0.0685885914473554','-0.0311625274844712','-0.025267685906182','-0.0213052858205838','-0.0104986795745061','0.0268104622082862','-0.0601361381390572','0.00249450649062936','0.0316996961476468','-0.0465102704063377','0.0426388865475681','-0.0160929522048755','0.0238514150811102','0.0309497387730781','0.0329726843530124','-0.00850357955989928','-0.00343513514607986','0.0189647728969544','0.0158467149223692','-0.0782084318886449','0.00949210375173007','-0.0237307116914127','-0.0676904304108653','0.0405991893359001','-0.00736753921889414','-0.0266545911056354','-0.0234490048899935','0.0332272728623351','-0.00268273851771434','0.00858926778466314','-0.0234490048899936','0.0210280127008672','-0.0374882736006515','0.0357592678660198','0.0426388865475679','0.0018355320875599','0.0171703811056452','-0.0294744028360918','0.0453571392738793','0.0200273810751289','-0.0523270545588242','0.0379274930418346','-0.0307511965025105','-0.0614100064030066','0.025282410767606','-0.039194839884391','-0.0676904304108651','0.0746744861521319','-0.00601324476276491','0.0716793036530625','-0.0601361381390569','-0.0436914730560105','0.0490196456382418','0.0293933269907071','0.0459520229838528','-0.0712844969942397','0.000144879391612762','-0.0763680018031597','0.0453571392738793','0.0495949773116174'],['0.000154707627638961','0.000154707627638971','-0.000154707627638814','-0.000154707627639074','-0.0221640168984806','0.0239045831436478','-0.0202703036581161','0.0186844450405876','-0.00850863007032592','-0.0221640168984809','0.047414061309903','-0.0165867067134571','-0.0165867067134573','0.0186844450405881','-0.0202034056873314','0.017950959732562','0.047414061309903','-0.0202703036581162','-0.00709505959209427','-0.0202034056873316','0.0167654698789578','0.0795125615343128','-0.107952066226269','-0.0104899820854827','-0.0816563885965875','0.0795125615343126','0.0452153855255285','-0.0191669753196059','-0.000186300795077644','-0.0187929335958216','0.0554284203921887','-0.0567194896594055','-0.0398347768406094','-0.0187929335958217','0.0390292288222786','0.0382829266547403','0.0193680840296084','-0.0816563885965875','-0.0131252183593635','0.0669048928560161','0.0193680840296083','0.0167654698789576','0.00251651661607864','-0.0608140874231253','0.026862598739078','-0.0398347768406094','-0.00624737464424696','0.0666336140556815','0.0268625987390779','-0.000186300795077846','-0.0781019266957926','0.0348389220383354','-0.0608140874231254','-0.0191669753196057','0.0996102515685469','-0.036215895539273','0.0669048928560163','-0.0104899820854827','-0.00151457019067253','-0.0362158955392729','0.034838922038335','0.0382829266547405','-0.0730502099989077','-0.0202750443814995','0.0666336140556817','-0.0567194896594053','0.0283118797177854','-0.0202750443814997','0.00251651661607853','0.0452153855255284','0.00119672935896851','-0.00151457019067253','-0.0131252183593633','-0.107952066226268','0.00119672935896827','0.0996102515685471','-0.0781019266957927','0.0390292288222788','0.00366575856363434','0.0283118797177855','-0.00624737464424724','0.0554284203921885','0.00366575856363454','-0.0730502099989075','-0.00705951329286143','-0.00855435019089863','0.0316158297502845','0.000763503612433543','-0.0308416067734077','0.0769566127529766','-0.0180412324529269','0.0514387880076704','-0.0678135500171601','-0.0813702814366516','-0.0338820367704214','0.0751138019979648','-0.0274561706638252','0.0152009687486705','-0.0970298500989753','0.0987950699286473','-0.179234178357057','0.0688295661116109','-0.0220330513574177','0.0507812750062759','0.0805246844662952','-0.00855435019089865','-0.0241455430455342','0.0316877703044504','0.0901800567249665','-0.0163429479762976','-0.018944490007524','-0.00967723321561619','-0.0679693533387448','-0.0339948311905668','0.00286812002591676','0.0799290891837888','-0.0268143238459736','-0.0339948311905668','0.0909147110333079','-0.0302918567918452','-0.044357866948005','0.0152009687486704','0.0819739697719996','-0.0716100051684872','0.044003682848369','-0.0573626397496065','0.0506775396538892','0.0181098376395366','0.0695839351549554','-0.11400981233712','-0.0741459337270234','0.061852321249783','-0.0172518469257355','-0.016342947976298','0.0303868171826395','-0.0366267991212154','-0.0294188887584671','-0.0813702814366516','-0.00771314120985786','0.099709377809155','-0.0077604088429186','-0.0535732182710632','0.0231224155985999','0.0772404403376606','0.031155060722112','-0.0573626397496064','0.0751776258290255','-0.010687120146791','0.0325870110413768','0.0805246844662956','-0.0892785870224091','-0.00446502445565478','-0.0942086521792627','-0.0308416067734078','-0.0312996242062435','0.0746934945623269','-0.0618062200684677','-0.0294188887584675','0.103119980359564','-0.0250200898919921','0.0326039609003266','-0.0443578669480048','0.000456604331365761','0.0782021945723287','0.0636010313146881','-0.179234178357057','0.0404766320673534','0.0945245990046237','0.0325870110413763','-0.00705951329286165','0.0429993290892892','-0.0517613569588463','0.0774669054691696','-0.0172518469257357','-0.0460583067602537','-0.011640235167102','-0.00582871280916393','-0.0268143238459734','-0.0474050323784453','0.0192339816104573','-0.00582871280916428','-0.0679693533387444','0.0266391336045598','0.0740215312824267','0.032603960900327','-0.0274561706638253','-0.0759595456463564','0.0309769785692454','-0.0154735558842186','0.0311550607221124','-0.0551451223160642','0.0332162428339231','-0.0763286794088596','0.0695839351549554','0.0751588082635304','-0.00178044995394467','0.0774669054691697','0.0901800567249666','-0.0657409944122455','-0.0750433690428128','-0.0618062200684677','-0.0678135500171605','0.00509496793106441','0.124338501359485','-0.0504001947131034','-0.00776040884291852','0.0125284186267857','-0.032469741766556','-0.0154735558842184','0.0440036828483694','0.0303937775877133','-0.0240849825135288','-0.0517613569588465','0.0316877703044503','-0.08915370789974','0.0484132071310111','0.0746934945623269','0.0514387880076706','-0.0626999279727997','-0.0825993299168038','0.124338501359485','0.0997093778091551','-0.0200345363923069','-0.104403091207787','0.0309769785692456','-0.071610005168487','0.0827283561678604','-0.0783112251078921','0.0945245990046237','0.0507812750062758','-0.0102234780182143','-0.0681775031366693','-0.00446502445565453','0.000763503612433335','-0.055201668373272','0.0484132071310107','-0.0750433690428126','-0.0366267991212155','0.0605681846742116','0.0495874132991445','0.0740215312824268','-0.0302918567918456','-0.0522291921598787','-0.0277163778699755','0.0192339816104572','0.0799290891837888','-0.0366077708859354','-0.0277163778699757','0.0782021945723284','0.0987950699286474','-0.0604031127383432','-0.078311225107892','-0.0240849825135289','-0.0106871201467911','0.0255399687385703','-0.0638180760771579','-0.00178044995394488','0.0618523212497829','-0.0250061534055355','-0.0553407622718023','-0.011640235167102','-0.00967723321561616','0.0383636691392552','0.0495874132991445','-0.0250200898919919','0.0751138019979647','-0.00241011055759146','-0.104403091207787','-0.0324697417665561','0.0772404403376607','-0.0216425285938679','0.00518370974054879','0.0332162428339231','0.0181098376395364','-0.00778304877780105','-0.0638180760771581','0.0429993290892889','-0.0241455430455343','0.0388643989455961','-0.0552016683732723','-0.0312996242062437','-0.0180412324529269','0.157256170157499','-0.0626999279727999','0.00509496793106444','-0.00771314120985766','0.00622501319535327','-0.00241011055759164','-0.0759595456463562','0.0819739697719997','0.0528741184220278','-0.0604031127383435','0.0404766320673532','-0.0220330513574173','-0.0213453210510849','-0.0102234780182143','-0.0892785870224087','0.0316158297502847','0.0388643989455957','-0.08915370789974','-0.0657409944122453','0.0303868171826393','-0.00181276255068081','0.0383636691392551','0.0266391336045599','0.0909147110333074','0.0186641778166148','-0.0366077708859354','-0.0474050323784448','0.00286812002591665','0.0186641778166147','-0.0522291921598788','0.000456604331365702','-0.0970298500989752','0.0528741184220275','0.0827283561678609','0.0303937775877132','0.0751776258290254','-0.0941225960753034','-0.00778304877780123','0.0751588082635306','-0.0741459337270236','0.0523051585868142','-0.0250061534055355','-0.0460583067602537','-0.018944490007524','-0.00181276255068069','0.0605681846742112','0.103119980359563','-0.033882036770421','0.0062250131953532','-0.020034536392307','0.0125284186267858','0.0231224155986','-0.0103425470678837','-0.0216425285938676','-0.055145122316064','0.0506775396538892','-0.0941225960753031','0.0255399687385703'],['0.000520373366344326','0.000520373366344342','-0.000520373366344237','-0.000520373366344415','-0.0183752957326768','0.0322447017924646','-0.00509063238282968','-0.00825840031061386','-0.0515262272324265','-0.0183752957326769','0.0252922149351723','0.0451296813962756','0.0451296813962758','-0.00825840031061359','-0.0236439598863055','-0.0137476945657007','0.025292214935172','-0.00509063238282972','0.00292200396761851','-0.0236439598863054','-0.0865185448236222','0.050205650696805','0.0621118626111032','-0.044174264216963','-0.0301911232527566','0.0502056506968053','0.00884946955679332','0.00338070479162235','0.0222363130406456','0.0290511815006158','-0.040326081596122','-0.0160520453279691','0.00546232719056193','0.0290511815006156','-0.0886167641259142','0.045844855124123','0.0571319733846028','-0.0301911232527565','-0.0466653475299457','-0.0318017298343272','0.057131973384603','-0.0865185448236223','0.000991224074307535','0.010020051632035','0.0375635043404728','0.00546232719056204','0.0398676079732502','-0.0576012245691127','0.0375635043404728','0.0222363130406456','-0.0331478921949481','0.0184777562101052','0.0100200516320352','0.00338070479162247','0.029491093678473','0.00223783129414468','-0.0318017298343271','-0.0441742642169631','0.065479762446532','0.00223783129414487','0.0184777562101051','0.0458448551241229','-0.0849921581912652','-0.00297441302926865','-0.0576012245691126','-0.0160520453279691','0.06287998836065','-0.0029744130292686','0.000991224074307372','0.00884946955679348','-0.0500282411424603','0.0654797624465319','-0.0466653475299458','0.0621118626111034','-0.0500282411424603','0.0294910936784731','-0.0331478921949481','-0.0886167641259143','0.0618066719278312','0.0628799883606498','0.0398676079732502','-0.040326081596122','0.0618066719278313','-0.084992158191265','-0.0275700173627268','-0.0864272974605269','0.0583337409952574','-0.0308549709956259','-0.0122440460401805','0.0505182082397369','0.107092682394796','-0.0951611938975468','0.110085780035339','-0.0886558145471316','-0.0578023782031229','0.0984842753260187','-0.0910179948441706','0.0636933247409287','-0.0717074903510111','0.05485789623729','-0.0191775262383047','0.0823016423780129','0.0684334036653907','-0.161748643057855','0.0524048020426327','-0.0864272974605269','0.0811030445428588','0.00312510157184025','0.0335197836878022','0.0295811407157004','-0.0567295482757457','0.00247809342903645','0.0140431307438816','0.0204848956230135','-0.0393672841237434','0.00821996254847076','0.0521184522485944','0.0204848956230137','0.0560738870972204','-0.106440921928183','-0.00104471928144403','0.0636933247409286','-0.00444801601936538','-0.0291494079395035','0.0759321875091117','-0.0313883009202717','-0.0330107049479771','-0.0518592632369846','-0.0157096332487271','0.00357239987033682','0.0393191393060882','-0.043233951255667','0.0123693965776121','0.0295811407157002','-0.073936583124248','0.0374483730214975','-0.00855489097742998','-0.0886558145471317','0.0908337036108537','0.0354281834143236','-0.114104865289802','0.0908523335693806','-0.0429993578915778','-0.0223648745139152','-0.011415296891413','-0.0313883009202717','0.0680816519806229','0.0205668009551851','-0.0696420512123698','0.0524048020426327','-0.0422130639643046','0.116582286518644','-0.000725065626784564','-0.0122440460401805','-0.0495510768908676','0.0323290653050763','-0.0263393754265551','-0.00855489097742964','-0.0493881767854612','0.0376170956595001','0.0329126887245402','-0.00104471928144373','-0.0214218811513268','-0.0422478181260967','0.0767129573855311','-0.0191775262383046','-0.0230804975667515','0.0226770398041278','-0.0696420512123699','-0.0275700173627268','-0.0822892443742103','0.0929827681256847','0.013923847507267','0.0123693965776122','0.016804050171102','-0.0421060701816738','0.0416059001467368','0.0521184522485947','-0.0108165383819332','-0.0728877623813632','0.0416059001467371','0.0140431307438814','-0.0689425811381983','0.0508570545880525','0.0329126887245401','-0.0910179948441707','0.0678749105356946','-0.00430727722550238','0.024789246359964','-0.0114152968914129','0.0680629548414818','-0.0415692963367826','-0.0940998127280457','-0.0157096332487271','-0.0497536053635897','0.10196182677125','0.0139238475072668','0.0335197836878029','0.0252252867267367','-0.0351054135813333','-0.0263393754265549','0.110085780035339','-0.0300214596899507','-0.031488631878188','0.0498725167842535','-0.114104865289802','0.0166558610818196','0.0144285952287806','0.0247892463599642','0.0759321875091115','-0.0924811246206302','0.0102374469616592','0.0929827681256846','0.00312510157184041','0.0276494702605344','-0.113737288326024','0.0323290653050763','-0.0951611938975469','0.00412943780219236','0.0620833955819007','-0.0314886318781883','0.0354281834143235','0.0921726747257245','-0.0666211325833869','-0.00430727722550243','-0.0291494079395035','-0.00615196218899131','0.0418464786481422','0.0226770398041278','-0.161748643057855','-0.0510953738004854','0.158365247219886','0.116582286518644','-0.0308549709956258','-0.0161642914139579','-0.113737288326024','-0.0351054135813333','0.0374483730214975','0.0546808595193173','0.00845594348705052','0.0508570545880527','-0.106440921928183','0.0467064404092268','0.0111152582250487','-0.0728877623813629','0.00821996254847089','0.0720302978179489','0.0111152582250483','-0.0422478181260966','0.0548578962372896','-0.00861170163521238','0.0418464786481423','0.0102374469616594','0.0205668009551849','-0.0755352620320418','-0.0402611440760676','0.10196182677125','-0.043233951255667','0.000113578353593406','-0.0618158668984447','-0.0421060701816736','0.0024780934290362','-0.0264291913035257','0.00845594348705051','0.0376170956595','0.0984842753260185','-0.0855322837301008','-0.066621132583387','0.0144285952287809','-0.0223648745139152','0.032082765869762','0.0387335017760223','-0.0415692963367823','-0.0518592632369846','0.130715290620566','-0.0402611440760675','-0.08228924437421','0.0811030445428588','0.0183417153196163','-0.0161642914139579','-0.0495510768908675','0.107092682394796','-0.0528215737493268','0.00412943780219225','-0.0300214596899504','0.0908337036108534','-0.0253082013332625','-0.085532283730101','0.0678749105356945','-0.00444801601936576','0.0106645695654151','-0.0086117016352123','-0.0230804975667514','0.0684334036653902','-0.0409228798280996','-0.0510953738004854','-0.0422130639643046','0.0583337409952575','0.0183417153196163','0.0276494702605342','0.025225286726737','-0.0739365831242481','0.0251122465585767','-0.0264291913035259','-0.0689425811381982','0.0560738870972205','-0.0296705100984982','0.0720302978179488','-0.0108165383819333','-0.0393672841237435','-0.029670510098498','0.0467064404092266','-0.0214218811513268','-0.0717074903510106','0.0106645695654152','-0.00615196218899163','-0.0924811246206298','0.0680816519806228','-0.0445091460527277','0.130715290620566','-0.0497536053635898','0.0393191393060883','0.0732008760645581','0.000113578353593412','0.0168040501711022','-0.0567295482757457','0.0251122465585765','0.0546808595193173','-0.0493881767854611','-0.0578023782031231','-0.0253082013332625','0.0921726747257244','0.0166558610818192','-0.0429993578915778','0.0560674028678276','0.0320827658697622','0.0680629548414815','-0.0330107049479771','-0.0445091460527271','-0.0755352620320421'],['-0.0105464305272119','-0.0105464305272122','0.0105464305272121','0.010546430527212','0.0100980148798807','0.00698725256544134','-0.0714613455595453','0.043829647587011','-0.132263940706745','0.01009801487988','0.00526751498813778','0.106351980311515','0.106351980311514','0.0438296475870117','-0.0157960116566427','-0.123839185714671','0.00526751498813783','-0.0714613455595453','0.0925362727552619','-0.0157960116566428','0.0547781279158155','-0.0196780515456284','-0.0267783453916221','0.00177628390131598','-0.0472192200998839','-0.0196780515456286','-0.00582055533857255','0.0797050795495264','-0.0503852572117957','-0.0226497632920447','0.0248940918707344','-0.0233204169264391','-0.0522404542831984','-0.0226497632920449','0.0485572895513224','0.0701625756109317','-0.0835120379465199','-0.047219220099884','-0.0206379658368798','0.0191052831765384','-0.0835120379465196','0.0547781279158153','0.0194580369159605','0.019373887994624','0.0470471097976939','-0.0522404542831988','-0.019252941387539','0.0297138008611816','0.0470471097976939','-0.0503852572117951','0.0839438594637577','0.0257462682618586','0.019373887994624','0.0797050795495261','0.00722333419913714','4.96785682270527e-05','0.0191052831765384','0.00177628390131582','0.0228984019409301','4.96785682271954e-05','0.0257462682618583','0.0701625756109319','-0.00456854974215078','-0.107136305787282','0.0297138008611814','-0.0233204169264392','-0.0230962638621311','-0.107136305787282','0.0194580369159611','-0.00582055533857249','-0.0312683685301806','0.0228984019409299','-0.0206379658368799','-0.0267783453916225','-0.0312683685301801','0.00722333419913714','0.0839438594637576','0.0485572895513228','-0.0168686123976874','-0.0230962638621313','-0.0192529413875388','0.0248940918707341','-0.0168686123976873','-0.00456854974215073','0.0798208852169792','-0.0688339167189276','0.0277117940344428','0.0160793653833211','-0.0664516886934275','0.0493582930190192','0.021864564393353','-0.0244492202645735','-0.182784787617458','0.0253348601451603','0.084152626445384','0.0465189556352917','-0.0398536632685776','0.0407649849882163','0.00734233814746241','-0.00647737596578549','-0.0841100434711306','-0.0598590251686084','0.0763401215051524','0.0204097270347025','-0.0836827924548615','-0.0688339167189275','0.0502881663155997','0.0825504913125608','-0.0632707750649966','0.0178919648035844','0.0310239162033432','0.00853433871949672','0.102878377701863','-0.124955868346996','0.0693549293434134','0.0324276408512468','0.150403106846911','-0.124955868346997','0.0327600031367661','-0.108592498848476','0.0114128005948751','0.0407649849882165','-0.0556595542301243','-0.019167994645012','0.00221301027382666','-0.0115924484323304','0.0714209144797521','-0.0371473844505139','-0.0918699082309367','0.105042238518385','-0.0135170274970959','-0.022975719716792','-0.00265026957568068','0.0178919648035844','-0.0692251334536012','0.00174298394249884','-0.0372638292353264','0.0253348601451605','0.0520687456234424','-0.0627895398253208','0.0652662754542429','0.0187193911569753','0.0327032528746188','-0.0681316299345145','0.0806951256102769','-0.0115924484323305','0.0355483935471192','-0.0344884951141339','0.122641021533297','-0.0836827924548615','-0.0429001157325176','-0.0795701512924375','-0.00242034845102145','-0.0664516886934273','-0.0158836020755821','0.0375364191201473','0.11391854664612','-0.0372638292353263','-0.054581804486459','-0.0427108787612137','-0.0761415146062523','0.011412800594875','0.056091922788264','0.0277420743996517','-0.0227916067647265','-0.0841100434711306','-0.0159750606506479','0.0393646729399855','0.122641021533297','0.0798208852169792','-0.0574366059162838','-0.0902471729181775','-0.020722091254354','-0.00265026957568076','0.0398137354241184','0.00301666232187673','-0.0347532329593629','0.150403106846911','-0.0902347033583614','-0.00604128253456293','-0.0347532329593631','0.102878377701863','-0.0400604069752931','0.0189823720304871','-0.0761415146062528','-0.0398536632685774','-0.0222407156212256','0.0859954392128571','0.0227885321253548','0.080695125610277','-0.0344901136888739','-0.0882464854342968','0.0445791680774948','-0.0918699082309366','0.0473797203523946','0.0296248206622287','-0.020722091254354','-0.0632707750649966','0.0442375531749686','0.0868024229420758','0.11391854664612','-0.182784787617458','-0.0113251803874457','0.0298061641469889','0.0054255707861655','0.0652662754542432','0.019800640895095','-0.00654862767174588','0.0227885321253549','0.00221301027382647','-0.0592013669886695','0.0599460928513463','-0.0902471729181775','0.0825504913125607','-0.00775893496696173','0.0348295045672023','0.0375364191201474','-0.0244492202645735','-0.0107950839720331','0.0774129646659854','0.0298061641469889','-0.0627895398253208','0.00682244769201735','0.0333842621854521','0.0859954392128571','-0.0191679946450118','-0.0787301674909526','0.0119524014913343','0.0393646729399855','0.0204097270347027','-0.0625576685693147','0.0218885517711652','-0.0795701512924376','0.016079365383321','0.03043756524323','0.0348295045672023','0.086802422942076','0.00174298394249875','-0.0750581483285918','0.00941114338494705','0.0189823720304872','-0.108592498848476','0.0452210466401348','0.0444387587460815','-0.00604128253456263','0.0324276408512468','-0.0450788488009072','0.0444387587460816','0.027742074399652','-0.00647737596578529','0.036945475685731','0.0119524014913343','0.0599460928513463','-0.0344884951141337','-0.0166797696118069','-0.0133463778675565','0.0296248206622288','-0.022975719716792','-0.0330675124500448','-0.0807178942826742','0.00301666232187687','0.00853433871949659','0.00875165643486099','0.00941114338494708','-0.0427108787612138','0.0465189556352919','-0.0605127559859688','0.0333842621854518','-0.00654862767174587','-0.0681316299345146','0.02634032040783','0.0252436733362994','-0.0882464854342969','-0.0371473844505142','0.031603941965085','-0.0133463778675564','-0.0574366059162834','0.0502881663155999','-0.00383108872658569','0.03043756524323','-0.0158836020755821','0.0218645643933532','-0.00100643368431037','-0.0107950839720332','-0.011325180387446','0.0520687456234423','-0.0114991777802081','-0.0605127559859688','-0.0222407156212255','-0.0556595542301243','0.0638531961065487','0.0369454756857312','-0.015975060650648','0.0763401215051522','-0.0184453581220693','-0.0625576685693149','-0.0429001157325176','0.0277117940344426','-0.00383108872658551','-0.00775893496696178','0.0442375531749688','-0.0692251334536009','-0.0150324446864089','0.00875165643486095','-0.0400604069752931','0.0327600031367661','0.0596025868385711','-0.0450788488009072','-0.0902347033583612','0.0693549293434132','0.0596025868385714','0.0452210466401346','0.0560919227882639','0.00734233814746236','0.063853196106549','-0.0787301674909526','-0.0592013669886693','0.035548393547119','-0.024819580921222','0.031603941965085','0.0473797203523943','-0.0135170274970959','-0.023891444267385','-0.0330675124500449','0.0398137354241186','0.0310239162033433','-0.0150324446864091','-0.0750581483285917','-0.0545818044864592','0.0841526264453838','-0.0114991777802079','0.00682244769201749','0.0198006408950951','0.032703252874619','-0.0957128265752312','0.0263403204078298','-0.0344901136888738','0.0714209144797524','-0.0248195809212221','-0.016679769611807'],['0.00299471799495109','0.00299471799495117','-0.00299471799495113','-0.00299471799495114','-0.0261389211419903','0.033578228805093','0.00539975412556036','-0.00984434379371198','-0.0496034536615649','-0.0261389211419904','0.0665418247070049','0.0121952680915017','0.0121952680915014','-0.00984434379371176','-0.0277987475417182','0.0224531052489774','0.0665418247070049','0.00539975412556032','-0.0471375492857981','-0.0277987475417184','-0.052175982153097','0.0441850706317656','-0.0474277443913275','0.0292797347706683','-0.000734563186317242','0.0441850706317656','-0.0176227416169493','0.00775046297659391','0.0679185121431471','-0.0137892736743164','-0.103137737251786','0.0544082529085159','-0.0399910472724387','-0.0137892736743163','0.0261994515307933','0.0177365256222497','-0.0433457729245845','-0.000734563186317149','0.0280604575300921','-0.0335835750807552','-0.0433457729245846','-0.0521759821530972','0.0641475740336029','0.00523525990208845','0.0636529717721479','-0.0399910472724387','0.0215418160356392','0.0213380841716565','0.0636529717721483','0.0679185121431471','-0.0845887488524645','-0.0347874669713292','0.00523525990208847','0.00775046297659396','0.0230261979425007','-0.0238166527296817','-0.0335835750807551','0.0292797347706686','0.0182761492460567','-0.0238166527296815','-0.0347874669713292','0.0177365256222501','0.0588317437918521','-0.0695795499844914','0.0213380841716567','0.0544082529085158','0.0162863181532964','-0.0695795499844914','0.0641475740336025','-0.0176227416169494','0.00174084304429508','0.0182761492460568','0.0280604575300921','-0.0474277443913272','0.0017408430442947','0.0230261979425008','-0.0845887488524644','0.0261994515307933','-0.00503457011742314','0.0162863181532961','0.021541816035639','-0.103137737251786','-0.0050345701174232','0.0588317437918524','0.0220867331341976','-0.100245366085948','0.00484224024529644','0.0211404105533571','-0.0146060880990571','0.0400408616006177','0.0548908374965156','-0.0361405403663108','-0.0673129805002834','-0.0343256930765691','0.0196393583514851','0.0345715708340403','-0.0636127943811759','-0.0321737299861974','0.185788054774182','-0.0607217956361404','-0.0492596306952624','0.0694691892127513','-0.0447654025378592','0.023821280834053','0.0847358295340767','-0.100245366085948','-0.0223523302297931','0.0820469374134298','-0.14054969290645','0.0134540331574657','-0.00310753926593195','0.112580457397967','-0.0297628976688498','0.0661253872731192','-0.0281740264882694','-0.000438000139406171','-0.0548633554259294','0.0661253872731194','0.00992868293907626','0.0467277973568808','-0.0655145077739506','-0.0321737299861976','0.0892785801814043','-0.00537961609557213','0.0527408532160695','-0.00538258293886774','-0.0187561329919467','-0.131739874537042','0.110731153145477','-0.0699489429685075','0.0762860652583784','-0.0626600225268319','-0.00581768091063377','0.0134540331574658','0.0218054604521476','-0.0694328599714181','0.0550956342218124','-0.034325693076569','-0.0113493645342394','-0.0232098502853202','0.037938541373736','0.0202270114749126','-0.0662894338994176','0.034323332581562','-0.0258094276596902','-0.00538258293886785','0.0569969237081144','-0.00806838748730667','-0.0653720287040216','0.0847358295340767','-0.0209971384460267','-0.0417124353086129','0.188954598015774','-0.0146060880990571','-0.134803983738449','-0.0402790893645848','0.019459122457828','0.0550956342218122','-0.0489493253569892','0.00245502620744101','0.0789215034656012','-0.0655145077739507','-0.0439724088194365','-0.00301816195296966','-0.0484762150417838','-0.0492596306952622','0.0837510510627427','-0.0293609782502813','-0.065372028704022','0.0220867331341976','0.0543012059000528','-0.0631918924833254','0.0244294173837101','-0.0058176809106337','0.0870500946064894','-0.0415142570459629','0.0122790299774084','-0.0548633554259295','0.0606508350661924','-0.0128312497155827','0.0122790299774081','-0.0297628976688498','0.0210573827035608','0.060079456760029','0.0789215034656011','-0.0636127943811754','-0.029698677996093','-0.0256010783607718','0.0627742663728068','-0.0258094276596903','-0.0487970970901936','0.0333740744127159','-0.026981844426113','0.110731153145477','-0.0542270052407446','-0.00818421930696266','0.0244294173837097','-0.14054969290645','0.0445794714022433','0.135193775892645','0.019459122457828','-0.0673129805002835','0.0393208714946278','0.076451498690975','-0.0620051865662478','0.0379385413737364','-0.00999646641308643','-0.0505256372468664','0.0627742663728066','0.0527408532160696','-0.0935159889280878','-0.0567865976321179','-0.0631918924833255','0.0820469374134299','-0.0416585264048361','0.0280387413768202','-0.0402790893645849','-0.0361405403663106','0.0629095961840404','0.0212604965234489','0.0764514986909746','-0.0232098502853202','-0.0109974296018242','-0.0192180208613297','-0.025601078360771','-0.00537961609557231','-0.0466650257866375','0.0538290675132994','-0.0293609782502813','0.023821280834053','-0.0349062705727688','0.00686239290824191','-0.0417124353086128','0.0211404105533571','0.021813018149104','0.0280387413768201','0.135193775892645','-0.0694328599714182','-0.0672469788478064','0.0197622121726364','0.060079456760029','0.0467277973568807','-0.0941922598371741','-0.0364316470094169','-0.0128312497155825','-0.000438000139406198','0.0149134298930768','-0.0364316470094174','-0.00301816195296931','-0.0607217956361406','0.0276474156980602','0.0538290675132997','-0.056786597632118','-0.00806838748730688','0.103910863379547','0.0197758655317295','-0.00818421930696262','-0.0626600225268321','-0.0187276252800465','0.01999231712935','-0.0415142570459629','0.112580457397967','-0.0694903283529839','0.0197622121726365','0.00245502620744086','0.03457157083404','0.0365996767283644','-0.0192180208613296','-0.0505256372468662','0.0343233325815619','0.110934439368986','-0.0784458165503854','0.033374074412716','-0.131739874537042','0.0090103846081045','0.0197758655317295','0.0543012059000527','-0.0223523302297928','0.0103856802142389','0.0218130181491038','-0.134803983738449','0.0548908374965155','-0.00061919155905625','0.0629095961840409','0.0393208714946278','-0.0113493645342392','-0.0628303406444575','0.0365996767283642','-0.029698677996093','0.0892785801814039','-0.0689511686373146','0.0276474156980603','0.0837510510627427','-0.0447654025378589','0.0239810795779773','-0.0349062705727689','-0.0209971384460266','0.00484224024529614','0.010385680214239','-0.0416585264048359','0.0445794714022431','0.0218054604521475','0.00484623954288793','-0.0694903283529839','0.0210573827035608','0.00992868293907641','-0.0228732975932134','0.0149134298930766','0.0606508350661924','-0.0281740264882693','-0.0228732975932133','-0.0941922598371743','-0.0439724088194365','0.185788054774182','-0.0689511686373148','-0.0466650257866377','-0.0935159889280878','0.056996923708115','0.0224741104944452','0.00901038460810468','-0.0542270052407447','0.0762860652583785','0.0129548834157087','-0.0187276252800464','0.0870500946064895','-0.00310753926593161','0.00484623954288796','-0.0672469788478066','-0.048949325356989','0.0196393583514852','-0.062830340644458','-0.0109974296018245','-0.00999646641308632','-0.0662894338994175','-0.0396831091739054','0.110934439368986','-0.0487970970901936','-0.0187561329919468','0.0224741104944453','0.103910863379547'],['-0.00462015184788998','-0.00462015184789005','0.00462015184788998','0.00462015184789001','-0.00382010011750414','0.00396470548303862','-0.0252949610170539','0.0205302038036294','0.0781421785059469','-0.0038201001175043','0.00658733966541274','-0.0855295699017453','-0.0855295699017455','0.0205302038036294','0.0414634769897281','0.0281560409562778','0.00658733966541273','-0.0252949610170535','-0.0181357037901972','0.041463476989728','-0.0157693318653837','-0.0103472579148236','0.0429549345635163','-0.0206584449008134','0.00255791652339831','-0.0103472579148235','-0.0376457135465406','0.0493997604210045','-0.00730587039075955','-0.0167204694860318','0.0215187585064787','-0.0227873796467413','0.0237175972422348','-0.0167204694860315','0.026540421163501','-0.0130073451160749','0.0337061801709215','0.00255791652339824','0.0530785474741739','-0.0112004656625466','0.0337061801709216','-0.0157693318653838','0.0816208271239916','-0.103377775547034','-0.0444512871252204','0.0237175972422346','0.0313522871834642','-0.00403125763506584','-0.0444512871252205','-0.00730587039075936','-0.00346807134132224','-0.0303043410444431','-0.103377775547034','0.0493997604210045','-0.113037599869296','0.08148604509358','-0.0112004656625466','-0.0206584449008134','-0.0290969307265906','0.0814860450935799','-0.0303043410444431','-0.0130073451160748','0.0634246843220166','0.0213504788282294','-0.00403125763506582','-0.0227873796467412','0.0336241994098555','0.0213504788282293','0.0816208271239916','-0.0376457135465408','-0.00829084318544787','-0.0290969307265903','0.053078547474174','0.0429549345635164','-0.00829084318544774','-0.113037599869296','-0.00346807134132249','0.0265404211635011','-0.0748322530222314','0.0336241994098554','0.0313522871834639','0.0215187585064787','-0.0748322530222312','0.0634246843220165','-0.040084324107198','-0.0104967666615697','0.0486888973519722','-0.0138771384485883','0.0578222744120277','-0.0840126241921726','-0.0137814060901112','0.0296244979554328','0.013273187951056','-0.00175802149407298','-0.094585017431276','0.126024785537809','0.0358134989423947','-0.0324586160562549','0.0453053404806568','-0.0693186682676097','0.0198512136396047','0.00860864283107624','0.05659816203247','-0.0825001019797528','-0.0536679932078404','-0.0104967666615698','0.113932933349018','-0.0601154313944316','-0.0776875569511273','-0.0750580923602902','-0.00143711070544176','0.116537046470319','-0.00737198322660167','0.0511867134111067','-0.0627407469365178','0.0683257771730177','-0.0634635880776702','0.0511867134111067','-0.00610603944139985','0.011077043717204','0.0381154618237135','-0.0324586160562552','-0.0372470073945128','0.0148696921410223','-0.0901789420800321','-0.0577363082593373','0.108904728452507','0.060529280393341','0.0359821041981398','-0.0589885076461602','0.00594287939930992','-0.00572385559803085','0.114924479104934','-0.07505809236029','-0.026348141534592','0.0101993520321832','0.0452767320320769','-0.00175802149407253','-0.023598910301029','-0.0366402697230072','-0.0608793056811914','0.0222000857666494','0.0329723220694259','0.032247319008617','0.0113157055353208','-0.0577363082593374','0.0296320117093167','0.00378124589862494','0.0739624882955283','-0.0536679932078405','0.0808580462614905','-0.0674463611782566','-0.0700174009177787','0.0578222744120277','-0.0337266035209749','0.048479646550124','0.0591474512787215','0.0452767320320766','0.0474194739845323','-0.0987651098211564','0.019951812132561','0.0381154618237139','-0.0544519300227601','-0.0148158095960615','0.0320911200648735','0.0198512136396049','-0.0567151066565824','0.0384789531230254','0.073962488295528','-0.040084324107198','-0.0651378343026614','0.0154903382489477','0.101320880932121','0.114924479104934','0.0131870680365259','-0.14781160094959','-0.0678881058840018','-0.0634635880776706','-0.0129718490308619','0.0409457674455004','-0.0678881058840016','-0.00737198322660187','-0.0556724345170667','0.0864812365024495','0.019951812132561','0.0358134989423944','-0.0767267159162494','0.0446790020835285','0.0980113041606471','0.0113157055353207','-0.0709035021548503','-0.00707122035765345','-0.011316015318164','0.03598210419814','0.00223223447786902','-0.0309295809929106','0.101320880932121','-0.0776875569511276','0.0139581216595657','-0.0820427327657802','0.0591474512787217','0.0132731879510558','-0.0477902906662996','-0.031936218954237','0.137034432499431','-0.0608793056811915','-0.128069448643596','0.0484462504840339','0.0980113041606471','-0.0901789420800323','-0.100274971319996','0.062138268194938','0.0154903382489475','-0.0601154313944315','-0.0644009384451477','0.00564825604359797','0.0484796465501238','0.0296244979554328','-0.00122903940117466','-0.0274753446833774','-0.031936218954237','-0.0366402697230069','-0.0317925727920702','-0.0126685383999819','0.0446790020835287','0.0148696921410223','-0.0244314297028626','0.0463687805718915','0.0384789531230256','-0.0825001019797529','0.011375463558626','0.0214452196355547','-0.0674463611782565','-0.0138771384485883','0.0550167986824333','0.00564825604359808','-0.0820427327657804','0.0101993520321832','0.0259809894593845','0.0167654605476225','0.0864812365024496','0.011077043717204','0.0250085989907353','-0.041080834116809','0.0409457674455003','0.0683257771730178','-0.0984950515461519','-0.0410808341168091','-0.0148158095960613','-0.0693186682676094','0.0247583521757043','0.0463687805718914','0.0621382681949381','0.00378124589862506','0.0642678417890098','-0.0667626715605562','-0.0309295809929103','-0.00572385559803083','-0.0422808539481721','0.100284769367343','-0.14781160094959','0.116537046470318','0.0104778362965828','0.0167654605476225','-0.0987651098211565','0.126024785537809','-0.0373785169634118','-0.012668538399982','0.048446250484034','0.0322473190086172','0.0274463765810387','-0.0745157466638344','-0.00707122035765337','0.0605292803933411','0.0346550903530983','-0.0667626715605564','-0.0651378343026615','0.113932933349018','-0.0221910706047985','0.0550167986824333','-0.0337266035209749','-0.0137814060901113','0.01109133546572','-0.00122903940117478','-0.0477902906662999','-0.0235989103010286','0.100476874745293','-0.0373785169634121','-0.0767267159162493','-0.0372470073945125','0.0601184404084671','0.0247583521757047','-0.0567151066565823','0.0565981620324698','0.0418200285396606','0.0113754635586262','0.0808580462614902','0.0486888973519721','-0.0221910706047984','-0.0644009384451477','0.0139581216595658','-0.026348141534592','-0.00637865960700435','0.0104778362965827','-0.0556724345170669','-0.00610603944139974','0.0472359256353224','-0.0984950515461519','-0.0129718490308618','-0.0627407469365179','0.0472359256353221','0.0250085989907354','-0.0544519300227601','0.0453053404806566','0.0601184404084668','-0.0244314297028622','-0.100274971319996','0.0296320117093169','-0.0388443837646504','0.0346550903530982','0.00223223447786902','0.00594287939930969','0.0677299394808488','-0.0422808539481719','0.0131870680365261','-0.00143711070544198','-0.00637865960700436','0.0259809894593842','0.0474194739845321','-0.094585017431276','0.100476874745293','-0.0317925727920702','-0.128069448643597','0.032972322069426','-0.00718150302909969','0.0274463765810388','-0.0709035021548504','0.108904728452508','-0.0388443837646507','0.0642678417890099'],['-0.00125641352955053','-0.00125641352955034','0.00125641352955039','0.00125641352955051','-0.0476864245443496','0.0341866687308424','-0.0728713373678574','0.0851146796518138','-0.0292332168953636','-0.0476864245443499','0.0430808109314348','0.0325824169787285','0.0325824169787283','0.0851146796518142','0.0280519931795214','-0.144492676280513','0.0430808109314345','-0.0728713373678574','0.00299494678645159','0.0280519931795216','-0.0549761003066887','0.0659042715206168','-0.0428844731527451','-0.0157301226055327','-0.0976093968306098','0.0659042715206161','0.0469111035282859','0.0189806905125501','0.0915927700227492','-0.00570485042389429','-0.0256437347321873','-0.133115522234525','0.00887427258806358','-0.00570485042389408','0.0717036242419001','0.0102416332457444','0.0384264696583955','-0.0976093968306099','-0.0463201315420348','0.0762698418188856','0.0384264696583953','-0.0549761003066885','0.00146325956600742','-0.0326000534620642','2.00631816273142e-06','0.00887427258806343','0.0408480049313193','-0.00664347290611069','2.00631816272005e-06','0.0915927700227492','-0.0635250914762963','0.00451273211411263','-0.0326000534620643','0.0189806905125501','0.0411678716445202','0.00503390828372206','0.0762698418188861','-0.0157301226055329','0.019541052154739','0.0050339082837224','0.00451273211411272','0.0102416332457446','0.0703901784408302','-0.0570925506211661','-0.00664347290611045','-0.133115522234525','0.0523588694812884','-0.0570925506211659','0.00146325956600759','0.0469111035282859','-0.0248346043175976','0.0195410521547389','-0.0463201315420349','-0.0428844731527447','-0.0248346043175975','0.0411678716445199','-0.0635250914762966','0.0717036242419002','-0.0575424554604407','0.0523588694812887','0.040848004931319','-0.0256437347321871','-0.0575424554604407','0.0703901784408301','-0.0115556255438589','0.134257524659492','-0.0922716903851227','-0.0854063090371992','-0.00102570672865435','-0.000615467972263761','-0.00695766089368582','0.074503107115221','0.0589058795242176','-0.0143329883415361','-0.0762338895056626','-0.011223474829764','0.0353708899491852','-0.0130349508578238','0.00188206386316473','-0.0399481255600588','0.0031446013345557','-0.0345764448787172','-0.0960144246259663','0.0298368713395179','-0.120365962558339','0.134257524659492','0.0479176183109885','0.00409509110847504','-0.0345414104103198','0.0655025000078536','-0.0525354315161185','0.0684854454468707','-0.0172866329968586','-0.0266706940828013','0.00536731441369934','0.0575707031785103','0.0535729100778674','-0.0266706940828014','0.0994359266574443','-0.0347453726297611','0.0643343159030132','-0.0130349508578237','-0.0646542389296721','0.00765002346058862','-0.039165352755669','0.00814355344779448','0.0520511788557711','-0.0466731142800839','-0.0331512415495725','-0.0828022646797269','0.0376597469162492','-0.0548217629214753','-0.0590485458896616','0.0655025000078536','0.083767997294356','-0.0813476788244846','0.0578772334797776','-0.0143329883415359','-0.00057776181448333','-0.0486713337476523','-0.0225270683709358','0.0392826680317772','0.0189027102608087','0.0360453143202502','0.0256730973592255','0.00814355344779442','-0.000809248266546432','-0.0227657692947291','-0.0874632012724982','-0.12036596255834','0.146960644029493','0.0992949894597402','-0.039841425580588','-0.00102570672865455','-0.0404719082818189','-0.0162703562395487','0.0388315772584361','0.0578772334797776','-0.000117037967570263','-0.142911904312678','-0.0671641142411048','0.064334315903013','0.0517662038451474','0.0273334363118304','0.0924133836433087','0.00314460133455554','-0.0114436560219629','-0.0456878592975061','-0.0874632012724984','-0.0115556255438588','0.00658689911168509','0.0374558273979835','-0.0486071006372729','-0.0590485458896618','0.0681625608366417','0.0409563452563007','-0.00788953145141974','0.0535729100778676','-0.00530932580332072','-0.072974106285191','-0.00788953145141993','-0.0172866329968586','-0.00760803890451762','0.0327862096709587','-0.0671641142411052','0.0353708899491851','0.0306653435420249','0.0100021533379587','-0.0790898919583406','0.0256730973592257','0.0619176015239804','0.0323471980064536','0.038295380258959','-0.0331512415495721','-0.0530051645326425','0.0412175529171455','-0.048607100637273','-0.0345414104103197','-0.0199938060255389','0.103144323391294','0.0388315772584361','0.0589058795242177','-0.00946894655513652','0.00332425979523216','-0.020434114439329','-0.0225270683709359','-0.0149369786977104','-0.00562692996832083','-0.0790898919583407','-0.039165352755669','0.0773476822125454','0.0454202946155766','0.0374558273979834','0.00409509110847518','-0.0549744137299686','-0.0191765582385544','-0.0162703562395486','0.0745031071152207','0.11007625719504','-0.149328317558162','0.00332425979523207','-0.0486713337476523','0.0772046267580398','0.00931031883890095','0.0100021533379585','0.00765002346058866','0.0301389663127139','-0.0427572348275391','-0.0456878592975059','0.0298368713395182','0.0204970455118345','0.0716237842650392','0.09929498945974','-0.0854063090371991','-0.0104422447895195','-0.0191765582385541','0.103144323391294','-0.0813476788244845','0.0896811031150891','-0.0919366955271599','0.0327862096709587','-0.0347453726297609','-0.026003488370885','0.0329965596134094','-0.0729741062851912','0.0575707031785104','-0.0130804243926161','0.0329965596134094','0.0273334363118305','-0.0399481255600588','0.0656135573215123','-0.0427572348275392','0.0454202946155765','-0.0227657692947289','0.0100766733869917','0.0376589797329911','0.0412175529171453','-0.0548217629214753','0.034967360278992','-0.0784557008958283','0.0409563452563006','0.0684854454468708','-0.0241485680821219','-0.0919366955271597','-0.142911904312678','-0.0112234748297642','0.0117095380690162','0.00931031883890092','-0.00562692996832101','0.0360453143202499','-0.0275914810106512','0.0495319661400105','0.0323471980064536','-0.0466731142800837','-0.0804256140805269','0.0376589797329912','0.00658689911168504','0.0479176183109885','-0.0425990130671464','-0.0104422447895196','-0.0404719082818191','-0.006957660893686','-0.0157355844912491','0.11007625719504','-0.00946894655513644','-0.000577761814483515','-0.0264974340169941','0.0117095380690162','0.0306653435420249','-0.0646542389296721','-0.0120836097791259','0.0656135573215121','-0.011443656021963','-0.0960144246259663','0.0406409035940599','0.0204970455118345','0.146960644029493','-0.0922716903851225','-0.0425990130671463','-0.0549744137299688','-0.0199938060255387','0.0837679972943561','-0.0644602275042931','-0.0241485680821219','-0.00760803890451773','0.099435926657444','-0.03757959171579','-0.0130804243926159','-0.00530932580332053','0.00536731441369955','-0.0375795917157904','-0.026003488370885','0.0517662038451475','0.00188206386316468','-0.0120836097791262','0.0301389663127143','0.0773476822125455','-0.000809248266546427','-0.0536552753259129','-0.080425614080527','-0.0530051645326426','0.0376597469162492','0.0327369268186899','0.0349673602789922','0.068162560836642','-0.0525354315161188','-0.0644602275042932','0.089681103115089','-0.000117037967570242','-0.0762338895056626','-0.026497434016994','0.0772046267580395','-0.0149369786977108','0.0189027102608089','-0.033916706012888','-0.0275914810106511','0.0619176015239805','0.0520511788557713','-0.0536552753259129','0.0100766733869914'],['0.00479208988939528','0.00479208988939533','-0.00479208988939535','-0.00479208988939527','-0.0303480373840913','-0.0123070370219308','0.0802577189248034','-0.0328105546293861','-0.0570958035104937','-0.0303480373840909','0.103178004047738','-0.0109420732637573','-0.0109420732637571','-0.0328105546293862','0.0178596570969687','0.0211008809067793','0.103178004047738','0.0802577189248028','-0.206087469958905','0.0178596570969689','-0.0101632993864622','0.0226557320040521','0.0150965742571995','-0.0579370442588806','0.0151502174493879','0.0226557320040525','-0.0485838261444851','-0.00152916033088591','0.00132522080286323','0.0702034489790264','0.01391285502166','-0.00518380587874633','0.0445765144798858','0.0702034489790264','-0.0667229166488961','-0.0808676014394019','-0.101629728753692','0.015150217449388','0.0425341444183396','-0.0131504366245293','-0.101629728753692','-0.0101632993864622','0.09033802651528','-0.00889303575921705','0.00359995999851921','0.0445765144798858','0.0159933394454174','0.039008190123915','0.00359995999851955','0.00132522080286308','-0.0614323783660332','0.0455651243008932','-0.00889303575921735','-0.00152916033088588','0.0337146505832734','-0.0342345277569276','-0.0131504366245296','-0.0579370442588807','0.0725114540109516','-0.0342345277569275','0.0455651243008933','-0.0808676014394018','0.0423974466890016','0.0107646875464757','0.0390081901239149','-0.00518380587874636','-0.0234881908848648','0.0107646875464755','0.0903380265152803','-0.0485838261444849','-0.0110876503340093','0.0725114540109516','0.0425341444183395','0.0150965742571995','-0.0110876503340093','0.0337146505832734','-0.0614323783660329','-0.0667229166488963','-0.0544439840591103','-0.0234881908848651','0.0159933394454175','0.0139128550216599','-0.0544439840591104','0.042397446689002','0.000854951877768077','0.020287975105458','-0.0178463900454556','-0.013459836324233','0.103191734419869','-0.138622673953983','0.0150566102403549','0.0430300612978107','-0.0213673403380127','0.0198800015287964','-0.0591912126670553','0.0757751257334707','0.00304737938775377','-0.0615570396703867','-0.0328925298488333','0.0334651458725856','-0.0782058805686421','0.133357610114006','0.0104133301229373','-0.0504148422189138','0.0971859416705401','0.0202879751054578','-0.0671047807523797','-0.0277134040195659','0.00888745953032865','0.0575239670378603','-0.0664744473087267','-0.0485208054039474','0.100975874812826','-0.0518580204866175','-0.0798022646329554','0.0291552499758611','0.0572811419402074','-0.0518580204866174','-0.0403430350761014','0.0362451344253746','0.0297384571868161','-0.0615570396703866','0.0862357478161253','0.0157862836464712','-0.0441356080409219','0.0471196360139635','0.0443366756102094','-0.033407848561591','-0.0511103124664153','0.0344228181429975','0.0228570372612134','-0.0113533488165419','0.0310193803854611','0.0575239670378607','0.00989674125685926','-0.0538635742002952','0.000644438619833685','0.0198800015287965','-0.0197074876140918','0.0693864964444878','-0.0015605068008189','-0.00793161046120971','0.0558039649645435','-0.113034764351411','0.0297420821775522','0.0471196360139638','-0.159317716019769','0.00158839638885103','0.00348856559284938','0.0971859416705403','-0.052299351870407','-0.150004884146675','-0.109019149531348','0.103191734419869','-0.0372894998662508','0.0582671324271182','0.00317483746565236','0.000644438619833903','0.11013039798642','-0.0714155296535667','-0.0334141586047135','0.029738457186816','0.0525770233055991','-0.0620517585122308','-0.00293913228700147','-0.0782058805686422','0.0170361405384867','-0.0375208564365348','0.00348856559284955','0.000854951877768396','-0.0256086456457153','0.0111018287886353','-0.0865129052882392','0.0310193803854613','0.0524936488054324','0.0933379026126256','-0.0254350705077324','0.0572811419402073','-0.0174383170617103','-0.0233007901299818','-0.0254350705077327','0.100975874812826','-0.0316683623552838','-0.0402724819512901','-0.0334141586047136','0.0030473793877537','0.105328713743089','-0.0303854200462426','0.0161956864079929','0.0297420821775523','-0.0495214170845897','0.0195769879444617','-0.0358975798299003','-0.0511103124664153','0.0119107653982947','0.114105317021936','-0.0865129052882387','0.00888745953032869','0.014604391796078','0.0666210139603513','0.0031748374656521','-0.021367340338013','0.0522904872439705','-0.0327727635687468','-0.0842832565724266','-0.00156050680081864','-0.0500450815408403','0.0744564665480526','0.016195686407993','-0.0441356080409224','0.02879395081499','0.0447110951188322','0.0111018287886355','-0.0277134040195662','-0.035652929033405','0.0433714685051187','0.0582671324271182','0.0430300612978108','-0.00205559748791251','-0.100770756567902','-0.0327727635687467','0.0693864964444878','-0.0098355060700923','0.00693642377762463','-0.0303854200462428','0.0157862836464715','-0.0787031020968204','0.0590677107396642','-0.0375208564365348','-0.0504148422189137','0.0408809260936807','0.0339043359372379','-0.150004884146675','-0.0134598363242328','0.0621562077069081','0.0433714685051189','0.0666210139603517','-0.0538635742002951','0.0453125097494731','0.0144415045014223','-0.0402724819512903','0.036245134425375','-0.0064236919926955','-0.0237834882383168','-0.0233007901299817','0.0291552499758609','0.0634941526933306','-0.0237834882383168','-0.0620517585122312','0.0334651458725857','-0.111348699539421','0.0590677107396642','0.0447110951188324','0.00158839638885123','-0.00409629135177344','0.000194246533091864','0.114105317021936','-0.0113533488165419','-0.0738195253918298','-0.0181677552670888','0.0933379026126255','-0.0485208054039474','-0.0202504115861854','0.0144415045014223','-0.0714155296535666','0.0757751257334708','-0.0164798257362752','0.00693642377762452','0.0744564665480529','-0.113034764351411','-0.0283111284244542','0.0434012353429477','0.0195769879444618','-0.0334078485615912','0.0244013016305129','0.000194246533091894','-0.025608645645715','-0.0671047807523798','0.120895245206467','0.0621562077069084','-0.0372894998662511','0.0150566102403551','-0.0242953390306767','-0.00205559748791233','0.0522904872439704','-0.019707487614092','-0.0271908242276126','-0.0164798257362753','0.105328713743089','0.0862357478161258','-0.00770430800884203','-0.111348699539421','0.0170361405384864','0.0104133301229371','-0.0257962523367651','0.040880926093681','-0.0522993518704068','-0.0178463900454556','0.120895245206467','-0.0356529290334052','0.0146043917960782','0.00989674125685937','-0.0153383718007612','-0.0202504115861854','-0.0316683623552835','-0.0403430350761017','0.042231895321328','0.0634941526933306','-0.0174383170617103','-0.0798022646329549','0.0422318953213279','-0.00642369199269552','0.0525770233055993','-0.0328925298488333','-0.00770430800884207','-0.0787031020968202','0.0287939508149899','-0.159317716019769','0.0516784795151553','0.024401301630513','0.0119107653982945','0.0228570372612132','0.015563531847457','-0.0738195253918298','0.0524936488054327','-0.0664744473087268','-0.0153383718007612','0.045312509749473','0.11013039798642','-0.059191212667055','-0.0271908242276126','-0.00983550607009227','-0.05004508154084','0.0558039649645433','-0.0318917390583593','-0.028311128424454','-0.0495214170845897','0.0443366756102095','0.0516784795151553','-0.00409629135177327'],['0.0119057947529817','0.0119057947529819','-0.0119057947529818','-0.0119057947529817','0.0107533309083799','0.0280820989014447','0.0356939433867719','-0.062623578443615','-0.0541628433252146','0.0107533309083804','0.0216201936977453','0.0336951134720707','0.0336951134720709','-0.0626235784436149','0.0337998998332235','-0.0167772296146612','0.0216201936977455','0.0356939433867716','-0.103019831670723','0.0337998998332238','0.0213572033166366','0.0130028616390884','0.0487209971524811','-0.0723277311998256','0.0305214111942623','0.0130028616390882','0.0301583814341668','-0.0456005553660728','0.0235855740393154','-0.0539766749184178','0.0795897359426623','-0.0135046916767881','-0.0485094724707437','-0.0539766749184176','-0.0192494560224068','0.0591120249679532','-0.0955294005624514','0.0305214111942621','-0.0449283080896571','0.0557734541326316','-0.0955294005624515','0.0213572033166366','0.00922514337701768','0.0757003847771776','-0.00472007704391653','-0.0485094724707436','0.0310348811356189','0.0438148620767866','-0.00472007704391646','0.0235855740393152','-0.0163849213851304','0.0312145378618022','0.0757003847771776','-0.0456005553660726','-0.00233311166759853','0.00592839572856452','0.0557734541326316','-0.0723277311998255','-0.0519976971049859','0.00592839572856462','0.031214537861802','0.0591120249679529','-0.0666277462760201','0.0101010832794887','0.0438148620767864','-0.0135046916767879','-0.0571884832941483','0.0101010832794885','0.00922514337701762','0.0301583814341671','0.0342343659915466','-0.0519976971049858','-0.0449283080896572','0.0487209971524809','0.0342343659915465','-0.00233311166759861','-0.0163849213851301','-0.0192494560224069','-0.0101969709690375','-0.0571884832941482','0.0310348811356191','0.0795897359426623','-0.0101969709690373','-0.0666277462760202','-0.0131318356618977','0.0660422012214605','0.0223398924198684','-0.0538930546627947','-0.0128010062059274','0.0155454417750331','0.055221090509381','-0.0449626644393986','0.026590809232762','-0.0146043689029087','0.1323431388301','-0.095608582007473','0.0203751018636544','-0.106446178018535','0.0353544735014874','-0.021611128546432','0.0355590860268588','0.143566942113027','-0.0217245529656938','-0.12688006397993','-0.046612908970973','0.0660422012214607','-0.0748214976063415','0.0683950669949422','0.000258575019442405','-0.0353117393105401','0.0131022455353422','0.0521093001899224','-0.0621526210236689','-0.00884144705567648','-0.00355984744394101','0.0289533601572136','0.0902504799977683','-0.00884144705567645','0.0172495467217601','-0.0750730056245363','-0.0272758975127944','-0.106446178018535','-0.0136780377355634','0.0934234383484754','0.000117436656956617','0.0482465680458043','0.047043384191027','-0.0158176529511257','0.0318826228537525','-0.0359947459209117','0.00470364211476437','-0.0140962107243932','-0.0247147102313052','-0.0353117393105396','0.0589658045294486','-0.0474488274583474','0.079937188412079','-0.0146043689029089','-0.090023154716758','-0.0292863397108297','-0.0971079010687219','0.0426305918850482','0.0130725558406684','0.0221552973205985','-0.0396267516848128','0.0482465680458042','0.0812459168273905','-0.0307537082204288','-0.0105293964726797','-0.0466129089709728','0.0707038236776842','-0.109090918796483','-0.0711693681337462','-0.0128010062059271','0.0313494446636726','0.0831423408702629','-0.132234467540743','0.079937188412079','-0.0284238345292626','0.0357928055682689','0.0395116384919871','-0.0272758975127943','0.0150083327555019','0.0285293803979369','-0.218440641446678','0.0355590860268587','0.0386954952466035','0.0486566596107649','-0.0105293964726797','-0.0131318356618976','-0.0138961452650565','0.0589145807162703','-0.0144048811695523','-0.0247147102313047','0.0409203189378883','0.00742441583998654','0.0905623694511988','0.0902504799977681','-0.0884312647665918','-0.0166811999051976','0.0905623694511986','-0.0621526210236686','-0.024901857250532','-0.00822796822091457','0.0395116384919872','0.0203751018636545','-0.043300910180443','-0.0650953026459427','0.0362528066174886','-0.0396267516848128','0.00943516626908263','0.0249736599338604','-0.0260997636997856','0.0318826228537526','0.0328670414615185','0.00516496146130116','-0.0144048811695522','0.000258575019442337','0.0904691900320328','-0.0810429609258395','-0.132234467540743','0.026590809232762','0.0698073619037382','0.0594218704435578','0.102525971430395','-0.0971079010687223','0.0253339121820523','-0.0471369039288558','0.0362528066174888','0.000117436656956448','-0.0135359925767442','0.00838028716410104','0.0589145807162701','0.0683950669949421','-0.0154730839362138','-0.0361361789978212','0.0831423408702631','-0.0449626644393987','-0.0838891815085832','0.000108949711646282','0.0594218704435576','-0.0292863397108296','-0.0600378683710795','0.027569225970753','-0.0650953026459422','0.0934234383484753','0.0167356586144354','-0.0391353985884041','0.0486566596107647','-0.126880063979931','0.00323069812639323','0.130766160375404','-0.109090918796483','-0.0538930546627949','0.126792421257273','-0.036136178997821','-0.0810429609258396','-0.0474488274583473','0.052033665518708','0.0244604257604929','-0.00822796822091425','-0.0750730056245366','0.00535278157200928','0.0838765880020061','-0.0166811999051977','0.0289533601572134','-0.0649342103922199','0.0838765880020061','0.0285293803979369','-0.0216111285464319','0.0913291717048521','-0.0391353985884041','0.00838028716410108','-0.0307537082204286','-0.0680161241791325','0.02376179895944','0.00516496146130136','-0.0140962107243932','-0.0498839478276164','0.0689162803701968','0.00742441583998646','0.0521093001899224','-0.0401792797136154','0.0244604257604931','0.0357928055682687','-0.0956085820074727','0.0187418587916631','0.027569225970753','-0.0471369039288559','0.0221552973205986','-0.0346775745867973','0.00247069790090631','0.0249736599338602','-0.0158176529511255','-0.0228167226626865','0.0237617989594402','-0.0138961452650562','-0.0748214976063416','-0.0288496350088577','0.126792421257273','0.0313494446636729','0.0552210905093808','0.0274770277696965','-0.0838891815085832','0.0698073619037384','-0.0900231547167583','0.0357083000129034','0.0187418587916629','-0.0433009101804431','-0.0136780377355633','-0.0863479208938316','0.0913291717048522','0.0386954952466034','-0.0217245529656934','-0.0651299484969606','0.00323069812639325','0.0707038236776843','0.0223398924198683','-0.0288496350088576','-0.0154730839362137','0.090469190032033','0.0589658045294486','-0.0750213488563198','-0.0401792797136153','-0.024901857250532','0.0172495467217602','0.070253409253393','-0.0649342103922197','-0.0884312647665916','-0.0035598474439408','0.070253409253393','0.00535278157200932','0.0150083327555018','0.0353544735014874','-0.0863479208938316','0.0167356586144356','-0.0135359925767443','0.08124591682739','-0.0550901725569969','-0.0228167226626862','0.0328670414615182','0.00470364211476423','-0.0448752190428145','-0.0498839478276162','0.0409203189378885','0.0131022455353419','-0.0750213488563197','0.0520336655187082','-0.0284238345292624','0.132343138830101','0.0357083000129035','-0.0600378683710795','0.0253339121820524','0.0130725558406688','-0.013925864404961','-0.0346775745867974','0.00943516626908257','0.047043384191027','-0.0550901725569971','-0.0680161241791327'],['-0.012345044292892','-0.0123450442928922','0.0123450442928921','0.0123450442928921','0.0173109135849297','-0.100984255486777','0.0337869003816881','0.0375413972272672','-0.0145999581493226','0.0173109135849292','-0.0397951747154993','0.0247391749870002','0.0247391749870001','0.0375413972272672','0.00542111734491126','-0.0553566452662866','-0.0397951747154993','0.0337869003816882','0.012932201281792','0.00542111734491134','0.0433771005743546','0.0263056288923824','-0.0278160986227916','-0.0245557172590158','-0.046378830427527','0.0263056288923824','-0.0760806015290414','-0.00483045242259086','-0.0535694056971262','0.0123802567487922','0.0817071698763985','-0.00673112054637619','-0.0501359476214916','0.0123802567487917','0.0105395274145582','0.0647575606854088','0.0470418411399361','-0.0463788304275271','0.0414039470252552','-0.0566669158869866','0.0470418411399361','0.0433771005743544','-0.0448691216479689','-0.0282389064813922','-0.0280992001312396','-0.0501359476214915','0.00786528102014316','0.0305746920170885','-0.0280992001312395','-0.0535694056971262','0.0349046736143903','0.0715031072009759','-0.0282389064813919','-0.00483045242259078','0.01587727604135','0.0419312578496329','-0.0566669158869867','-0.0245557172590155','0.0768327725236368','0.0419312578496329','0.0715031072009757','0.0647575606854087','-0.0618289747957214','-0.0690105757457517','0.0305746920170885','-0.00673112054637589','-0.0101896409912476','-0.0690105757457518','-0.044869121647969','-0.0760806015290415','0.00432177593787423','0.0768327725236369','0.0414039470252552','-0.0278160986227917','0.00432177593787449','0.0158772760413502','0.0349046736143901','0.0105395274145581','-0.0223223587559088','-0.0101896409912473','0.00786528102014332','0.0817071698763983','-0.0223223587559088','-0.0618289747957214','0.0493814390036327','-0.0172520016021277','0.0200301421625735','-0.00878247898972422','0.121017826325728','-0.00929145601410142','-0.0170502670279615','-0.0683704743912825','-0.000687237983688342','0.0080452090373446','0.0508589756914186','-0.0860330453678662','-0.111689396910185','0.0971871418244513','0.00253993080866016','-0.0125933929819417','-0.0618153276742977','0.148308320684004','-0.0262677925864962','-0.106604030850737','-0.0458268672712619','-0.0172520016021271','-0.00216802697192351','0.091552524737695','-0.035755848121179','0.0088039684258413','-0.0509391587806463','0.00181043694694265','0.064212918054252','0.116538565803721','-0.0749658699871292','-0.110616066293435','-0.143386970564148','0.116538565803721','-0.0412727868148383','0.0145517858781398','-0.00823092707001555','0.0971871418244514','-0.038091331731893','-0.0384846262737508','0.0766938003397889','0.031346355417215','-0.0584014880358842','0.0320685021552784','-0.0286087688109047','-0.164257162773572','0.0309920099497573','0.155142801088344','-0.0614111293396379','0.00880396842584164','0.0363041208665781','-0.0338329075742733','0.0287399095913897','0.00804520903734398','-0.0491510893133336','0.0247462274333915','0.00851461522418795','-0.0296245674707435','0.0563260826055203','-0.0246766029444062','0.0259167695635438','0.0313463554172151','0.0193361101914401','-0.0118416744867903','0.00888667021220972','-0.0458268672712617','0.0315111958347609','0.0524708423642272','-0.142594852581435','0.121017826325728','-0.0104480067646148','-0.014353797407205','0.0176803225848134','0.0287399095913896','0.0382863408013419','-0.04330262595229','-0.00988637824497007','-0.00823092707001558','-0.0409218650451703','0.00237225447316975','0.0623064864729988','-0.0618153276742979','0.0906972212983208','-0.0441465389570857','0.00888667021220962','0.0493814390036327','0.0553535888493007','-0.0702445974907886','-0.0454752847828853','-0.0614111293396377','0.0290631022271765','0.0329541902473776','-0.0414097957865083','-0.143386970564148','0.0813519820997709','0.0752058777694938','-0.0414097957865088','0.0642129180542523','0.0273363193863354','-0.0782386417853187','-0.00988637824496978','-0.111689396910185','0.0292469619155988','0.0421928656180648','-0.00840671239522315','0.0259167695635439','-0.0115356911615947','0.00189091501341684','0.0654114240911922','-0.0286087688109045','0.00249713626113232','-0.00872509952433133','-0.0454752847828853','-0.0357558481211788','0.0171152531298494','0.0360166796429755','0.0176803225848132','-0.000687237983688176','-0.0823166503216923','0.0117541600234408','0.181303983607561','0.00851461522418756','-0.086542076718166','-0.0683718484991931','-0.00840671239522307','0.0766938003397888','0.0221555296831081','-0.0189395104266981','-0.0702445974907887','0.0915525247376952','0.0102909016579026','-0.0598377353862012','-0.014353797407205','-0.0683704743912828','0.0123913437941369','0.0655024755817602','0.0117541600234406','0.0247462274333915','-0.044779772209219','0.0241566607937369','0.0421928656180654','-0.0384846262737513','-0.0450267831401848','0.0832498016455033','-0.0441465389570857','-0.106604030850737','0.0197239528451639','0.0743597010756724','0.0524708423642274','-0.00878247898972432','-0.00840634524731753','-0.0598377353862009','0.0360166796429754','-0.0338329075742734','0.0629802263351283','0.0116687741198062','-0.0782386417853186','0.0145517858781397','0.0179443511368742','0.0876737626199378','0.075205877769494','-0.110616066293435','0.0192395331049787','0.0876737626199378','0.00237225447316944','-0.0125933929819417','-0.00827110245132241','0.0832498016455035','-0.0189395104266981','-0.0118416744867904','0.0254952765608727','-0.0565430664431056','-0.00872509952433144','0.155142801088344','-0.101774470664678','-0.113653806645086','0.0329541902473777','0.00181043694694246','-0.015858709297038','0.0116687741198065','-0.0433026259522899','-0.0860330453678661','0.0984478899800432','0.0241566607937369','-0.0683718484991933','-0.0246766029444065','0.0154441229405034','0.0674146875118486','0.00189091501341687','0.0320685021552785','-0.0464269264713416','-0.0565430664431058','0.0553535888493007','-0.00216802697192323','-0.0896483382780287','-0.00840634524731756','-0.0104480067646149','-0.0170502670279615','-0.0609736715306016','0.0123913437941365','-0.082316650321692','-0.0491510893133336','0.037341625592857','0.0984478899800429','0.0292469619155988','-0.0380913317318929','0.0939482447912532','-0.00827110245132268','0.0906972212983207','-0.0262677925864962','-0.0427494345317334','0.019723952845164','0.0315111958347609','0.0200301421625735','-0.0896483382780289','0.0102909016579025','0.0171152531298492','0.0363041208665782','-0.0332388887615151','-0.0158587092970379','0.0273363193863354','-0.041272786814838','0.0105742103648742','0.0192395331049786','0.081351982099771','-0.0749658699871291','0.0105742103648742','0.017944351136874','-0.0409218650451707','0.00253993080866014','0.0939482447912534','-0.0450267831401848','0.0221555296831081','0.0193361101914401','-0.0173870721591154','-0.0464269264713413','0.00249713626113241','0.0309920099497574','0.0580956834625406','-0.101774470664678','0.0290631022271768','-0.0509391587806467','-0.0332388887615152','0.0629802263351284','0.0382863408013421','0.0508589756914184','0.0373416255928573','-0.0447797722092193','-0.0865420767181659','0.0563260826055204','-0.00755048758376671','0.0154441229405032','-0.0115356911615946','-0.0584014880358841','-0.0173870721591155','0.0254952765608728'],['-0.0133303309707281','-0.0133303309707281','0.013330330970728','0.0133303309707281','-0.0560815378738165','-0.0336803679750421','-0.0443796718541705','0.120811246732301','-0.0247428007209927','-0.0560815378738171','0.0764730418290347','-0.00897903420495326','-0.00897903420495356','0.120811246732302','-0.049601333340619','-0.0489005482160007','0.0764730418290348','-0.0443796718541705','0.0308382943364825','-0.0496013333406189','-0.0403297192268736','-0.0231196691819036','-0.0597119638487912','0.0670798143837515','-0.0825223729466974','-0.0231196691819035','0.0320545854744806','0.0399070886790785','0.0160255484228029','0.0495581725177802','-0.035731969020336','-0.0742314237744176','-0.0176530214731544','0.0495581725177799','0.067232740957727','0.0216733547299484','0.055063517882473','-0.0825223729466975','0.0536713611076754','-0.0509553067644436','0.0550635178824729','-0.0403297192268736','-0.0400513053985405','-0.0307640311308757','0.0280090992188988','-0.0176530214731546','0.00922009298426704','0.0568968710990237','0.028009099218899','0.0160255484228032','0.042027879867848','-0.0950415617145034','-0.0307640311308755','0.0399070886790784','-0.0808340327779871','0.0627119410248308','-0.0509553067644435','0.0670798143837517','0.0419747980881625','0.0627119410248307','-0.0950415617145034','0.0216733547299485','0.0152480101342696','0.00851886350966618','0.0568968710990236','-0.0742314237744174','-0.0400848590502734','0.00851886350966635','-0.0400513053985407','0.0320545854744807','0.0424949636649323','0.0419747980881624','0.0536713611076752','-0.0597119638487912','0.0424949636649324','-0.0808340327779869','0.0420278798678484','0.0672327409577273','-0.0383374674388194','-0.0400848590502733','0.00922009298426695','-0.0357319690203365','-0.0383374674388191','0.0152480101342697','-0.0269193420635858','0.0346800528362125','-0.0189517813961932','-0.0291386486033073','0.00918816599600294','-0.0111785186854523','0.105336651614201','-0.126465968106654','-0.0637102261000957','-0.0258080228596946','0.0672949253128834','-0.0374886402018842','0.0356246476118677','0.0260980221159941','0.0163586656868907','-0.0110015210310007','-0.0105764475295566','-0.0475373601409412','0.0139071590289744','-0.0383157243051743','0.140830189927075','0.0346800528362123','-0.0476962994414256','-0.150933612503765','-0.068792087624717','0.0109214396239685','0.0852769053098691','0.0046483281653602','0.0963279050171627','-0.0326793748337406','0.0213458164192174','-0.0450872579235609','-0.0479868254030063','-0.0326793748337406','0.0247134093375571','0.0719783393219923','-0.0697990031444496','0.0260980221159938','-0.0417311402702649','0.134990293816501','-0.0620467681464599','-0.0493185796744918','-0.0040638015595519','0.0796971803601675','0.0214546312290215','-0.0656463762466781','-0.0586192249547856','0.0285795461980246','-0.018573829707351','0.0109214396239687','-0.0420932570102037','0.0320926256204315','0.0705548802757988','-0.0258080228596948','-0.0374306892054648','0.0422420043071407','-0.0792267064312545','0.126007239541828','0.0168392603622499','0.00361294748490393','0.00599662888096594','-0.0493185796744917','0.0572273685887779','0.00776793693469651','-0.0272019234734131','0.140830189927075','-0.087408059940234','0.0288433113690452','-0.105824242811792','0.00918816599600282','-0.0329378054981793','0.0470515093672709','0.0462947830672849','0.0705548802757989','-0.0152274845859466','-0.0479508176494616','0.0133765432867316','-0.0697990031444496','-0.0368545979126346','0.0423217510059092','-0.0294879456330695','-0.0105764475295566','0.0610815426153713','0.0340463684297277','-0.0272019234734131','-0.0269193420635858','-0.00297800629388623','0.0167695526040115','-0.031054572502717','-0.0185738297073511','-0.0945609660776946','0.104138062889222','-0.0181480038805391','-0.0479868254030064','0.0208828112890476','0.0144879868636219','-0.0181480038805389','0.0963279050171624','-0.0910364981051581','0.0408656961874334','0.0133765432867316','0.0356246476118677','0.0319661700054243','-0.0986203823771781','0.0238982811997784','0.00599662888096593','0.0418469999211732','-0.0625218170176506','-0.0197365769298734','0.0214546312290216','0.0353518463918805','0.019826970407995','-0.0310545725027168','-0.0687920876247172','0.122522052688502','0.005333706657831','0.0462947830672849','-0.0637102261000958','0.121876330478971','-0.0884353390233574','0.0390669923648015','-0.0792267064312541','0.0446916529743759','0.0374959409599243','0.0238982811997784','-0.06204676814646','-0.0424845473631952','-0.0144085274046264','0.0167695526040114','-0.150933612503765','0.00393520805130548','0.0994648207175727','0.0470515093672712','-0.126465968106655','0.000350267104902743','0.118971280313559','-0.0884353390233573','0.0422420043071406','-0.0123148904128163','-0.0223258076489544','-0.098620382377178','0.134990293816501','0.0781874615483376','-0.0518454319628296','0.0340463684297278','-0.0383157243051745','0.0274517621960123','-0.0741377130850093','0.028843311369045','-0.0291386486033072','-0.0320896690995589','0.0994648207175726','0.00533370665783085','0.0320926256204316','0.0473842203332315','-0.0428357545233312','0.0408656961874335','0.0719783393219927','0.0245087990855169','-0.0746408935701123','0.0144879868636219','-0.0450872579235609','0.0101986029155478','-0.074640893570112','0.0423217510059089','-0.0110015210310003','0.0421985567178699','-0.0518454319628298','-0.0144085274046265','0.00776793693469652','-0.0130990713255471','0.0349876719297467','0.0198269704079949','0.0285795461980249','-0.0215637261144181','-0.0183239269819353','0.104138062889222','0.00464832816536023','-0.00905376543222707','-0.0428357545233315','-0.0479508176494618','-0.0374886402018844','0.0335338417258827','-0.0223258076489541','0.0374959409599249','0.003612947484904','-0.087972727936372','0.00677898044126999','-0.0625218170176507','0.0796971803601676','-0.0436441717625974','0.0349876719297468','-0.00297800629388626','-0.0476962994414253','0.04271266943633','-0.0320896690995591','-0.0329378054981791','0.105336651614201','-0.0406945277464438','0.00035026710490299','0.121876330478971','-0.0374306892054646','-0.0754845193344565','0.0335338417258827','0.0319661700054243','-0.041731140270265','0.00954121163513348','0.0421985567178698','0.0610815426153709','0.0139071590289743','-0.0487691027326829','0.0274517621960123','-0.0874080599402336','-0.0189517813961933','0.0427126694363301','0.00393520805130536','0.122522052688502','-0.0420932570102038','-0.0288800665811389','-0.00905376543222693','-0.0910364981051581','0.0247134093375572','-0.024709546925934','0.0101986029155478','0.0208828112890476','0.0213458164192175','-0.0247095469259341','0.024508799085517','-0.0368545979126346','0.0163586656868906','0.00954121163513324','0.0781874615483378','-0.0424845473631956','0.0572273685887778','-0.00943611690180446','-0.0436441717625973','0.0353518463918804','-0.0586192249547854','0.00474624562704966','-0.021563726114418','-0.0945609660776947','0.0852769053098691','-0.0288800665811389','0.0473842203332314','-0.0152274845859467','0.0672949253128834','-0.0754845193344569','-0.0123148904128162','0.0446916529743762','0.0168392603622497','-0.0118956528390732','-0.0879727279363718','0.0418469999211733','-0.00406380155955189','-0.00943611690180448','-0.0130990713255471'],['-0.00708371477688213','-0.00708371477688223','0.0070837147768821','0.00708371477688223','-0.00502613437886008','-0.0691002046469034','0.0350809716090862','0.0319616526397952','0.0205654606856629','-0.0050261343788602','0.0205593221819218','-0.0431823632656067','-0.0431823632656067','0.0319616526397952','-0.0539397569569268','0.0722441823596205','0.020559322181922','0.0350809716090862','0.00538317794280086','-0.0539397569569267','-0.00376260733006762','-0.0416291316071169','0.0189955697679359','0.0213700347903882','-0.0176287080325765','-0.0416291316071169','-0.00139978409363634','-0.00844258091357344','0.0461081026654217','-0.0664422157553632','0.0488080249485784','0.00660705975044937','0.0844943180058752','-0.0664422157553631','-0.0330833985628985','0.0469929489521816','0.0223679276146586','-0.0176287080325766','0.053441498991171','-0.0376152578875898','0.0223679276146588','-0.00376260733006761','0.00682296185359588','-0.0304544165170474','-0.0281223205212746','0.0844943180058754','-0.0296202587934467','-0.00619241650923226','-0.0281223205212743','0.0461081026654216','-0.00403696386774745','-0.0571311815420065','-0.0304544165170473','-0.00844258091357325','-0.0429385167507349','0.0386531509157486','-0.0376152578875903','0.0213700347903883','0.00955372482124863','0.0386531509157485','-0.0571311815420064','0.0469929489521813','-0.0536349275833322','0.00983340321623075','-0.00619241650923246','0.00660705975044954','0.0619961359021729','0.00983340321623049','0.00682296185359597','-0.00139978409363668','0.00558241960071402','0.00955372482124847','0.0534414989911709','0.018995569767936','0.00558241960071393','-0.0429385167507347','-0.00403696386774727','-0.0330833985628983','-0.0194925955287261','0.0619961359021726','-0.0296202587934466','0.048808024948578','-0.0194925955287262','-0.0536349275833319','-0.00314301841027543','-0.109206055866284','0.186832883609445','-0.0782464166629526','0.0560841110865309','-0.0207859415977372','-0.0323333571917733','-0.0445939439041372','0.038756983359763','-0.00314900088802285','0.0660187135549982','-0.0826311262588027','0.030561007428154','0.00296129433760471','-0.0519481652538916','0.0397958982785212','-0.0668598895283838','-0.0347358726525067','-0.0573278525668714','0.141294906715185','-0.00143224925107331','-0.109206055866285','-0.0435325348604956','0.112541708370736','-0.0343010820618307','0.030554010385049','-0.0611564292546082','0.0635037168377533','-0.0105679342380262','0.0303238597987721','-0.0621083213569865','0.0339098148826672','0.0921913414209767','0.0303238597987722','-0.018325954879064','-0.0580811436752635','0.0112564714256077','0.00296129433760482','-0.0988060295676677','0.0181460480490916','-0.0658897065787506','0.113205079622502','0.00956213351788867','-0.00806948161306218','-0.0261172774597281','0.0210943563521417','0.0146292015779839','-0.00299922071994774','0.0400094144562595','0.0305540103850488','0.0147528194242359','-0.000821926259668956','0.0150501235270804','-0.00314900088802264','-0.0553324824795279','-0.0230108559148928','0.0693845864267228','-0.0803557133506161','-0.0363419648969966','0.0142296932579912','-0.0591684982002572','0.113205079622502','-0.0402733404150803','0.0332297079450167','-0.0371842173665815','-0.00143224925107306','-0.0393102430722229','0.100294637304536','0.0248168144742759','0.0560841110865309','-0.056358319337216','-0.0421713142561675','0.0259927318619834','0.0150501235270805','0.00454922563951583','0.00784941796259124','-0.120389732962483','0.011256471425608','0.0398838103812052','0.0316341932680796','0.0264711565533632','-0.0668598895283838','0.132144589033879','-0.0693879284441993','-0.0371842173665814','-0.00314301841027544','0.0361356043029458','0.000429024143843366','0.0411420701101104','0.0400094144562594','-0.0320303576613945','-0.0422981650513794','0.00162431134537134','0.0921913414209772','0.0080161325195749','-0.132286201802971','0.00162431134537135','-0.0105679342380264','-0.0858534578428067','0.066674760214187','-0.120389732962483','0.0305610074281538','0.0998465436056845','0.0744764999345197','0.0559378441728613','-0.059168498200257','-0.00062971899762168','-0.0257598857684291','-0.0299919161212336','-0.0261172774597279','0.0803202766820461','-0.0304034996103171','0.0411420701101105','-0.0343010820618307','0.0568179635002721','-0.0917812720698263','0.0259927318619836','0.038756983359763','-0.0051810662810725','-0.0134605462752527','-0.211702173086365','0.0693845864267228','0.0453357248916291','0.0929448979002658','0.0559378441728611','-0.0658897065787502','0.000839949861825402','-0.0480192689979427','0.000429024143843225','0.112541708370737','-0.113073771819878','-0.0303513772117489','-0.0421713142561672','-0.0445939439041374','0.0481838888315231','0.0301387884152081','-0.0134605462752524','-0.0230108559148932','-0.0945702582218221','0.088103143661233','0.0744764999345195','0.0181460480490918','-0.0152484294710384','-0.0387209675968246','-0.0693879284441998','0.141294906715185','0.013019624833668','-0.122541860992244','0.100294637304536','-0.0782464166629525','0.0296731913605535','-0.030351377211749','-0.0917812720698263','-0.000821926259668761','0.101358246975628','0.000798676175116025','0.0666747602141869','-0.0580811436752636','0.0408228278243032','-0.0107632934474781','-0.13228620180297','0.0339098148826672','0.0520084988257749','-0.0107632934474782','0.0316341932680795','0.0397958982785215','0.014283825002405','-0.0387209675968246','-0.0480192689979425','0.0332297079450162','-0.0314153937437262','-0.00742997278667974','-0.0304034996103171','-0.00299922071994781','-0.0079472867934298','0.0511834103399254','-0.0422981650513795','0.0635037168377531','-0.0281966444707222','0.000798676175116123','0.00784941796259128','-0.0826311262588027','-0.00671437561457258','0.088103143661233','0.0929448979002659','0.0142296932579915','0.0128967740278914','-0.0580752292839758','-0.0257598857684289','-0.00806948161306244','0.0510927433844012','-0.00742997278667969','0.036135604302946','-0.0435325348604958','-0.0154532989494079','0.0296731913605536','-0.0563583193372162','-0.0323333571917733','0.0391080036038297','0.0481838888315231','-0.00518106628107232','-0.0553324824795277','0.0728103439758865','-0.0067143756145723','0.0998465436056845','-0.0988060295676675','-0.00577061421917365','0.0142838250024052','0.132144589033879','-0.0573278525668709','-0.0343948623095045','0.0130196248336676','-0.0393102430722227','0.186832883609445','-0.0154532989494078','-0.113073771819878','0.056817963500272','0.0147528194242359','-0.0377917188530717','-0.0281966444707224','-0.0858534578428064','-0.0183259548790639','0.0092323971453608','0.0520084988257748','0.0080161325195749','-0.0621083213569864','0.009232397145361','0.0408228278243033','0.0398838103812051','-0.0519481652538917','-0.00577061421917349','-0.0152484294710383','0.00083994986182544','-0.0402733404150802','-0.031151948359873','0.0510927433844015','0.0803202766820461','0.0146292015779837','-0.0250060555644271','-0.00794728679343006','-0.0320303576613945','-0.0611564292546081','-0.0377917188530716','0.101358246975628','0.00454922563951561','0.0660187135549981','0.0728103439758866','-0.0945702582218224','0.045335724891629','-0.0363419648969964','-0.0413831295512499','0.0128967740278914','-0.000629718997621534','0.00956213351788874','-0.0311519483598727','-0.0314153937437264'],['-0.000715680328837897','-0.000715680328837956','0.000715680328837941','0.000715680328837884','0.00164180662689822','0.00890951422224875','0.00243269540984329','-0.0136996965878282','-0.0956253695723533','0.00164180662689794','0.00941851275042763','0.0838493698661898','0.0838493698661897','-0.0136996965878278','-0.00292364303045299','-0.0665103499190709','0.00941851275042732','0.00243269540984335','-0.00821188480098013','-0.00292364303045269','-0.0470636501509816','-0.0269844636571441','0.0937529016009946','-0.0180629811659709','0.0284615894003252','-0.0269844636571444','-0.0451293981796327','0.0525617866587007','0.0577925011762871','0.0314336845657373','-0.034597482055703','-0.0521960082764781','0.005748050589265','0.0314336845657373','-0.0966586210559483','0.0457771893131177','-0.0773109116970549','0.0284615894003251','-0.0219555324760501','-0.0248205147995734','-0.077310911697055','-0.0470636501509818','0.0593649018352917','0.066651466639643','0.0363179429732281','0.00574805058926497','0.0297550437660465','-0.0624025245781122','0.0363179429732282','0.0577925011762871','0.057257735951169','-0.0675188102344944','0.0666514666396431','0.0525617866587007','-0.102738878242602','0.0673749948104477','-0.0248205147995733','-0.0180629811659708','-0.0381911954327317','0.0673749948104477','-0.0675188102344948','0.0457771893131177','-0.00434072772967646','0.0231587056206005','-0.0624025245781125','-0.052196008276478','0.0249294773149189','0.0231587056206006','0.0593649018352914','-0.0451293981796328','0.0333742045275004','-0.0381911954327318','-0.0219555324760502','0.0937529016009948','0.0333742045275003','-0.102738878242602','0.0572577359511693','-0.0966586210559481','0.00625952298888004','0.0249294773149189','0.0297550437660466','-0.0345974820557029','0.00625952298888034','-0.00434072772967672','0.0372228544615225','-0.0276394640548823','0.0260801840392865','-0.0827272245969084','-0.0273033765213736','0.104175681377149','-0.131559111022829','0.0277023425099094','0.026820461996389','0.0308423137410822','-0.0438103499729123','0.0799004758364358','0.0569336849160075','0.0853887805575611','-0.125549153107083','-0.0348362935324569','-0.0675351462746438','0.00672332549506892','0.0846494938834258','0.00462391629647396','-0.0232646251115796','-0.0276394640548821','-0.0401764933178393','0.064096118827157','0.0628079416620051','-0.0462617985213482','-0.0412410873093258','-0.0204344540109638','0.0862349943768281','0.000251474496675484','0.00618251095010299','-0.0401071931649059','-0.0086328962442764','0.000251474496675348','-0.0262697131992278','0.0924436361231158','-0.0369240489027495','0.0853887805575612','-0.0282516843234218','0.0112206372343474','0.00756054761457922','0.0631541390462541','-0.0598559412866296','-0.0454562274299066','0.0549886793196244','-0.127124975092981','-0.000750847285084158','0.0206911347819623','0.0802979651244466','-0.0462617985213481','0.00732678390813349','-0.0356148999219671','0.10815475025934','0.030842313741082','-0.00363700543498989','-0.103926373999694','0.0403565349938792','-0.0677611875719452','-0.0254953758475241','-0.0437585926303584','0.0434464564842151','0.0631541390462545','0.0251891084385104','-0.0860125146558619','-0.0372119880782358','-0.0232646251115795','-0.0152473492757779','-0.00158694923146174','0.0587691030437704','-0.0273033765213735','0.030012946618384','-0.0330170837404559','-0.103376765803124','0.108154750259339','0.0764743826310935','-0.103207899563359','0.0303922061106562','-0.0369240489027493','-0.062192378193249','0.0439037061857688','-0.0352463047162292','-0.0675351462746437','0.0634577469028854','-0.0379872076090674','-0.0372119880782357','0.0372228544615223','-0.0850340800916876','0.0379595635574191','-0.0228388540809103','0.0802979651244469','-0.00893800093450549','0.0108437917262608','-0.0441325341903291','-0.00863289624427656','0.0690073191071918','0.0504095779670566','-0.0441325341903292','0.0862349943768281','0.0329468016305565','-0.0387313188438272','0.0303922061106566','0.0569336849160073','-0.111148386954251','0.0295705465168517','-0.0841348098224256','0.0434464564842152','0.0910684479486393','-0.0206250508443825','-0.0186543934190854','0.0549886793196245','0.00690794541945115','-0.105644755898103','-0.0228388540809106','0.0628079416620054','-0.057653774219655','0.0540026296117884','-0.103376765803125','0.026820461996389','0.0517181731209431','0.0826306318620796','-0.0158387484291523','0.0403565349938792','-0.00577409325234794','0.03851404263879','-0.0841348098224256','0.00756054761457925','-0.0184230256300115','0.0274784776033634','0.0379595635574191','0.0640961188271571','-0.0579483465289482','0.0225441307840152','-0.0330170837404559','0.0277023425099094','-0.0154586801062545','0.0733352079955017','0.0826306318620797','-0.103926373999694','-0.0119707704294099','-0.0694723656755771','0.0295705465168517','0.0112206372343471','0.0273681091307666','-0.00078429807151798','-0.0379872076090674','0.00462391629647406','-0.0360553590129389','0.0445981355259586','-0.00158694923146151','-0.0827272245969086','0.043707061878384','0.0225441307840151','0.0540026296117887','-0.035614899921967','0.0270201163357531','-0.0835990414583064','-0.0387313188438272','0.0924436361231162','0.0287078993222096','-0.0150452217910508','0.0504095779670568','-0.040107193164906','-0.0627759732455947','-0.0150452217910506','0.0439037061857688','-0.0348362935324568','0.0374940747313238','-0.000784298071517974','0.0274784776033634','-0.0860125146558618','-0.0177239210466711','0.0719172303694932','-0.105644755898103','0.0206911347819618','0.0451072932641899','0.063005033472551','0.0108437917262609','-0.020434454010964','0.0307871791648971','-0.0835990414583062','-0.103207899563359','0.0799004758364361','0.0405837811260215','-0.069472365675577','0.0385140426387899','-0.0437585926303584','-0.00421240609477605','0.0343864334012633','-0.0206250508443824','-0.0454562274299068','0.0173227535253967','0.0719172303694929','-0.0850340800916874','-0.0401764933178392','0.140868413366434','0.043707061878384','0.030012946618384','-0.131559111022829','0.071875446331067','-0.0154586801062544','0.0517181731209432','-0.00363700543499016','-0.0552907442844744','0.0405837811260214','-0.111148386954251','-0.0282516843234216','0.0637148011136169','0.0374940747313235','0.0634577469028856','0.0846494938834258','-0.134007414249423','-0.0360553590129387','-0.015247349275778','0.0260801840392866','0.140868413366434','-0.0579483465289481','-0.0576537742196553','0.0073267839081335','0.0529140156741248','0.0307871791648972','0.0329468016305562','-0.026269713199228','-0.0466399934283355','-0.0627759732455942','0.069007319107192','0.00618251095010312','-0.0466399934283356','0.0287078993222096','-0.0621923781932492','-0.125549153107083','0.063714801113617','0.0273681091307665','-0.0184230256300118','0.0251891084385104','-0.0178293133450152','0.0173227535253967','0.0069079454194513','-0.000750847285084031','-0.0263349140836382','0.0451072932641898','-0.00893800093450562','-0.041241087309326','0.0529140156741248','0.0270201163357531','0.0764743826310935','-0.0438103499729119','-0.0552907442844744','-0.0119707704294101','-0.00577409325234773','-0.0254953758475238','0.0417413981835281','-0.00421240609477634','0.0910684479486393','-0.0598559412866298','-0.0178293133450152','-0.0177239210466712'],['-0.00474325001255796','-0.00474325001255801','0.00474325001255801','0.00474325001255792','0.0178331086841193','-0.0448704621538357','-0.00843029895047413','0.0307244024076328','0.0885479954683255','0.0178331086841194','-0.0398492116706237','-0.0712751424943793','-0.0712751424943792','0.0307244024076326','-0.015152716453637','0.0604467065529413','-0.0398492116706235','-0.00843029895047427','0.0681754770872929','-0.015152716453637','-0.0109611748621611','-0.000297744107278793','-0.0127058210989709','0.0417978487525302','0.0114992421458923','-0.000297744107278718','-0.0348578970458552','-0.0212140631465942','-0.0805372894913208','-0.00119918445999717','0.0686949772718294','0.00461119772901437','-0.0390116532808313','-0.0011991844599975','0.0409060565573713','0.0300291835910904','0.0305053736551603','0.0114992421458923','0.0404985976433297','0.00604478202394307','0.0305053736551603','-0.0109611748621609','-0.0522360899146279','0.0505249998057479','-0.0115909875827345','-0.0390116532808313','0.0262482017884702','-0.0154947725955281','-0.0115909875827343','-0.0805372894913208','-0.0185069081269873','0.039360042706663','0.0505249998057477','-0.021214063146594','-0.0298394914515737','-0.0707465877019592','0.00604478202394299','0.0417978487525303','0.0536283593331186','-0.0707465877019591','0.0393600427066632','0.0300291835910903','-0.0702434738360235','-0.0142984689153669','-0.0154947725955282','0.00461119772901462','0.0856287503348218','-0.0142984689153671','-0.0522360899146277','-0.0348578970458552','-0.00638358404325943','0.0536283593331187','0.0404985976433297','-0.0127058210989709','-0.00638358404325939','-0.0298394914515737','-0.0185069081269872','0.0409060565573713','-0.0398524216779131','0.085628750334822','0.02624820178847','0.0686949772718292','-0.0398524216779131','-0.0702434738360233','-0.00781619173527155','0.0295134676438739','-0.0390317941747571','0.00637334340399374','0.0444256018984732','-0.115897435085402','0.0455658805511653','0.0256082085284848','-0.0346231288918525','0.012230798465254','0.0332615340747312','-0.0235750247471034','-0.0551026901323743','0.018597941635725','0.0746683457043187','0.0036342515448607','0.0511494029638132','0.0452102113401955','0.0797176464397877','-0.164578018597904','0.0513550907464128','0.0295134676438739','-0.050462305578802','-0.0307039969187635','0.00777708553612999','0.00309745187081067','-0.0490125017416057','0.00328006728880962','0.00112093460949605','-0.104397883656232','0.135470872986807','-0.0534079870866655','-0.0193667803064561','-0.104397883656232','0.0178032262542471','0.0254241482171198','-0.00593499864544679','0.0185979416357249','0.0391243907992271','-0.0529865182495024','-0.0950630164263962','0.100277975164581','0.00424624780347202','0.0592337707301725','0.0260700520038986','0.00872172174770967','0.00665928012170039','-0.0368398561442944','0.0052218556897331','0.00309745187081077','0.013155601553097','-0.0604865623944722','-0.0488801416830816','0.012230798465254','0.0212606714931487','0.0141894872646814','0.0199787237856021','0.0535338773722986','-0.0159519644712416','-0.0166545801292879','-0.0703484465429298','0.100277975164581','-0.0207100564226799','0.0208097113921185','-0.0369834300254083','0.0513550907464129','0.0188602388848684','-0.00272652595071261','0.131456322395263','0.044425601898473','-0.117495281477229','-0.0468874006706147','0.0211047886076985','-0.0488801416830815','0.0807177326985448','-0.0124437819798318','-0.135174049280182','-0.00593499864544695','0.0158058937221452','0.131347936227427','-0.0967438315805082','0.0511494029638133','0.0345704600111304','0.0415293422607248','-0.0369834300254081','-0.0078161917352712','-0.072396843275697','0.106235290174216','-0.00637497309506802','0.00522185568973294','0.0635014151211115','-0.114584387630404','-0.0532711830187652','-0.019366780306456','-0.0126870437733906','0.135850006904359','-0.0532711830187653','0.00112093460949581','0.0453215273332127','-0.00476226650667769','-0.135174049280183','-0.0551026901323743','0.0581645469336206','0.0931005391981052','0.0720254610059673','-0.0703484465429296','0.071166495290333','-0.0465953079649007','0.0636567819639774','0.026070052003899','-0.0216326064384898','-0.0835890001249147','-0.0063749730950682','0.00777708553613033','-0.0588238964194451','0.0458307963956488','0.0211047886076982','-0.0346231288918526','-0.0153680976049228','-0.0516508516022439','-0.120326552358079','0.019978723785602','0.0402431773967809','0.0415977430487089','0.0720254610059674','-0.0950630164263965','0.0661451326641611','-0.00374753453706903','0.106235290174215','-0.0307039969187635','-0.0346090811381553','0.00960278768845134','-0.0468874006706148','0.0256082085284852','-0.017301445775238','0.0173665747707737','-0.0516508516022437','0.0141894872646815','0.02183966409635','-0.0142177912103614','0.0931005391981052','-0.0529865182495025','-0.00265773064241238','-0.108202878008149','0.0415293422607249','-0.164578018597905','-0.0364005369313104','0.165493995292433','-0.00272652595071284','0.00637334340399369','0.0285482436107982','0.00960278768845123','0.045830796395649','-0.0604865623944725','0.00354307304343391','0.0647410522885085','-0.00476226650667771','0.0254241482171198','-0.0811446038492868','-0.0102638655631144','0.135850006904359','-0.0534079870866653','-0.0328181115479165','-0.0102638655631143','0.131347936227428','0.00363425154486065','0.00324987382695152','-0.10820287800815','-0.00374753453706907','0.0208097113921188','-0.0286633728449651','-0.0586422778461079','-0.0835890001249147','-0.0368398561442943','0.0541833437695724','0.0519470435842696','-0.114584387630404','0.00328006728880941','0.0310684954575585','0.0647410522885084','-0.012443781979832','-0.0235750247471037','0.0548477956663114','-0.0142177912103613','0.0415977430487088','-0.0166545801292877','0.0159110414251973','0.0447745459902036','-0.0465953079649007','0.0592337707301722','0.0317053461654688','-0.0586422778461077','-0.0723968432756967','-0.050462305578802','0.0420748153290731','0.028548243610798','-0.117495281477229','0.0455658805511652','0.0543729496554465','-0.0173014457752379','-0.0153680976049227','0.0212606714931488','-0.0671239535977966','0.054847795666311','0.0581645469336206','0.0391243907992271','-0.0469104522266804','0.00324987382695173','0.0345704600111305','0.0797176464397878','-0.0373889718762778','-0.0364005369313107','0.0188602388848686','-0.0390317941747573','0.0420748153290733','-0.0346090811381555','-0.0588238964194454','0.0131556015530973','0.00821621536553021','0.0310684954575584','0.0453215273332127','0.0178032262542469','-0.0601461334911167','-0.0328181115479166','-0.0126870437733904','0.135470872986807','-0.0601461334911168','-0.081144603849287','0.0158058937221451','0.0746683457043188','-0.0469104522266804','-0.00265773064241236','0.0661451326641611','-0.02071005642268','-0.116992844084863','0.031705346165469','-0.0216326064384898','0.00665928012170027','0.0464187328820391','0.0541833437695724','0.0635014151211117','-0.0490125017416057','0.0082162153655301','0.00354307304343398','0.0807177326985447','0.0332615340747311','-0.0671239535977967','0.0218396640963501','0.0402431773967808','-0.0159519644712417','-0.0800546760286498','0.0159110414251973','0.071166495290333','0.00424624780347235','-0.116992844084863','-0.0286633728449651'],['-0.0170693263900563','-0.0170693263900566','0.0170693263900564','0.0170693263900564','0.0224374279353295','-0.132843474868525','0.0372951521807124','0.0560415683624268','0.0267456325505371','0.0224374279353289','-0.0113422879150864','-0.0549100989608366','-0.054910098960837','0.0560415683624267','0.0415479779750394','-0.0256101209865732','-0.0113422879150861','0.0372951521807125','-0.050431515850609','0.0415479779750394','0.0360656533010549','-0.0204875434310516','-0.023105694793858','0.0299650128591842','0.0123599391290044','-0.0204875434310517','-0.111043236234063','-0.0136726343324149','-0.0462714911991748','-0.0327867582093082','0.0561316601704383','0.060221741418757','-0.0534682953525642','-0.0327867582093082','0.0540586384119184','0.0882379835123804','0.0573991805477221','0.0123599391290045','-0.0580913105781325','0.015077823451943','0.0573991805477221','0.0360656533010543','0.0109294621491166','-0.081956868062564','0.0471594524734795','-0.0534682953525643','0.0407774525534446','-0.0458108975894459','0.0471594524734796','-0.0462714911991747','-0.0178127250347543','-0.0379853352003871','-0.0819568680625638','-0.0136726343324148','0.05641700916267','-0.0156976057285282','0.015077823451943','0.0299650128591845','0.0266963377798272','-0.0156976057285278','-0.0379853352003873','0.0882379835123805','-0.00119780154157979','-0.00750686879537438','-0.0458108975894461','0.0602217414187571','-0.0325140960205098','-0.00750686879537422','0.0109294621491165','-0.111043236234063','0.0620751483900326','0.0266963377798274','-0.0580913105781324','-0.023105694793858','0.0620751483900325','0.0564170091626702','-0.0178127250347545','0.0540586384119188','-0.0541633332072637','-0.0325140960205097','0.0407774525534447','0.0561316601704382','-0.0541633332072636','-0.00119780154157995','0.0107062825589662','0.049953649172903','0.0164273757208268','-0.0410216541516413','0.0589926004767817','-0.0430069356800487','-0.128941181739023','0.0924679735112385','0.0887438914756422','-0.174256726967689','0.0132684955647872','0.0491386451334013','-0.0566429983622954','0.00708431360946111','0.0148502185443679','0.0646734790676506','0.0147736053377996','-0.102784258826055','0.0195766193039553','0.0807939733133042','0.0749289348810162','0.0499536491729031','-0.0834887285946737','-0.061881398890297','-0.0174842899252192','-0.0313012534906388','0.0216538784522634','-0.0839115712704684','0.0125478762809615','-0.0830884890764308','-0.00428102830656048','0.061149006769615','0.00764374160026487','-0.0830884890764309','-0.008407993824434','0.0375812501014254','0.0062939517442348','0.0070843136094611','-0.0534031214431994','0.00723809788019552','0.0364688079726028','0.0209123008523008','-0.0105546209145166','0.009305172260051','0.0240791166641954','0.0356372994083067','0.0548460506480359','-0.054340725301781','-0.0642011197627959','-0.0313012534906389','-0.0535664681763023','0.0956005460771726','0.0125208453930383','-0.174256726967689','0.0821664496956439','0.0467826736696991','0.0291268305502927','0.00891947246812151','0.0355960630020544','-0.0195837276085499','-0.00875421832862549','0.0209123008523011','0.0962820495404279','-0.0202021485517229','0.0275944779576274','0.0749289348810161','-0.0135663710656662','-0.0315578612252551','0.0541718423221151','0.0589926004767816','-0.0192645217326398','-0.0815399819372525','-0.0635612702388148','0.0125208453930383','-0.0350444865733471','0.0279936008409917','0.0362107532778131','0.00629395174423501','0.0272124890938488','-0.054639370663954','0.0695752581894846','0.0147736053377994','0.0457844469374745','-0.0727341299170364','0.0275944779576272','0.0107062825589661','0.0281680801604962','-0.0304031873760352','-0.0419456576620278','-0.0642011197627957','0.134874170062546','-0.0177979304886063','-0.0344486396107698','0.00764374160026452','-0.0551701322442021','1.81621921428327e-05','-0.0344486396107698','0.0125478762809619','0.0273161145355401','0.041744101267748','0.0362107532778132','-0.0566429983622955','0.0100038370142166','-0.0430398872822987','-0.0476146064876531','-0.00875421832862574','0.12107960919835','-0.0239333318286265','-0.0108861336837674','0.0240791166641954','-0.0556747660533676','-0.00332911451650639','-0.0419456576620278','-0.017484289925219','0.145812893513038','-0.0392234934523114','-0.0635612702388149','0.0887438914756424','-0.111797491481293','0.0403433790452905','-0.0144526315222276','0.0291268305502927','-0.0323109522293137','-0.000175971833505754','-0.0476146064876531','0.0364688079726029','-0.0999117429395132','0.0730722062541762','-0.030403187376035','-0.0618813988902971','-0.00659820886905996','0.0169259270728284','-0.0815399819372525','0.0924679735112387','0.0412339035188424','-0.0658345294252434','0.0403433790452906','0.046782673669699','0.0423942756765055','-0.0731033192288249','-0.0430398872822985','0.00723809788019537','-0.013361503175992','0.033465686849567','-0.0727341299170369','0.0807939733133042','0.0185802599128574','-0.0115622798571821','-0.0315578612252549','-0.0410216541516417','0.0856186011632526','0.0169259270728284','-0.0392234934523117','0.0956005460771726','-0.0584710133718504','0.0287902985268168','0.0417441012677477','0.0375812501014258','-0.029183237390625','-0.0658397197070765','1.81621921429764e-05','0.0611490067696148','-0.0333127844550688','-0.0658397197070765','-0.0546393706639538','0.0646734790676508','0.0447381882591165','0.033465686849567','0.0730722062541765','-0.020202148551723','-0.115730979714381','0.0616631204703485','-0.00332911451650639','-0.0543407253017809','-0.0481054741581186','0.0982684451810316','-0.0177979304886067','-0.0839115712704685','0.0271083056428122','0.0287902985268168','0.0279936008409918','0.0491386451334015','0.0561928146731887','-0.0731033192288248','-0.000175971833505843','-0.0195837276085499','-0.044799959021341','0.0320455624428868','-0.0239333318286266','0.00930517226005083','-0.0545418296971465','0.0616631204703483','0.0281680801604964','-0.0834887285946738','-0.0193684905799588','0.0856186011632526','-0.0192645217326397','-0.128941181739023','-0.00407143628124239','0.0412339035188426','-0.111797491481293','0.0821664496956437','0.0355133755024927','0.0561928146731888','0.0100038370142165','-0.0534031214431995','0.0253574339496937','0.0447381882591168','0.0457844469374744','0.0195766193039553','-0.142032636732419','0.0185802599128572','-0.0135663710656661','0.0164273757208268','-0.0193684905799588','-0.00659820886905996','0.145812893513038','-0.0535664681763023','-0.0572795825895149','0.027108305642812','0.0273161145355401','-0.00840799382443426','0.0708216729066332','-0.0333127844550688','-0.0551701322442019','-0.0042810283065605','0.0708216729066331','-0.0291832373906249','0.027212489093849','0.014850218544368','0.0253574339496936','-0.0133615031759919','-0.0999117429395133','0.0962820495404281','0.00400818988896893','-0.0545418296971471','-0.0556747660533677','0.0548460506480357','0.0164200935429404','-0.0481054741581184','0.134874170062547','0.0216538784522636','-0.0572795825895151','-0.0584710133718506','-0.0350444865733472','0.0132684955647874','0.0355133755024926','0.0423942756765054','-0.0323109522293137','0.0355960630020543','-0.0126484849586633','-0.0447999590213408','0.12107960919835','-0.0105546209145166','0.00400818988896858','-0.115730979714382'],['-0.0142764994930941','-0.0142764994930943','0.0142764994930942','0.0142764994930942','-0.0138034207469398','-0.0824999994333364','0.0092440539008985','0.0727828667862835','-0.00462227795265293','-0.0138034207469399','0.0416796984417682','-0.0375304992352699','-0.0375304992352699','0.0727828667862836','-0.010690742155105','-0.0102851259028145','0.0416796984417684','0.00924405390089824','-0.0259565106944675','-0.0106907421551049','-0.0422963534700666','-0.0158473343961591','0.0347096471148444','0.00963062000444175','-0.044179146595879','-0.0158473343961594','-0.0579689928424872','0.0354954744011891','-0.0318790005316027','0.00118700135089878','0.0287322164897162','0.0112038365918859','0.00317159100524009','0.001187001350899','0.031366939765698','0.0370573346644467','0.0127494006686597','-0.0441791465958789','-0.0920770002678715','0.118884468242438','0.0127494006686599','-0.0422963534700668','-0.0776083379565808','0.0933518700110481','0.0226934617075156','0.00317159100523995','0.0350148132046774','-0.0192001674756647','0.0226934617075157','-0.0318790005316026','-0.000387757854481691','-0.0279572025567011','0.0933518700110478','0.0354954744011892','-0.034768655062271','-0.131609188585236','0.118884468242438','0.00963062000444167','0.0758769671246401','-0.131609188585236','-0.0279572025567012','0.0370573346644465','0.012568970294973','-0.0323598445578235','-0.0192001674756648','0.0112038365918859','0.0300710495387875','-0.0323598445578233','-0.0776083379565808','-0.0579689928424871','0.101380062116196','0.0758769671246401','-0.0920770002678713','0.0347096471148446','0.101380062116196','-0.0347686550622711','-0.000387757854481717','0.0313669397656984','-0.0870067421444716','0.0300710495387874','0.0350148132046773','0.028732216489716','-0.0870067421444713','0.0125689702949729','-0.0309131801821818','0.043715779535166','-0.0595332379023858','0.00443428507933494','0.0439091126027757','0.0822174595632813','-0.129343797670334','-0.0126301088918817','-0.0824743750840854','0.0365604646183522','0.0045609685949829','0.0760625889855947','0.0246415939387778','-0.013390841776872','-0.0170908054631068','0.0154706733056428','-0.0556390396237251','0.0529760246279431','-0.0437192550971157','0.00220312349701867','0.0196948289165481','0.0437157795351656','-0.0122892456119403','-0.0669686972359328','0.00462047191903245','-0.0518343587522239','-0.115742217814058','0.104987111804762','0.0649274402672879','0.0139980511699788','0.00612277303291951','-0.049552790068997','0.104967683252448','0.0139980511699789','-0.0791086693832078','-0.0717360655708217','-0.00634253963032082','-0.013390841776872','0.0539366556709802','-0.0330162729128881','-0.00119238975236156','0.00979793102329079','-0.029812127647416','0.0499388028662029','0.0353023329730255','-0.0233625367349803','0.0367472023674223','-0.0374831620135817','0.0378269683596546','-0.0518343587522236','0.021097169044029','-0.00391818764622','-0.0201607800745115','0.0365604646183524','-0.0699977545347822','0.0547850713418403','0.0626903350311677','-0.0773940565149378','-0.046684717522834','0.0927553787723023','-0.0243849331153443','0.00979793102329089','0.0169982513292292','0.0346460854272707','0.00648547401467028','0.019694828916548','-0.0350508946240271','0.0216199923614683','-0.0208609194401713','0.0439091126027757','0.0409308194031766','-0.10815815916166','0.00151171001864722','-0.0201607800745114','-0.0168708024058592','-0.0565571278061484','0.0770066576045606','-0.00634253963032078','-0.0213902695171716','0.0696106197853696','0.101472011794912','-0.0556390396237249','-0.0666421259582678','0.0335585544557399','0.00648547401467034','-0.0309131801821819','-0.0457497421316789','0.0278810948291234','-0.0144990867110218','0.0378269683596548','0.00234470861858995','-0.103280928223804','0.115102442876362','0.104967683252448','-0.0851452677008419','-0.0415729884169204','0.115102442876363','0.0649274402672877','-0.0390692755162183','-0.118267145919916','0.0770066576045607','0.0246415939387778','-0.0145339096688779','-0.083942750869221','0.0840078505228041','-0.0243849331153441','-0.0571891912769641','0.0325810870741815','-0.0168140340172291','0.0353023329730256','-0.0264250700747009','-0.0112633963567605','-0.0144990867110216','0.00462047191903257','0.00486058160822021','0.0277114948912846','0.00151171001864747','-0.0824743750840855','0.0684562848672928','-0.0193726203334575','-0.0339257598701277','0.0626903350311678','0.0277018665537415','-0.0568541995692631','0.084007850522804','-0.00119238975236164','-0.0970133716202093','-0.0137592917069341','0.0278810948291233','-0.0669686972359328','0.13835497572946','-0.00591550331160305','-0.10815815916166','-0.0126301088918819','0.0675956265824893','0.0886881158722417','-0.0193726203334575','0.0547850713418406','-0.083735451402134','0.0135543453314803','-0.0839427508692207','-0.0330162729128881','0.0112307687545318','-0.0258809335576587','0.0335585544557401','0.00220312349701864','-0.00526337584305823','0.0883861661327373','0.0216199923614684','0.00443428507933498','-0.0105081541247585','-0.00591550331160305','0.0277114948912848','-0.00391818764622016','0.0585036408972665','-0.00641998101769117','-0.118267145919916','-0.0717360655708219','0.0628946250094974','-0.00450060210399544','-0.0415729884169202','-0.049552790068997','0.0676691780332114','-0.0045006021039954','0.0696106197853694','0.0154706733056425','-0.0221430248689069','-0.0258809335576587','-0.0137592917069341','0.0346460854272706','0.020080753756291','-0.0283985771816544','-0.0112633963567602','-0.0374831620135817','0.0546178738767848','-0.0382311600642661','-0.103280928223803','0.104987111804762','-0.014486370038932','-0.00641998101769114','-0.0565571278061483','0.0760625889855949','-0.0218559699190405','0.0135543453314803','-0.0568541995692634','0.0927553787723024','-0.0310821424341526','0.0252520127699013','0.0325810870741815','0.049938802866203','-0.0864811573165531','-0.0283985771816544','-0.0457497421316787','-0.0122892456119403','-0.00906119608820316','-0.0105081541247583','0.0409308194031766','-0.129343797670334','-0.0371516411578187','0.0675956265824894','0.0684562848672928','-0.0699977545347822','0.124777501702726','-0.0218559699190406','-0.0145339096688779','0.0539366556709801','0.058617245991445','-0.022143024868907','-0.0666421259582676','-0.043719255097116','0.0235477566305704','-0.00526337584305815','-0.035050894624027','-0.0595332379023858','-0.00906119608820315','0.138354975729461','0.00486058160822024','0.0210971690440292','0.0899086815028786','-0.014486370038932','-0.0390692755162184','-0.0791086693832077','0.0157401118039435','0.0676691780332116','-0.0851452677008422','0.00612277303291957','0.0157401118039435','0.0628946250094972','-0.0213902695171714','-0.0170908054631067','0.058617245991445','0.0112307687545316','-0.0970133716202094','0.0169982513292292','0.0794895354630621','-0.0864811573165532','-0.0264250700747008','0.0367472023674223','-0.0348689566307188','0.0546178738767848','0.00234470861858958','-0.115742217814058','0.0899086815028786','0.0585036408972667','-0.016870802405859','0.00456096859498308','0.124777501702726','-0.083735451402134','0.0277018665537417','-0.0466847175228338','-0.0369417487412267','-0.0310821424341528','-0.057189191276964','-0.029812127647416','0.0794895354630622','0.0200807537562908'],['-0.00813191783938598','-0.00813191783938603','0.00813191783938604','0.00813191783938594','-0.0147778545930449','-0.0674321534477868','-0.00129582750305225','0.0753739177044983','0.11916317143883','-0.0147778545930451','-0.0192198723390335','-0.0932973623461382','-0.0932973623461381','0.0753739177044983','-0.00150546226021885','0.0275608247412447','-0.0192198723390334','-0.00129582750305264','0.0301530799416909','-0.00150546226021894','-0.00618835426829731','0.0246526045105684','-0.0516148432375467','0.018372738402231','-0.0194137077229943','0.0246526045105679','-0.00944060340399572','-0.0632304468313647','0.0255353846199892','-0.0191265638854118','-0.00995164918732158','0.00224700094969177','0.00385674295982756','-0.019126563885412','0.117947552035742','-0.0273038134056597','-0.0108731905852289','-0.0194137077229943','0.125488538366196','0.023961531380857','-0.010873190585229','-0.00618835426829715','-0.0228226412601908','0.025106331520672','0.0415891802271849','0.0038567429598276','0.0255449450091039','-0.0902107405351497','0.0415891802271849','0.0255353846199895','-0.090227887510424','-0.0701940396828886','0.0251063315206717','-0.0632304468313648','-0.030256563819474','-0.0249166832159708','0.0239615313808572','0.0183727384022312','0.057956331137381','-0.024916683215971','-0.0701940396828884','-0.0273038134056597','0.0313255897879001','0.0646668010404293','-0.0902107405351498','0.00224700094969175','0.0508577632862736','0.0646668010404291','-0.0228226412601907','-0.00944060340399595','-0.0449129588122278','0.0579563311373811','0.125488538366197','-0.051614843237547','-0.0449129588122282','-0.0302565638194741','-0.0902278875104238','0.117947552035742','-0.0484243478699012','0.0508577632862735','0.0255449450091039','-0.00995164918732195','-0.048424347869901','0.0313255897879','0.0266171807402867','-0.0353342592625583','0.0265658559858189','-0.0240371317318446','0.0128894131931609','0.115398922379769','-0.0959971949126367','-0.00763853614972477','0.0258296106878761','0.000477211358260992','-0.0289997528106124','-0.0489219124730715','-0.0569288944789528','0.0574003213442655','0.0443858721919781','-0.0264845606550598','-0.0833785504779723','0.106664145795347','-0.00717435683126211','-0.0355249462091066','-0.0230638198669719','-0.0353342592625584','0.037328097215592','0.0457225864245064','0.0373904731340514','-0.0796457167099327','0.100649085128891','-0.0678344449570052','-0.0543073982406461','-0.0300802257193463','0.0522510419814482','-0.0310938648528204','0.0103501490764152','-0.0300802257193467','0.0215997231887814','0.0236657380741395','-0.0606368842690452','0.0574003213442654','-0.0557107545217493','0.0398207535611173','-0.0182254263509494','0.0215255093432435','0.0239674016431008','-0.0372191338227166','-0.00658313903056778','0.0174757797225481','-0.013865483521261','0.00521984377897239','0.0745501690019699','-0.0796457167099328','-0.0790140838971863','0.0879663745649762','0.0457090268990367','0.000477211358260888','0.0480182419673806','-0.11333104411009','-0.000460748793092516','0.0623996376860366','0.0937820749040751','-0.0377734117612766','-0.099167305071832','0.0215255093432434','0.00213503125516591','0.0482029510677629','0.0150094711207321','-0.0230638198669717','-0.000147844963059229','-0.00267099687593011','-0.128711337021136','0.0128894131931608','0.0805888057947545','0.0158194103102262','-0.0643648980787995','0.0457090268990367','0.131309673603797','0.0128347359421626','0.0311864496023117','-0.0606368842690455','0.113278129805599','-0.059866163758008','0.000884190180156042','-0.0833785504779724','0.0361278589815263','0.035493310731061','0.015009471120732','0.0266171807402866','-0.00603413641866187','-0.0417808697106539','-0.0233480630369357','0.0745501690019701','-0.0522731873027296','-0.0217515599224953','0.175640426159418','0.0103501490764152','-0.0547103288043431','-0.106173914910819','0.175640426159418','-0.0543073982406461','-0.021207900465436','-0.0585359472261512','0.0311864496023118','-0.0569288944789524','0.0277685183788972','0.00183066945757116','-0.00124999807360603','-0.0991673050718323','0.0308932377328824','0.0950690104216596','-0.128869669539741','-0.00658313903056769','0.0219335475712772','0.0233085204638815','-0.0233480630369359','0.0373904731340514','-0.0477759988011526','0.0753227689312219','-0.0643648980787994','0.0258296106878762','0.0773937541048578','-0.0133230820939449','0.0121533660793655','-0.000460748793092876','-0.0965630565899381','-0.00535744820675834','-0.00124999807360626','-0.0182254263509495','-0.0341291567138469','-0.0165894585444857','-0.041780869710654','0.0457225864245062','0.00320261592727491','0.0179619988795445','0.0158194103102262','-0.00763853614972479','-0.0655686458155984','-0.00584267517626782','-0.0133230820939448','-0.11333104411009','0.0340373456574706','0.0623602167270905','0.00183066945757126','0.0398207535611175','-0.0896549426086433','0.0230868363739841','0.0354933107310611','-0.0355249462091066','0.0109635539772389','0.013029612881664','-0.00267099687592979','-0.0240371317318442','0.027118868130461','0.0179619988795443','0.0753227689312219','0.0879663745649762','-0.0719505761066583','-0.0333822362521587','-0.0585359472261511','0.0236657380741393','-0.040210555245714','0.0501640811817549','-0.106173914910819','-0.0310938648528204','0.0169096588989956','0.0501640811817548','-0.059866163758008','-0.0264845606550598','0.0359600746334239','0.0230868363739841','-0.016589458544486','0.048202951067763','0.001021039963718','-0.00130894269909505','0.0233085204638816','0.00521984377897251','0.0113315438062187','0.0248068929913566','-0.0217515599224954','-0.0678344449570052','0.0327575005965095','-0.0333822362521589','0.0128347359421626','-0.0489219124730717','-0.0240260392464897','0.0623602167270904','-0.00535744820675854','-0.0377734117612767','0.0341126647828683','0.0598759584714405','0.0950690104216594','-0.0372191338227165','0.00812586714058117','-0.00130894269909499','-0.00603413641866188','0.0373280972155919','-0.0812354701875816','0.027118868130461','0.0805888057947544','-0.0959971949126367','0.0715364315294848','-0.0655686458155985','0.0773937541048576','0.0480182419673805','-0.146298915637976','-0.0240260392464896','0.0277685183788972','-0.0557107545217492','0.049938492646809','0.0359600746334239','0.0361278589815264','-0.0071743568312622','0.0855714822386936','0.0109635539772388','-0.000147844963059331','0.026565855985819','-0.0812354701875819','0.00320261592727523','-0.0477759988011526','-0.0790140838971861','0.0491196232896011','0.0327575005965095','-0.0212079004654361','0.0215997231887812','-0.0475580454418148','0.0169096588989955','-0.0547103288043432','0.0522510419814484','-0.047558045441815','-0.040210555245714','0.113278129805599','0.0443858721919779','0.0499384926468089','-0.0896549426086433','-0.0341291567138471','0.002135031255166','-0.0245560895518012','0.00812586714058122','0.0219335475712772','-0.0138654835212611','0.0314581554300386','0.0113315438062187','-0.0522731873027295','0.100649085128891','0.0491196232896009','-0.0719505761066583','0.131309673603796','-0.0289997528106124','-0.146298915637977','0.0340373456574705','-0.0965630565899379','0.0937820749040753','-0.0797560309669069','0.0341126647828683','0.0308932377328825','0.0239674016431006','-0.024556089551801','0.00102103996371817'],['-0.00230020455231979','-0.00230020455231981','0.00230020455231972','0.00230020455231988','0.0148936980767691','-0.021042612963992','0.0138850135239256','-0.0100363031890225','0.0375342931800024','0.0148936980767691','-0.0517222874576959','-0.00300590835139548','-0.0030059083513955','-0.0100363031890227','-0.00375790054486748','0.0191003166376053','-0.0517222874576958','0.0138850135239258','0.0438953790309576','-0.00375790054486753','0.0191383149298507','0.000721362501006623','0.00732370270356631','-0.0122896820576547','-0.0503406435389549','0.000721362501006751','-0.0272448423823084','0.0558215104562648','-0.0219561779139167','-0.00874182143266474','-0.00647616574869233','0.0510591786191993','0.0859699804350775','-0.00874182143266511','-0.0637986533792882','-0.0234658088121467','0.0403393600602324','-0.050340643538955','0.0644533114620151','-0.0169177348032899','0.0403393600602323','0.0191383149298506','0.064037315593119','-0.108621292506433','-0.0128132176904818','0.0859699804350776','-0.0681894963538414','-0.0566895538484503','-0.0128132176904818','-0.0219561779139164','-0.00166536028240761','0.0334288475354104','-0.108621292506433','0.0558215104562649','0.0362264528398779','0.0135674208588947','-0.0169177348032901','-0.0122896820576545','0.00560369281302734','0.0135674208588943','0.0334288475354106','-0.0234658088121471','0.00354676240881208','-0.0172677016769432','-0.0566895538484504','0.0510591786191995','0.0419983935437997','-0.0172677016769434','0.064037315593119','-0.0272448423823088','-0.0941184534815338','0.00560369281302763','0.0644533114620151','0.00732370270356647','-0.094118453481534','0.0362264528398781','-0.00166536028240746','-0.0637986533792884','0.067360999148854','0.0419983935437995','-0.0681894963538413','-0.00647616574869225','0.0673609991488537','0.00354676240881217','-0.0197697518218782','0.0685208256900268','0.0491593271493775','-0.0787720860876752','-0.0244611595916039','-0.0460969215143803','0.014086588802943','0.0571928548040481','-0.0481370325079812','0.00333837286730515','-0.0246349446830178','0.0767573070272602','-0.0145192575270414','0.0691259977942505','-0.0533576675425541','-0.01353875478231','0.055271954018422','-0.0832577082918243','0.0148052062398628','-0.0371600955054156','0.00183063413931278','0.0685208256900266','-0.0929344188203022','0.0233043214919696','-0.0467901588731132','0.0817925985937267','-0.0908761218667195','0.0286288397637974','0.0914572868645448','-0.0752199416199662','0.0978270918647669','-0.0582429266530808','-0.0850478462286405','-0.0752199416199665','0.0613918105849815','0.0769197993497086','-0.0575876392351544','0.0691259977942506','-0.0538135136675848','0.0335333336758237','-0.0516835950607649','-0.023288973180698','0.0839531218278415','-0.0154567193350705','-0.113921394625472','0.131746844123979','0.00462563284647762','0.0286080962742148','0.0210630325671751','0.0817925985937266','-0.027042654227251','0.010157003501427','0.0323187450399279','0.00333837286730511','-0.0804410612552737','0.0360421219153756','0.0223810397714847','-0.169341624577689','-0.0183070296858762','0.101468961112793','-0.0672151509040655','-0.023288973180698','0.0703460882599711','-0.0033077729873543','-0.0181232768075087','0.00183063413931267','0.0640753761879513','-0.00744337345952315','0.0108540965027319','-0.0244611595916039','-0.0527346201333127','0.0160010396832298','-0.0410249186556772','0.0323187450399279','0.0408743726018621','0.0322851124759027','0.147750146165898','-0.0575876392351546','-0.0597242680711618','-0.0473559736628711','-0.0543975410581521','0.0552719540184218','-0.0251648663482659','0.0646298134482284','-0.0181232768075087','-0.0197697518218782','0.0534304632852868','0.00360088027395089','0.0110300450267018','0.0210630325671749','0.08543873440328','-0.0534944964040376','0.00181591927677009','-0.0850478462286406','0.00904334190455103','-0.0344327074591138','0.00181591927677013','0.0914572868645449','-0.0539636111757425','-0.0521228126560543','0.147750146165897','-0.014519257527041','-0.00482235512696321','-0.0424385530768157','0.03561131857058','-0.0672151509040657','-0.0223178790757104','-0.0142677849446455','0.012747876434406','-0.113921394625472','0.0269355954432835','0.0175483688993321','0.0110300450267016','-0.0467901588731132','0.00873153026301102','0.0142153658929188','-0.0410249186556772','-0.0481370325079812','0.0649001723928895','0.0023056008568524','0.0558345025658387','0.0223810397714846','0.0999751356812144','-0.179856038300945','0.0356113185705802','-0.0516835950607652','0.0358834027360065','0.0136177212895891','0.00360088027395104','0.0233043214919695','-0.114081000761583','-0.0214454935107706','0.0160010396832297','0.057192854804048','-0.0326223428112633','0.0152499587802502','0.00230560085685203','0.0360421219153756','-0.0317207223948883','0.0295994524625384','-0.0424385530768155','0.0335333336758238','-0.00326990579186782','0.0257425460517542','0.0646298134482283','-0.0371600955054156','0.0282151112044702','-0.072602563950573','-0.00744337345952327','-0.0787720860876752','0.0953712710003143','-0.0214454935107706','0.0142153658929189','0.0101570035014271','-0.0447805601211247','0.0260118835398062','-0.0521228126560545','0.0769197993497089','-0.0484130148339518','0.037183448999192','-0.0344327074591138','-0.0582429266530808','0.0889210326484134','0.0371834489991921','-0.0473559736628711','-0.0135387547823101','0.0116863735812799','0.0257425460517542','0.0136177212895889','-0.00330777298735426','-0.06221122147974','0.0554480355863175','0.0175483688993321','0.0286080962742146','0.0800855177464465','-0.143509684596937','-0.0534944964040377','0.0286288397637971','-0.0578357807480163','0.0260118835398064','0.0322851124759027','0.0767573070272605','-0.087582693346502','0.0295994524625385','-0.179856038300945','0.101468961112793','-0.0256663619139958','0.146051832645948','-0.0142677849446456','-0.0154567193350706','-0.0429912329835448','0.0554480355863174','0.0534304632852864','-0.0929344188203022','0.00817000012782024','0.0953712710003144','-0.0527346201333128','0.0140865888029428','0.0440255317593244','-0.0326223428112633','0.0649001723928897','-0.0804410612552735','0.00900512872735204','-0.087582693346502','-0.00482235512696329','-0.0538135136675847','0.0525531880262956','0.0116863735812802','-0.0251648663482658','0.0148052062398629','0.0465978603659481','0.0282151112044701','0.0640753761879515','0.0491593271493775','0.00817000012782005','-0.114081000761583','0.00873153026301079','-0.0270426542272513','-0.017971548769277','-0.0578357807480164','-0.0539636111757423','0.0613918105849813','-0.060122779217774','0.088921032648413','0.00904334190455129','0.0978270918647672','-0.0601227792177742','-0.048413014833952','-0.0597242680711622','-0.053357667542554','0.0525531880262957','-0.00326990579186786','0.0358834027360067','0.0703460882599712','0.00412274113642095','-0.0429912329835448','0.0269355954432835','0.00462563284647784','-0.0696483524924079','0.0800855177464466','0.0854387344032799','-0.0908761218667193','-0.0179715487692774','-0.0447805601211247','0.0408743726018619','-0.0246349446830179','0.00900512872735195','-0.0317207223948882','0.0999751356812144','-0.0183070296858759','0.0113592550675117','-0.0256663619139961','-0.0223178790757103','0.0839531218278416','0.00412274113642081','-0.0622112214797399'],['0.00453126396648952','0.00453126396648958','-0.00453126396648949','-0.00453126396648964','0.0143302685053933','0.0654847725832977','-0.0729200944845713','-0.00236368263763039','-0.0221928784480667','0.0143302685053936','0.0143032473058635','-0.00190937339670075','-0.00190937339670075','-0.00236368263763033','-0.029081036647152','0.0288228287149937','0.0143032473058637','-0.0729200944845711','0.0831666198593699','-0.0290810366471522','0.0112197764318993','0.00516457089515259','0.00225084171287889','-0.00430492053453704','0.0154531823867739','0.00516457089515279','0.00849139007288714','0.0363756292284836','-0.0484621020843743','-0.0480706831904438','-0.0120955752609577','0.0357082660512045','-0.0453179258066207','-0.0480706831904438','0.0208233870536915','0.0702015393057425','-0.0493252541386888','0.015453182386774','-0.0134524800501871','0.0251316733540348','-0.0493252541386886','0.0112197764318992','0.0744192364613502','-0.021983490249167','-0.000214608600838955','-0.0453179258066207','-0.0287404437800948','0.0885762254934178','-0.000214608600838805','-0.0484621020843745','0.0586443577413214','-0.0118770204528087','-0.0219834902491671','0.0363756292284837','-0.0225030867626846','0.00620157438666722','0.0251316733540349','-0.00430492053453697','-0.0293920098437955','0.00620157438666726','-0.0118770204528088','0.0702015393057427','-0.0200716632273945','-0.0673338922726914','0.0885762254934182','0.0357082660512044','-0.0281277705569378','-0.0673338922726913','0.07441923646135','0.00849139007288722','-0.0392153693845781','-0.0293920098437954','-0.0134524800501872','0.00225084171287868','-0.0392153693845784','-0.0225030867626846','0.0586443577413214','0.0208233870536916','0.0318266456212947','-0.0281277705569376','-0.0287404437800948','-0.0120955752609574','0.0318266456212948','-0.0200716632273945','0.097886778763663','-0.0285011943074508','-0.0656903287544268','0.0075245207301139','0.0122239920960561','-0.0887974149471866','0.0623268675419085','0.0194111262043745','0.0831131398829411','-0.176062884740597','0.0421209503695183','0.0530796362010163','-0.00243919063672189','-0.0234523445718759','0.0554099894308038','-0.0338233747567428','0.0763018994008048','-0.0175504228901684','-0.0874340496694505','0.0441357555455882','-0.0503599921014144','-0.0285011943074507','0.153739823751708','-0.0697140664476903','0.0875452285177825','0.00398678965664613','-0.0705917826234906','-0.012448845478051','0.0101075326667298','-0.0701095400411663','0.037195663059952','0.0591819735429681','0.0503086483503251','-0.0701095400411662','-0.0459117079029804','0.0172504975094472','-0.0927959328247658','-0.023452344571876','0.00758303208949384','0.0605945621167045','0.014993665402784','0.0276557684512223','-0.042984079631692','-0.011760929483272','0.0666987469192196','0.00959833484616688','-0.0810886226881262','0.040499806973944','-0.0532065203038674','0.00398678965664631','0.0184839003975539','-0.0145820955569536','0.0976773950994083','-0.176062884740597','0.0324810974749512','-0.00216629102420611','-0.0113994394971434','-0.063819022223213','0.0952258991398961','0.000815949634151852','-0.0675988679492438','0.0276557684512223','-0.00434956081300573','0.11449419961677','0.000708774630520635','-0.0503599921014147','-0.00709785056992565','0.00742381390213112','0.0416135661597321','0.012223992096056','-0.0205857848171642','-0.0177985910518497','-0.0428056363239663','0.0976773950994082','0.0307014475763294','-0.0990256864019585','0.040425863167012','-0.0927959328247658','-0.0251352486494734','0.102636991661262','-0.0646088491353005','0.0763018994008047','0.0248673026994265','-0.0858856071036193','0.000708774630520619','0.0978867787636629','-0.0856433007730715','-0.00173247618921287','0.0486859977403126','-0.0532065203038672','0.090734480267826','-0.0117947212429216','0.0213885597242529','0.0503086483503251','0.067675771435677','-0.161356469759422','0.0213885597242528','0.0101075326667302','-0.00543095441038344','-0.0262797465814384','0.0404258631670123','-0.00243919063672182','0.0199429824700627','-0.103247580806974','0.0547468091723258','-0.0675988679492441','0.0179183811143754','-0.0338067661175519','-0.0163546063710035','0.0666987469192198','0.0906014110300435','-0.0523693260848419','0.0486859977403124','0.0875452285177825','-0.122666950667324','-0.0137788841916096','-0.0428056363239666','0.0831131398829413','-0.0591496555159887','-0.0296199501273603','0.0469440589872076','-0.0113994394971432','-0.017667290836367','0.0407670290876241','0.0547468091723256','0.0149936654027842','0.0174073191914785','-0.0990248142193971','-0.00173247618921299','-0.06971406644769','0.0195968419418073','0.0298662104459287','-0.0177985910518498','0.019411126204375','-0.0173361314999003','0.0520992255758586','-0.0296199501273604','-0.00216629102420601','-0.0651040974403045','0.0743872518291864','-0.103247580806974','0.0605945621167042','-0.0524982929369544','0.101352886013891','-0.0858856071036196','0.0441357555455882','0.0472417705711569','0.0196397543409095','0.00742381390213071','0.00752452073011381','-0.0491194656127101','0.0298662104459288','-0.0137788841916099','-0.0145820955569537','-0.0271187447340515','0.0260877146388195','-0.0262797465814382','0.0172504975094471','-0.0330337893116027','0.0482646127702611','-0.161356469759422','0.0591819735429679','0.0420328629933843','0.0482646127702609','0.102636991661262','-0.0338233747567432','-0.0999649636126677','0.101352886013891','-0.0990248142193968','0.11449419961677','0.00477332180731101','-0.0403143704320785','-0.0523693260848417','0.0404998069739438','-0.0173914945467993','-0.038072878614994','-0.0117947212429212','-0.0124488454780511','0.0867320775755715','0.0260877146388192','-0.0990256864019585','0.053079636201016','0.00726706442296034','0.0743872518291865','0.0407670290876242','0.00081594963415186','-0.108500687422561','0.0387899381438477','-0.033806766117552','-0.0117609294832717','0.018548173760211','-0.0403143704320787','-0.0856433007730715','0.153739823751708','0.0554421790954239','-0.0491194656127105','-0.0205857848171642','0.0623268675419083','-0.015913561151957','-0.0173361314998999','-0.0591496555159884','0.0324810974749511','-0.0198138757665007','0.00726706442296032','0.0199429824700625','0.00758303208949377','0.0430469392093154','-0.0999649636126676','0.0248673026994265','-0.0874340496694501','0.00187249634867989','0.0472417705711565','-0.00709785056992572','-0.0656903287544266','0.0554421790954238','0.0195968419418075','-0.122666950667324','0.0184839003975539','-0.0217643966903791','0.0867320775755711','-0.00543095441038329','-0.0459117079029802','-0.013193287442705','0.0420328629933841','0.0676757714356771','0.0371956630599519','-0.0131932874427049','-0.0330337893116028','-0.0251352486494735','0.0554099894308038','0.0430469392093159','-0.0524982929369548','0.0174073191914782','-0.00434956081300545','0.000220713482611194','0.0185481737602108','0.0906014110300436','-0.0810886226881261','-0.0202490643520557','-0.0173914945467995','0.090734480267826','-0.0705917826234905','-0.0217643966903792','-0.0271187447340513','0.0307014475763295','0.0421209503695185','-0.0198138757665009','-0.0651040974403045','-0.0176672908363669','0.095225899139896','0.0627687247403272','-0.108500687422561','0.0179183811143753','-0.0429840796316922','0.000220713482611027','0.00477332180731106'],['-0.00348234820271271','-0.00348234820271286','0.00348234820271283','0.00348234820271274','0.00896259531804968','-0.0181041851647704','-0.00639272613422435','0.0120519677782325','0.0230843805700095','0.0089625953180494','-0.00167546015704164','-0.0338538639337302','-0.0338538639337303','0.0120519677782325','0.032172742133786','-0.00688849777557533','-0.00167546015704171','-0.00639272613422428','-0.0206222076398071','0.032172742133786','-0.0168039688748611','0.0191614868223552','-0.0108960798137047','0.0175011571842603','0.0144671428597762','0.0191614868223552','-0.03891571036223','-0.0128171044846718','0.014302954750113','0.0135553757008811','0.0560110157837043','-0.0902620723689226','0.0705902360086503','0.0135553757008812','-0.0322148624600046','-0.0398787814712945','-0.0253657472882814','0.0144671428597763','0.0039287617120899','0.0300542232864249','-0.0253657472882815','-0.0168039688748613','0.00193484557765001','0.0491974659035422','-0.0507387120939109','0.0705902360086506','-0.0309206185338568','0.00939363446207544','-0.0507387120939109','0.014302954750113','0.0297569046614294','-0.0271750112513618','0.0491974659035421','-0.0128171044846717','-0.0217954131124584','-0.0484388122401424','0.0300542232864249','0.0175011571842602','0.0129353995476896','-0.0484388122401421','-0.027175011251362','-0.0398787814712943','-0.0306318179422604','0.129858352798703','0.00939363446207562','-0.0902620723689227','-0.0558784126674308','0.129858352798703','0.00193484557765024','-0.0389157103622302','0.0223700050798487','0.0129353995476896','0.00392876171209001','-0.0108960798137047','0.0223700050798487','-0.0217954131124582','0.0297569046614295','-0.0322148624600047','0.0377141628261988','-0.055878412667431','-0.0309206185338568','0.0560110157837042','0.0377141628261989','-0.0306318179422605','-0.0433733347238954','-0.0249624719463572','-0.0185337380335761','0.0700655758289675','0.0442524184448162','-0.0245164198224922','0.0190327376268178','-0.0196072494267866','0.0179476012516215','-0.0708221147024245','0.0159481146665437','0.0260303189705546','0.00374015814608931','0.109592286927506','-0.0685732497166807','-0.027258038172654','-0.0421810044818144','-0.0423884054612854','0.0941225978106154','0.00491395499226034','0.0194421918839621','-0.0249624719463572','-0.0324132436616254','0.0570950105463759','-0.0139458730095687','0.0204539571203189','-0.00804628630148981','-0.0373775081714904','-0.0819368884031139','-0.0657749613744067','0.119858146844181','0.0150365984486681','-0.00631260599716515','-0.0657749613744064','0.0569958941815922','0.0293946279400925','-0.0041879476192498','0.109592286927506','-0.0998211866921115','0.00797222308473656','-0.0121725607367183','0.010217003985714','0.103508605402327','-0.0455420328676181','0.0766440356603475','-0.161032033282367','0.0183614566231243','-0.0242355313700276','-0.134147146511351','0.020453957120319','0.182690729859431','0.00159269554025134','0.0280678494709553','-0.0708221147024241','0.04974123794725','0.00656840298510039','-0.105618106522456','0.102023049492172','-0.0491120812012452','0.0204922757715245','0.00961488802527224','0.0102170039857141','0.0312196397405379','-0.0909303132228185','0.0171450380651136','0.019442191883962','-0.0393568710299106','-0.0225961062074463','0.0459870313226119','0.0442524184448159','0.0206495789530608','-0.0964218858607124','0.021234459615308','0.0280678494709553','0.043641467975812','-0.0890150153499856','-0.0473968404831773','-0.00418794761925008','0.0631460908677968','0.0184929205210554','0.0388716131152255','-0.0421810044818145','-0.0670584334088646','0.0450020774871723','0.0171450380651135','-0.0433733347238952','0.0734612265768919','-0.0640368987929715','-0.00359138460644021','-0.134147146511351','0.0486810454635791','0.0909923312318624','0.0339757514156467','-0.00631260599716491','0.0199964304978147','0.0015378899872456','0.0339757514156468','-0.0819368884031135','0.00644437002053646','-0.00922194512698042','-0.0473968404831771','0.00374015814608925','0.119613633698608','-0.00536671535286994','0.0276517677542775','0.00961488802527245','-0.0869175678264763','0.0187302935130698','-0.0208874553897823','0.0766440356603478','-0.0247889344910976','-0.0215740113173922','-0.00359138460644034','-0.0139458730095688','-0.03497629924151','0.0017748447636083','0.021234459615308','0.0179476012516216','-0.0285798498592262','0.00370074374240957','0.165044935418512','-0.105618106522456','-0.0186033904016046','-0.0110665338330218','0.0276517677542777','-0.0121725607367178','-0.0367112841710059','-0.00594293409791588','-0.0640368987929713','0.0570950105463757','0.0265887502755638','0.0295506038745738','-0.0964218858607125','-0.0196072494267861','0.014044770068508','0.0891672607343192','0.00370074374240962','0.00656840298509993','-0.103496373752457','0.0714318139124895','-0.00536671535286964','0.0079722230847365','-0.0724807952649884','0.0214364752929793','0.0450020774871722','0.00491395499226047','-0.041845922482885','0.0219841132898772','-0.0225961062074462','0.0700655758289672','-0.0595189163118347','0.0295506038745739','0.00177484476360839','0.0015926955402511','-0.0469457128206082','0.0565135720644383','-0.00922194512698002','0.0293946279400924','-0.0249857102907516','-0.043625784762503','0.00153788998724543','0.0150365984486681','-0.000123714924772679','-0.0436257847625031','0.0184929205210555','-0.0272580381726539','-0.0525501391126751','0.0214364752929795','-0.00594293409791569','-0.0909303132228185','-0.0348051882437184','0.101046617622192','-0.0215740113173924','-0.0242355313700279','0.0516387293021014','0.124029166184021','0.0909923312318626','-0.0373775081714905','-0.100734760662735','0.056513572064438','-0.0890150153499856','0.0260303189705547','-0.0987091899019814','0.0714318139124894','-0.0110665338330216','0.0204922757715242','0.0553910131234013','-0.120695167729335','0.0187302935130698','-0.0455420328676184','0.0556234745310593','0.101046617622192','0.0734612265768918','-0.0324132436616252','0.0204057789742183','-0.0595189163118347','0.0206495789530606','0.0190327376268176','-0.0926427970106164','0.0140447700685081','-0.028579849859226','0.0497412379472501','0.0999178068938061','-0.0987091899019812','0.119613633698608','-0.0998211866921112','0.0456930916538676','-0.0525501391126752','-0.0670584334088648','0.0941225978106156','0.018710519793224','-0.041845922482885','-0.0393568710299105','-0.0185337380335764','0.0204057789742185','0.0265887502755637','-0.0349762992415103','0.182690729859431','-0.0246096648753379','-0.100734760662735','0.00644437002053645','0.0569958941815922','-0.0851119623898144','-0.000123714924772405','0.0199964304978148','0.11985814684418','-0.0851119623898144','-0.0249857102907513','0.0631460908677964','-0.0685732497166807','0.0456930916538678','-0.0724807952649884','-0.0367112841710056','0.0312196397405378','-0.0124176672743924','0.0556234745310591','-0.0247889344910973','0.0183614566231243','-0.101089664101559','0.0516387293021012','0.0486810454635792','-0.00804628630148994','-0.0246096648753379','-0.0469457128206083','0.0436414679758122','0.0159481146665437','0.0999178068938063','-0.103496373752458','-0.0186033904016046','-0.0491120812012451','0.0500386213056477','0.055391013123401','-0.0869175678264764','0.103508605402327','-0.0124176672743926','-0.034805188243718'],['-0.00480246051934799','-0.00480246051934824','0.00480246051934808','0.00480246051934816','0.0141733028468306','-0.030215437857298','0.0477306086821871','-0.0364909341910678','-0.0825895795189653','0.0141733028468301','-0.0287438004569818','0.0923576166097689','0.0923576166097687','-0.0364909341910677','0.0589988667080649','-0.110063088607418','-0.0287438004569822','0.0477306086821871','-0.0731832144139221','0.0589988667080652','0.0121574217289042','-0.0059986735384499','0.0260731724662658','-0.0180586178098889','0.042922370126582','-0.00599867353845027','-0.0476502240625805','-0.0194889103828495','-0.037473410545979','0.0303278544992977','0.103449883482694','-0.0485737187538259','-0.041925391572298','0.0303278544992978','-0.0159847320138858','-0.00890866510418166','-0.106783387332294','0.0429223701265818','0.013163614048961','-0.0318921763622148','-0.106783387332294','0.012157421728904','0.0185028021551575','0.0902964662950626','0.0976979202161593','-0.0419253915722981','-0.020568188537922','-0.063948140562921','0.0976979202161591','-0.0374734105459787','-0.00617857136323961','0.038311678302828','0.0902964662950626','-0.0194889103828498','-0.0256344009478257','0.0471844616453816','-0.0318921763622148','-0.0180586178098891','-0.0337246016643453','0.0471844616453814','0.0383116783028281','-0.00890866510418185','0.0151861939443898','0.0144096595650291','-0.0639481405629213','-0.0485737187538259','-0.0119508888556998','0.0144096595650289','0.0185028021551575','-0.0476502240625802','0.0341282231147858','-0.0337246016643456','0.0131636140489611','0.0260731724662654','0.0341282231147863','-0.0256344009478257','-0.00617857136323945','-0.0159847320138856','-0.0390690221810971','-0.0119508888557','-0.0205681885379219','0.103449883482694','-0.0390690221810968','0.0151861939443898','0.0308538591421456','-0.00385253799846405','0.0461254153738882','-0.0609693147886657','0.0678244493436371','-0.027781355622854','0.0552969249721663','-0.101338692231399','0.0653393577765074','-0.0457635728676654','0.0431173349295307','-0.0366199473721072','0.0859081390513628','0.0127366754627336','-0.0741346257311488','-0.0425688065928363','-0.0852684192979507','0.0893706964711843','-0.0607658944072236','0.0995859873605723','-0.00323023280557075','-0.003852537998464','0.000628701033455355','0.000455396232129546','-0.0302633910396563','0.0172359009365529','-0.0285173197290785','-0.00610541423039856','-0.0488185977653332','-0.0680125607496518','0.0660678119304129','0.0312744362017223','-0.0959206052697315','-0.0680125607496518','0.138725946535398','-0.0122661910619934','0.0581373888872766','0.0127366754627336','0.0165513497771011','-0.0570975596278135','0.0472921473948217','-0.0649628288083722','0.0449131520671508','0.076207412829094','0.0761806739763939','-0.0510320033030776','-0.0728720622023876','-0.000850327224754532','0.0198802255466656','0.0172359009365528','-0.0842300543509861','0.00518853629546945','-0.00521476569783118','-0.0457635728676654','-0.0443875856298111','0.125693778694606','0.0405366929973425','-0.0552071545155966','0.00902590566965747','-0.010340176165289','-0.0184178204701344','-0.0649628288083724','0.00873073891143369','0.0657412452628915','-0.0634670225426631','-0.0032302328055705','-0.000231352183665826','-0.039854779800394','-0.0608714017360836','0.0678244493436371','0.00318932130936885','0.0327800012096594','0.0597988425805342','-0.00521476569783112','-0.0496148760113048','0.00819441317756304','-0.0739102365402071','0.0581373888872764','0.074222614871621','-0.0903419435809055','0.00302535803376779','-0.0852684192979507','-0.00946680953937631','-0.0150735165287343','-0.0634670225426631','0.0308538591421457','-0.0209502843291932','0.0657208694586148','0.0440627189464428','0.0198802255466658','0.0587735136677975','-0.104213656005748','0.124481404357701','-0.0959206052697316','0.0222049445389901','0.0395307226681031','0.124481404357701','-0.0488185977653329','-0.0104013677835179','0.0324364814073091','-0.0739102365402072','0.0859081390513624','-0.0235251765984664','-0.0303981174849874','0.0113175713271308','-0.0184178204701345','-0.00199356280098448','-0.0114743765939339','-0.0408678990400875','0.076180673976394','-0.0663398837600837','-0.0329210317391439','0.0440627189464427','-0.0302633910396563','-0.01835759317529','0.102256185484662','0.059798842580534','0.0653393577765076','-0.0328247502316843','-0.129786860671336','-0.0205270023638291','0.0405366929973426','0.0110402957481427','-0.0372285577448954','0.0113175713271313','0.0472921473948213','0.0190801042621119','-0.0393781446812365','0.0657208694586149','0.000455396232129193','-0.0278327733242098','0.051952973928528','0.0327800012096593','-0.101338692231399','0.0140582075044741','0.0350115731344162','-0.129786860671336','0.125693778694606','0.0162769030086568','-0.037818221979752','-0.0303981174849871','-0.0570975596278135','0.0460514515622861','0.0886286871958963','-0.0150735165287344','0.0995859873605723','0.0389382117786289','-0.155342858972682','-0.039854779800394','-0.0609693147886658','0.0308125028506428','0.0519529739285283','0.102256185484662','0.00518853629546952','-0.094391605766188','-0.0467777176782891','0.032436481407309','-0.0122661910619933','0.0298417917948692','-0.00282762049480355','0.039530722668103','0.0312744362017221','-0.0296658600721938','-0.00282762049480347','-0.0903419435809052','-0.0425688065928364','0.0353733978736639','0.0886286871958959','-0.0393781446812364','0.0657412452628913','0.0210468873462218','-0.0322237939834869','-0.0329210317391439','-0.000850327224754795','0.0675536292824091','-0.0193726107534816','-0.104213656005749','-0.00610541423039858','0.0931486473515151','-0.0467777176782891','0.0081944131775632','-0.0366199473721073','0.0176700374204703','-0.0378182219797523','-0.0372285577448953','-0.0103401761652889','-0.00615430322846286','0.0417721482829472','-0.0114743765939343','0.076207412829094','-0.0180995826866439','-0.032223793983487','-0.0209502843291932','0.00062870103345524','0.00801188260025311','0.0308125028506428','0.00318932130936904','0.0552969249721661','-0.12019467784859','0.0140582075044742','-0.0328247502316845','-0.0443875856298114','0.0936705215558113','0.0176700374204704','-0.0235251765984663','0.0165513497771011','-0.0621241727166441','0.0353733978736637','-0.0094668095393763','-0.0607658944072237','0.0444581062169323','0.0389382117786289','-0.000231352183665659','0.0461254153738882','0.00801188260025271','-0.0278327733242098','-0.0183575931752897','-0.0842300543509861','0.043567223289547','0.0931486473515151','-0.0104013677835176','0.138725946535398','-0.124293119627512','-0.0296658600721938','0.0222049445389901','0.066067811930413','-0.124293119627512','0.0298417917948693','0.074222614871621','-0.0741346257311487','-0.0621241727166438','0.0460514515622859','0.0190801042621119','0.00873073891143359','-0.0487802826679981','-0.0180995826866442','-0.0663398837600839','-0.0728720622023876','0.0597074278243624','0.067553629282409','0.0587735136677978','-0.0285173197290784','0.0435672232895469','-0.0943916057661881','-0.0496148760113048','0.0431173349295307','0.0936705215558112','0.0162769030086569','0.0110402957481428','0.0090259056696571','-0.0529809203704341','-0.00615430322846272','-0.00199356280098488','0.0449131520671511','-0.0487802826679983','0.0210468873462219'],['-0.00622413715848553','-0.00622413715848563','0.00622413715848541','0.00622413715848578','0.00220888251448072','-0.0469924830602097','0.0319310754804956','0.00662838790674786','-0.013718147065058','0.00220888251448046','-0.0418675690381012','0.0471526964301931','0.0471526964301928','0.00662838790674776','0.0359823371839372','-0.0835392843623923','-0.0418675690381011','0.0319310754804956','-0.0198217064678461','0.0359823371839372','0.0261974024407921','-0.0610130922255193','-0.0233951288052543','0.0604197011044622','0.0561558697690632','-0.0610130922255196','-0.0762913701861732','0.0341561095824203','-0.0281001935963286','0.0310773286247839','0.0270695749218041','0.00188436553023606','0.0141017865775949','0.0310773286247838','-0.0163002903329783','-0.0222504369626528','0.0168502081682064','0.0561558697690632','-0.0443937007952364','-0.0423305242070913','0.0168502081682065','0.0261974024407919','-0.0181369643781544','-0.0227017637163636','0.0244117021413757','0.014101786577595','0.0120435277702633','-0.092424585527335','0.0244117021413757','-0.0281001935963285','0.0443562552768859','0.00648493260825998','-0.0227017637163634','0.0341561095824202','0.0569434237432795','-0.0212450731791432','-0.0423305242070912','0.0604197011044623','0.00978428418851978','-0.021245073179143','0.00648493260826001','-0.0222504369626528','0.0540861980348517','-0.0023383564965217','-0.092424585527335','0.0018843655302362','0.0093392921312285','-0.00233835649652193','-0.0181369643781544','-0.0762913701861736','0.0427764813377068','0.00978428418851997','-0.0443937007952364','-0.0233951288052543','0.0427764813377068','0.0569434237432795','0.0443562552768857','-0.0163002903329784','-0.057216963542982','0.00933929213122844','0.0120435277702634','0.027069574921804','-0.0572169635429821','0.0540861980348519','-0.0642180698676382','0.0401654797087389','-0.0144407429441746','0.064690735543866','-0.0179562215770615','-0.0319125306079456','-0.0676848217486425','0.0565404817081301','0.0153863314820917','-0.0188072266835077','-0.00283723853999123','-0.0171369950638472','0.0476658650566186','-0.0434726384984017','0.0729067211754205','-0.0166802466291754','-0.0296523774483515','-0.0118900428941256','0.0584083289113522','0.0392899612001882','-0.105406382294806','0.0401654797087387','-0.0328756770929511','0.0371034874534993','-0.114951836971987','-0.00454832372294864','0.0268002765775141','0.0164085139312483','0.0302069538561898','0.00186730834038908','-0.00358568397817106','0.0056675313640122','0.019605662327289','0.00186730834038886','0.0142163844555627','-0.0637895487195692','0.018609532137594','-0.0434726384984018','0.0708512862741019','-0.0149108512885102','0.0418256737822383','-0.00316336387474678','-0.0638329814219144','0.0522402464362269','0.0393347082914181','-0.00803864662698364','-0.103171826453017','0.0737601303188185','0.052336207882559','-0.00454832372294851','0.0559727792014372','-0.0896588767834529','-0.0903429458373012','-0.0188072266835073','0.0563611885134241','0.0838663126321685','-0.125470349995693','0.19577986504839','-0.0418162291210224','-0.044793576264653','0.0336809102240799','-0.00316336387474675','-0.00559364567673697','-0.0471743376352491','-0.0130377938306685','-0.105406382294806','0.0297228522040126','0.105571532089669','-0.00497414885370766','-0.0179562215770614','0.0163835469578962','0.062702693241936','-0.0679494775066726','-0.0903429458373012','0.0712094841086337','0.0426892384401037','-0.0352335981151381','0.0186095321375936','-0.0387737933274888','0.0130673350979422','-0.0828391400455877','-0.0296523774483516','0.0485290434688545','0.0808126821932914','-0.0130377938306683','-0.0642180698676383','0.080860130830802','0.0225931353082967','0.0465930949845569','0.0523362078825592','0.017298117052318','-0.134364384297589','-0.0224589448164065','0.019605662327289','0.0978056210450926','-0.117654102272338','-0.0224589448164066','0.03020695385619','-0.000341947081991164','0.0170056401835835','-0.0352335981151383','0.0476658650566187','0.0157721403562963','-0.0141026207201815','-0.0141990572330036','0.03368091022408','0.0148898930036612','-0.0223282182244746','-0.159050560867455','0.0393347082914182','0.111808726717172','-0.0845174596684696','0.0465930949845571','-0.114951836971987','0.0516334548824576','0.0411369892463483','-0.0679494775066724','0.0153863314820915','0.0887582025713386','-0.0642952501430859','0.0486802326802567','-0.125470349995693','0.0545881062986021','0.0665582662937203','-0.0141990572330035','0.0418256737822385','-0.0851998584512279','0.0640581745102529','0.0225931353082967','0.0371034874534991','-0.0558483975242854','-0.0265499889538742','0.0627026932419362','0.0565404817081298','-0.0387240169241136','-0.0463630484435322','-0.0642952501430858','0.0838663126321684','0.0216661787398797','0.0157061825143172','-0.0141026207201816','-0.01491085128851','-0.0659166453126769','0.0736850441422253','0.0808126821932912','0.0392899612001884','-0.124974987160894','-0.0374581804396769','0.105571532089668','0.0646907355438661','-0.0832925775751985','-0.0265499889538738','0.0411369892463482','-0.089658876783453','0.0456328206725621','0.0126733510530625','0.0170056401835836','-0.0637895487195691','-0.0745156661035523','0.100054501460395','-0.117654102272338','0.00566753136401222','0.0184170020561913','0.100054501460395','0.0130673350979422','-0.0166802466291755','-0.0923225695736451','0.0736850441422254','0.064058174510253','-0.0471743376352489','0.0111007513580469','0.026101609801801','-0.0845174596684694','0.0737601303188184','0.0446431567757342','-0.0362241839226049','-0.134364384297589','0.0164085139312483','0.0128579337859426','0.0126733510530628','0.0426892384401037','-0.017136995063847','-0.0393740603603376','0.0157061825143171','0.0665582662937202','-0.0447935762646529','-0.0374250785811631','0.0249996806833242','-0.0223282182244746','0.0522402464362268','-0.0583519945100747','0.026101609801801','0.0808601308308019','-0.032875677092951','0.017171159459193','-0.0832925775751983','0.0163835469578963','-0.0676848217486423','0.0137339215286862','-0.0387240169241136','0.0887582025713381','0.0563611885134242','-0.0629688493867182','-0.0393740603603373','0.0157721403562961','0.070851286274102','0.0154834271317666','-0.0923225695736448','0.0485290434688544','0.0584083289113523','-0.026356086014549','-0.124974987160894','0.0297228522040129','-0.0144407429441747','0.0171711594591931','-0.0558483975242856','0.0516334548824575','0.0559727792014372','-0.0776876865321304','0.0128579337859426','-0.000341947081991235','0.0142163844555628','0.0246519843135167','0.0184170020561913','0.0978056210450925','-0.00358568397817105','0.0246519843135167','-0.0745156661035524','-0.038773793327489','0.0729067211754208','0.0154834271317666','-0.0659166453126768','-0.085199858451228','-0.00559364567673709','0.0919285350950579','-0.0583519945100748','0.111808726717172','-0.103171826453017','-0.0439407649086608','0.0446431567757342','0.0172981170523182','0.0268002765775141','-0.0776876865321303','0.0456328206725618','0.0712094841086335','-0.00283723853999124','-0.0629688493867182','0.02166617873988','0.0545881062986019','-0.0418162291210224','-0.0325637621393986','-0.0374250785811632','0.0148898930036615','-0.0638329814219146','0.091928535095058','0.011100751358047'],['0.00761618916496749','0.00761618916496761','-0.00761618916496752','-0.00761618916496759','0.00711033185950783','0.0380709965507802','0.00649208219969442','-0.044057221445015','0.0260979737924726','0.00711033185950804','-0.0523899487664184','0.0267978322794054','0.0267978322794052','-0.0440572214450151','0.034679740399161','-0.0250365403985188','-0.0523899487664183','0.00649208219969455','0.00360193700259523','0.034679740399161','0.0771649040238186','-0.00337032736978232','-0.0279454859875983','-0.03873875880693','0.00601265495640029','-0.00337032736978238','0.0601993037821441','-0.024770634817982','-0.0131961528026321','-0.01422929117736','0.0256313311654447','0.00828619501424161','-0.0221044632977493','-0.0142292911773599','0.052623045561728','-0.0603465125316336','-0.0425033820529004','0.00601265495640023','0.0981989251526367','-0.0356102242636639','-0.0425033820529004','0.0771649040238188','-0.0571907667318477','0.0296395766204372','-0.0362516130987909','-0.0221044632977494','0.000250861062611902','0.00571526656750993','-0.0362516130987907','-0.0131961528026322','-0.0060981728501109','0.0823437710309391','0.0296395766204374','-0.0247706348179819','-0.0437958275089456','0.0657247179858953','-0.0356102242636638','-0.03873875880693','-0.0354329563603167','0.0657247179858953','0.0823437710309392','-0.0603465125316337','0.0457459372513127','-0.0330634553514569','0.00571526656751009','0.00828619501424159','-0.00597454662881357','-0.0330634553514573','-0.0571907667318476','0.0601993037821439','-0.0199655294563981','-0.0354329563603165','0.0981989251526365','-0.0279454859875986','-0.0199655294563982','-0.0437958275089456','-0.00609817285011106','0.0526230455617282','-0.0369483890802081','-0.00597454662881364','0.000250861062611793','0.025631331165445','-0.0369483890802084','0.0457459372513127','-0.0469243128369551','-0.0395448069863705','0.0517840438434752','0.111849980003669','-0.0931208311080985','0.156802194131032','-0.0462598497088711','-0.0207918406838448','-0.0277369901881554','0.0568939906083753','-0.0412002161167848','-0.0159022702910338','-0.0770699692741602','-0.0457489756319426','-0.0229305733448131','0.107010759443986','-0.0027402124121391','-0.0527508801163638','0.020757704806967','0.0407460426779363','0.0576941200689828','-0.0395448069863707','-0.00501991781559595','-0.0164997226367987','0.0985950135934136','0.0064803715671233','-0.0431387481243734','-0.0017373332540196','0.0199999030607943','-0.0350606465429213','-0.0588581521404723','0.0491482608046178','0.0345052790637622','-0.0350606465429213','-0.0782628546461157','0.0656220693226423','-0.00502894494163781','-0.0457489756319426','-0.0227567149565042','0.0593053443527249','0.0991942730314336','-0.0983922766050361','0.00760566664845156','0.0172236680905955','0.029731754276956','0.00135502909689916','-0.0136437617747414','-0.00915682658487217','0.0803224924353082','0.00648037156712323','-0.0150232082827027','-0.0938841190174783','0.073649573278787','0.0568939906083754','-0.0705223621349916','-0.0742504929295306','-0.0353860517876923','0.194097175273821','-0.0384742599968453','-0.0676138179275551','-0.0728607074637218','-0.0983922766050359','0.0842546690151911','0.0266518025219329','-0.0647133322231483','0.0576941200689827','0.0109394943324253','-0.0464236642311602','0.144036784499828','-0.0931208311080985','0.0548485029806902','-0.0997518014160193','0.00956833765461328','0.073649573278787','0.0658433488307374','-0.0508623346115011','-0.0186167350166458','-0.00502894494163795','0.0274502926606817','-0.0394148369660613','0.0349072343262253','-0.00274021241213907','-0.0355430925972138','-0.0391273113697729','-0.0647133322231484','-0.0469243128369549','0.0683730275217712','0.120429521562151','-0.160939759435594','0.080322492435308','0.0866095175797104','-0.0631830173112723','-0.014450310333602','0.0345052790637623','-0.0137603462091882','0.0233449540994649','-0.014450310333602','0.0199999030607941','-0.0521545206953842','0.0103533148694013','-0.0186167350166462','-0.07706996927416','0.0550413997130141','0.0185408412800427','0.0560009081883067','-0.0728607074637218','0.0708768954271533','-0.0537662350891262','-0.0327814050425358','0.0297317542769559','-0.0363463594728876','0.0451112768059776','-0.160939759435594','0.0985950135934135','0.00673092948351697','0.0193622032598727','0.00956833765461346','-0.0277369901881552','-0.027221290429683','0.0321937901605926','0.0903254503296065','-0.0353860517876924','0.00142198200041644','-0.0624595533924419','0.0560009081883066','0.0991942730314337','-0.0752947720570393','0.00244336186823801','0.120429521562151','-0.0164997226367987','-0.0971187252084008','0.0228285029034854','-0.0997518014160195','-0.0207918406838446','0.0626732083815386','0.0330997989003437','0.0321937901605929','-0.0742504929295303','-0.0624091772681876','0.0606700525281794','0.0185408412800429','0.0593053443527246','0.0576253464248227','-0.0697468140716949','-0.0391273113697726','0.0407460426779363','0.0216317310248091','-0.0588606865966366','-0.0464236642311601','0.111849980003669','-0.126993577482925','0.0228285029034857','0.0193622032598723','-0.0938841190174782','0.0199599022106466','0.0191290571866425','0.0103533148694015','0.0656220693226424','-0.00644297439826186','-0.00380769180788642','0.0233449540994652','0.0491482608046177','0.0136582479347428','-0.00380769180788627','-0.0394148369660614','0.107010759443986','-0.0581956209378632','-0.0697468140716947','0.00244336186823791','0.0266518025219326','0.0238494396190669','-0.00719866675792485','0.0451112768059776','-0.00915682658487211','0.00665658268139396','-0.0756744882539567','-0.0631830173112724','-0.00173733325401935','0.0515065599461593','0.0191290571866426','-0.050862334611501','-0.0159022702910337','0.0143807473885968','0.0606700525281796','-0.0624595533924414','-0.0676138179275551','-0.0302364820652918','0.154335306756475','-0.0537662350891263','0.0172236680905954','0.0106777784049987','-0.00719866675792508','0.0683730275217711','-0.00501991781559583','0.00644970104490169','-0.126993577482924','0.0548485029806902','-0.0462598497088712','-0.0110625578712136','0.0626732083815385','-0.0272212904296829','-0.0705223621349917','0.0633973757196798','0.0143807473885969','0.0550413997130137','-0.0227567149565039','-0.00952202017896331','-0.0581956209378634','-0.0355430925972137','0.0207577048069669','0.0913525819180745','0.0216317310248092','0.0109394943324252','0.0517840438434751','0.00644970104490199','-0.0971187252084007','0.00673092948351686','-0.0150232082827026','-0.0631798106033717','0.0515065599461593','-0.0521545206953846','-0.0782628546461154','0.0729632998978118','0.0136582479347427','-0.0137603462091883','-0.0588581521404726','0.0729632998978116','-0.00644297439826184','0.0274502926606817','-0.0229305733448133','-0.00952202017896335','0.0576253464248227','-0.0752947720570392','0.0842546690151914','-0.0565860644433592','0.0106777784049986','-0.0363463594728876','-0.0136437617747417','0.0373589919374215','0.006656582681394','0.0866095175797105','-0.0431387481243735','-0.0631798106033718','0.0199599022106466','0.0658433488307373','-0.041200216116785','0.0633973757196796','-0.0624091772681871','0.00142198200041614','-0.0384742599968453','0.0303403709815124','-0.0302364820652917','0.0708768954271533','0.00760566664845171','-0.056586064443359','0.0238494396190669'],['-0.00117487623531167','-0.00117487623531168','0.00117487623531167','0.0011748762353117','-0.0113232218501629','0.023203999506064','0.00786219323251215','-0.020917847123725','-0.0586338795731194','-0.0113232218501631','0.00929605400181133','0.0594861711861597','0.0594861711861596','-0.0209178471237248','-0.0634585887594341','0.0260651409323111','0.00929605400181128','0.00786219323251221','0.0474752177604224','-0.0634585887594342','-0.0164650403940662','-0.029225347945313','-0.0163191914634492','0.0506863579526653','-0.0560543241643051','-0.0292253479453128','0.0857952542907367','0.0226884173249455','0.0330602802936127','0.00231280100891793','0.00160069039567381','-0.0291115784656923','0.00978759481611073','0.00231280100891792','0.0354645198210091','-0.0684827627697629','0.0588523158535701','-0.0560543241643049','-0.0347363983663996','-0.0266954728959848','0.0588523158535699','-0.0164650403940663','-0.0392588942060612','-0.0144516031036056','-0.0444958328594652','0.00978759481611058','-0.0416250088394089','0.0856293008845748','-0.0444958328594652','0.0330602802936126','0.0741854447000678','-0.00326372094805556','-0.0144516031036055','0.0226884173249453','0.0691491578142168','-0.0178998008493971','-0.0266954728959847','0.0506863579526651','-0.0270089313310081','-0.0178998008493973','-0.00326372094805547','-0.0684827627697626','-0.00326092248623414','0.0115488174446182','0.0856293008845751','-0.0291115784656924','-0.0420013989311898','0.0115488174446183','-0.0392588942060611','0.0857952542907366','-0.010231374751
[truncated: 400,840 more chars]
