# Supplementary material for: Unsupervised statistical clustering of environmental shotgun sequences
Source: BMC Bioinformatics. 2009 Oct 2;10:316. doi: 10.1186/1471-2105-10-316 (PMC2765972; doi:10.1186/1471-2105-10-316)
Supplement: Additional file 4 — LikelyBin version 0.1 archive. This archive contains the source and executable files for the binner application. [file 1471-2105-10-316-S4.ZIP › likelybin-0.1/README]

LikelyBin is an unsupervised metagenomic binner developed at the Weitz group at Georgia Tech Department of Biology. The citation is:

Unsupervised statistical clustering of environmental shotgun sequences
Andrey Kislyuk, Srijak Bhatnagar, Jonathan Dushoff and Joshua S. Weitz
Submitted

The homepage is:

http://ecotheory.biology.gatech.edu/likelybin/
